# Supplementary material for: Quantitative phosphoproteomic profiling of CCL5/CCR5 signaling cascade in melanoma cells
Source: Front Oncol. 2026 Jun 22;16:1852022. doi: 10.3389/fonc.2026.1852022 (PMC13333406; doi:10.3389/fonc.2026.1852022)
Supplement: Supplementary Table 1 — List of identified phosphosites. [file Table1.xlsx]

## Sheet: Phospho (STY)Sites
Proteins	Positions within proteins	Leading proteins	Protein	Protein names	Gene names	Fasta headers	Localization prob	Score diff	PEP	Score	Delta score	Score for localization	Localization prob 0_1	Score diff 0_1	PEP 0_1	Score 0_1	Localization prob 0_2	Score diff 0_2	PEP 0_2	Score 0_2	Localization prob 0_3	Score diff 0_3	PEP 0_3	Score 0_3	Localization prob 15_1	Score diff 15_1	PEP 15_1	Score 15_1	Localization prob 15_2	Score diff 15_2	PEP 15_2	Score 15_2	Localization prob 15_3	Score diff 15_3	PEP 15_3	Score 15_3	Localization prob 30_1	Score diff 30_1	PEP 30_1	Score 30_1	Localization prob 30_2	Score diff 30_2	PEP 30_2	Score 30_2	Localization prob 30_3	Score diff 30_3	PEP 30_3	Score 30_3	Localization prob 5_1
Q8BSR7;Q3UUN5;A0A1V0DNR6;A0A024QYR9;O08586	47;174;316;339;170	Q8BSR7	Q8BSR7	Phosphatidylinositol 3,4,5-trisphosphate 3-phosphatase and dual-specificity protein phosphatase PTEN	Pten		0.911515	10.1289	0.0437756	43.168	6.0244	43.168													0.911515	10.1289	0.0437756	43.168																	0	0		NaN
A0A067XG49;F6QYS7;Q8VHG2	694;886;1083	A0A067XG49	A0A067XG49	Angiomotin	Amot		0.722103	4.14716	0.000202748	67.814	54.875	67.814					0.722103	4.14716	0.000202748	67.814																													0
A0A067XG53	545	A0A067XG53	A0A067XG53		Cask		0.99704	25.2776	1.53e-30	243.63	214.83	241.99	0	0		NaN	0.985018	18.19	2.77e-10	167.41	0.753165	4.84591	3.01e-16	190.15	0.753468	4.85273	8.72e-17	203.92	0	0		NaN	0.508678	0.15124	1.53e-30	243.63	0.99704	25.2776	1.91e-30	241.99	0.795511	5.90087	2.91e-12	181.51	0.753615	4.86252	3.08e-16	189.67	0
A0A068BD34;Q61193;G3UZ21	581;581;134	A0A068BD34	A0A068BD34	Ral guanine nucleotide dissociation stimulator-like 2	Rgl2		0.331655	0.686508	1.42e-05	74.603	62.96	74.603																									0	0		NaN	0	0		NaN
A0A068BD34;Q61193;G3UZ21	617;617;170	A0A068BD34	A0A068BD34	Ral guanine nucleotide dissociation stimulator-like 2	Rgl2		0.333259	0	0.0264172	41.239	25.474	41.239	0	0		NaN	0	0		NaN	0	0		NaN	0	0		NaN	0	0		NaN	0	0		NaN	0	0		NaN	0	0		NaN	0	0		NaN	0.333259
A0A068BD34;Q61193;G3UZ21	619;619;172	A0A068BD34	A0A068BD34	Ral guanine nucleotide dissociation stimulator-like 2	Rgl2		0.984668	18.6946	6.19e-07	107.97	93.28	67.194	0	0		NaN	0	0		NaN	0.984668	18.6946	0.00320467	67.194	0	0		NaN	0.940835	13.1179	0.0106026	60.939	0.905404	9.89734	0.000200842	91.889	0.962707	14.5806	6.19e-07	107.97	0.904854	10.4193	0.0250474	48.727	0	0		NaN	0.333259
A0A068BD34;Q61193;G3UZ21	622;622;175	A0A068BD34	A0A068BD34	Ral guanine nucleotide dissociation stimulator-like 2	Rgl2		0.333259	0	0.0264172	41.239	25.474	41.239	0	0		NaN	0	0		NaN	0	0		NaN	0	0		NaN	0	0		NaN	0	0		NaN	0	0		NaN	0	0		NaN	0	0		NaN	0.333259
A0A068BD34;Q61193;G3UZ21	518;518;71	A0A068BD34	A0A068BD34	Ral guanine nucleotide dissociation stimulator-like 2	Rgl2		0.711869	6.03405	0.000111983	89.301	69.094	76.522					0.66125	4.82125	0.000111983	89.301	0.665479	4.14696	0.00604283	61.622	0.568936	3.36874	0.00330047	69.805					0.678529	4.55925	0.00165158	74.726	0	0		NaN	0.556355	2.81056	0.00191049	73.953
G3UYN8;Q5XLA9;Q5XW54;Q5XW59;Q5XW53;Q3U0Z3;A1A558;A0A068BEP5;Q3UKR0;Q3UIV3;O35613;Q5XW55	150;119;508;538;602;626;626;626;627;627;626;74	G3UYN8	G3UYN8	Death domain-associated protein 6	Daxx		0.997501	26.0113	0.0435759	46.001	14.58	46.001	0.997501	26.0113	0.0435759	46.001	0	0		NaN	0	0		NaN	0	0		NaN	0	0		NaN	0	0		NaN	0	0		NaN	0	0		NaN	0	0		NaN	0
G3UX22;Q5BJ94;E9PUA5;A0A068BFR6;Q9QWT9	22;472;490;492;492	G3UX22	G3UX22	Kinesin-like protein;Kinesin-like protein KIFC1	Kifc1;Kifc5b		0.999972	45.624	2.08e-06	108.71	90.813	89.629	0.993496	21.8571	5.62e-05	103.13	0.987217	19.9606	0.0594142	43.297	0	0		NaN	0.976721	16.228	1.52e-05	97.271	0.919888	10.6011	0.00214886	66.308	0.990041	20.0076	0.00137839	70.126	0	0		NaN	0.999237	31.2252	0.00018865	89.913	0.984818	18.1203	7.19e-05	94.188	0.99885
D3Z3A6;D3YXR5;A0A068EW80;Q60953;Q8BSJ6;F7BTZ2	609;609;609;609;267;555	D3Z3A6;F7BTZ2	D3Z3A6	Protein PML	Pml		1	83.2528	7.45e-10	180.74	145.81	83.253	1	180.735	7.45e-10	180.74	0	0		NaN	0	0		NaN	0	0		NaN	0	0		NaN	0	0		NaN	1	83.2528	0.000449142	83.253	0	0		NaN	0	0		NaN	1
D3Z3A6;D3YXR5;A0A068EW80;Q60953;Q8BSJ6;F7BTZ2	528;528;528;528;186;474	D3Z3A6;F7BTZ2	D3Z3A6	Protein PML	Pml		0.9995	33.0275	2.73e-15	157.38	141.28	157.38	0.977418	16.3841	3.23e-08	115.2	0.967706	14.814	7.66e-06	98.973	0.803435	6.11463	2.77e-12	145.46	0.745661	4.67424	6.11e-06	100.81	0.9995	33.0275	2.73e-15	157.38	0.979901	16.8814	8.8e-12	128.33	0.996377	24.4471	1.68e-08	121.5	0.898291	9.68087	0.00235327	63.906	0.959719	13.7718	3.75e-07	107.58	0.882596
D3Z3A6;D3YXR5;A0A068EW80;Q60953;Q8BSJ6;F7BTZ2	557;557;557;557;215;503	D3Z3A6;F7BTZ2	D3Z3A6	Protein PML	Pml		0.725915	4.73351	2.32e-09	128.07	82.718	108.57	0.681009	3.97756	6.27e-08	122.34	0.497544	0	0.00583657	104.86	0.725915	4.73351	2.08e-07	108.57	0.538304	3.91959	3.33e-05	94.019	0.60053	5.19617	0.000894604	76.198	0.720187	4.76319	1.72e-07	111.97					0	0		NaN	0.705415	4.70076	0.00166342	75.608	0.722957
D3Z3A6;D3YXR5;A0A068EW80;Q60953;Q8BSJ6	404;404;404;404;62	D3Z3A6	D3Z3A6	Protein PML	Pml		0.999999	59.3502	2e-27	169.79	152.88	148.86	0	0		NaN	0.999044	30.196	1.6e-20	161.2	0.999581	33.7853	2.98e-14	138.21					0.999991	50.2566	2e-27	169.79	0.999996	54.4069	3.68e-14	135.78	0.999994	52.3158	2.98e-14	138.21	0.999966	44.7353	2e-09	112.95	0.999971	45.3837	3.19e-20	153.5	0.999999
D3Z3A6;D3YXR5;A0A068EW80;Q60953;Q8BSJ6;F7BTZ2	514;514;514;514;172;460	D3Z3A6;F7BTZ2	D3Z3A6	Protein PML	Pml		0.983107	17.6481	1.58e-06	139.58	121.12	131.96	0	0		NaN	0.967091	14.6597	5.53e-05	101.2	0.983107	17.6481	2.64e-06	131.96	0.916557	10.2593	0.000138071	89.911	0.884866	8.85635	2.43e-06	133.48	0	0		NaN	0.937673	11.2454	5.55e-06	109.6	0.944359	12.2918	9.59e-05	95.662	0.864375	8.96105	0.000139331	77.43	0.977072
D3Z3A6;D3YXR5;A0A068EW80;Q60953;Q8BSJ6;F7BTZ2	515;515;515;515;173;461	D3Z3A6;F7BTZ2	D3Z3A6	Protein PML	Pml		0.999917	40.5372	4.57e-68	271.74	246.02	133.48	0.948892	12.6892	9.48e-48	238.73	0.992504	21.1844	1.31e-47	234.39	0.999814	37.2412	6.66e-10	171.76	0.957944	13.2558	5.87e-40	215.98	0.999917	40.5372	5.2e-25	187.04	0.902019	9.66138	1.74e-06	140.78	0.962824	14.3272	5.31e-17	152.49	0.993008	24.3079	1.49e-47	232.2	0.963687	14.2399	5.84e-17	200.19	0.998959
D3Z3A6;D3YXR5;A0A068EW80;Q60953;D6RII9;F6XUT1;F7BTZ2	17;17;17;17;17;7;9	D3Z3A6;F7BTZ2	D3Z3A6	Protein PML	Pml		1	76.5225	0.00211008	79.23	71.85	76.522	1	45.0775	0.0315839	45.077	1	74.3925	0.00281225	74.392	1	50.9138	0.0432194	50.914	1	57.7916	0.0165739	57.792	1	78.692	0.00218819	78.692	1	79.0356	0.00213832	79.036	1	47.9148	0.0238015	47.915	1	78.9027	0.00215761	78.903	1	76.5225	0.00250309	76.522	1
A0A2I3BR06;A0A2R8W6L8;Q52L52;A0A075F882;A0A075F891;A0A075F5C6;A0A075F6C2;P38532	91;364;364;364;364;364;364;364	A0A2I3BR06	A0A2I3BR06	Heat shock factor protein 1	Hsf1		0.451524	0	6.37e-26	178.72	153.75	109.14									0.450853	0	6.37e-26	178.72					0.451524	0	2.45e-09	109.14													0.436308	0	3.4e-09	107.95	0.444665
A0A2I3BR06;A0A2R8W6L8;Q52L52;A0A075F882;A0A075F891;A0A075F5C6;A0A075F6C2;P38532	30;303;303;303;303;303;303;303	A0A2I3BR06	A0A2I3BR06	Heat shock factor protein 1	Hsf1		1	45.8195	3.22e-05	122.5	103.93	45.82	1	122.503	3.22e-05	122.5	0.965796	14.5081	4.1e-05	110.97	0	0		NaN	0.981786	17.316	0.000907216	78.234	1	40.9677	0.000679032	81.346	1	54.2531	0.00139367	77.324	0.958118	13.5939	0.00784171	56.407	1	88.2029	0.000428097	88.203	1	45.8195	0.0127038	47.754	1
A0A2I3BR06;A0A2R8W6L8;Q52L52;A0A075F882;A0A075F891;A0A075F5C6;A0A075F6C2;P38532	34;307;307;307;307;307;307;307	A0A2I3BR06	A0A2I3BR06	Heat shock factor protein 1	Hsf1		1	45.8195	3.22e-05	122.5	103.93	45.82	1	122.503	3.22e-05	122.5	0	0		NaN	0	0		NaN					1	40.9677	0.026952	40.968	1	54.2531	0.0019676	77.324					1	88.2029	0.000428097	88.203	1	45.8195	0.0161597	45.82	1
A0A2I3BR06;A0A2R8W6L8;Q52L52;A0A075F882;A0A075F891;A0A075F5C6;A0A075F6C2;P38532	41;314;314;314;314;314;314;314	A0A2I3BR06	A0A2I3BR06	Heat shock factor protein 1	Hsf1		0.98926	22.4566	1.51e-08	110.3	97.745	110.3	0.98926	22.4566	1.51e-08	110.3																	0.575606	5.18271	0.00514448	52.577	0	0		NaN	0.635765	6.7049	0.00347718	57.21	0	0		NaN
A0A2I3BR06;A0A2R8W6L8;Q52L52;A0A075F882;A0A075F891;A0A075F5C6;A0A075F6C2;P38532	47;320;320;320;320;320;320;320	A0A2I3BR06	A0A2I3BR06	Heat shock factor protein 1	Hsf1		0.49741	3.17526	5.35e-06	90.386	78.42	90.386	0	0		NaN																					0	0		NaN	0	0		NaN	0	0		NaN
A0A2I3BR06;A0A2R8W6L8;Q52L52;A0A075F882;A0A075F891;A0A075F5C6;A0A075F6C2;P38532	53;326;326;326;326;326;326;326	A0A2I3BR06	A0A2I3BR06	Heat shock factor protein 1	Hsf1		0.998054	27.1791	1.51e-08	110.3	97.745	110.3	0.998054	27.1791	1.51e-08	110.3																	0.939346	13.3759	0.00514448	52.577	0	0		NaN	0	0		NaN	0	0		NaN
A0A087WP63;A0A087WNX7;A0A087WNL7;A0A087WQ44;A0A087WS36;Q3U4M6;E9Q9V7;A0A087WQY5	255;274;274;274;274;255;255;274	A0A087WP63	A0A087WP63		Srcap		0.946858	12.5392	1.29e-22	184.88	147.89	148.52	0.826161	6.77477	1.29e-22	184.88					0	0		NaN	0	0		NaN	0	0		NaN	0.946858	12.5392	6e-14	148.52	0	0		NaN	0	0		NaN	0	0		NaN	0
A0A087WP63;A0A087WNX7;A0A087WNL7;A0A087WQ44	1683;1702;1798;1859	A0A087WP63	A0A087WP63		Srcap		0.998324	31.2022	0.000251131	85.062	67.631	61.612	0.99582	28.0413	0.00907539	55.524	0.988968	24.8804	0.0115805	51.554	0.994611	26.602	0.00158526	67.877	0.997625	31.3726	0.004106	63.398	0.997079	28.407	0.00427976	63.122	0.985238	23.8592	0.0135149	48.489	0.99246	24.9056	0.00370827	64.028	0.998324	31.2022	0.00523279	61.612	0.998166	33.1898	0.00449531	62.781	0.998169
A0A087WNM2;Q8VI33	154;154	A0A087WNM2	A0A087WNM2	Transcription initiation factor TFIID subunit 9	Taf9		0.530767	1.81636	1.12e-06	99.709	80.921	99.709	0.530767	1.81636	1.12e-06	99.709	0	0		NaN	0	0		NaN	0	0		NaN	0	0		NaN	0	0		NaN	0	0		NaN	0	0		NaN	0.456759	0	0.00250866	60.194
A0A087WNM2;Q8VI33	155;155	A0A087WNM2	A0A087WNM2	Transcription initiation factor TFIID subunit 9	Taf9		0.555133	1.81636	1.12e-06	99.709	80.921	99.709	0.555133	1.81636	1.12e-06	99.709	0	0		NaN	0	0		NaN	0	0		NaN	0	0		NaN	0	0		NaN	0	0		NaN	0.399502	1.47966	1.88e-06	95.629	0.480215	0	0.00250866	60.194
A0A087WNM2;Q8VI33	158;158	A0A087WNM2	A0A087WNM2	Transcription initiation factor TFIID subunit 9	Taf9		0.480946	0	2.09e-06	92.01	67.734	60.194	0.263309	0	2.09e-06	92.01	0	0		NaN	0	0		NaN	0	0		NaN	0	0		NaN	0	0		NaN	0	0		NaN	0	0		NaN	0.480946	0	0.00250866	60.194
A0A087WNP6;Q4VAA2	51;51	A0A087WNP6	A0A087WNP6	Protein CDV3	Cdv3		0.91095	10.5813	3.54e-34	201.58	183.59	153.06									0.518865	3.04476	4.82e-05	78.901	0.91095	10.5813	5.88e-18	153.06	0.845189	7.64553	1.49e-26	188.73	0.664858	3.10694	4.84e-18	155.88	0.47491	1.23461	7.73e-05	73.442	0.614335	3.1525	7.98e-07	98.283	0	0		NaN	0.905692
A0A087WRL1;A0A087WNV1;A0A087WSR7;A0A087WR52;Q8K2K6	110;179;179;176;179	A0A087WRL1	A0A087WRL1	Arf-GAP domain and FG repeat-containing protein 1	Agfg1		0.799937	7.09235	1.57e-47	231.16	195.54	231.16	0	0		NaN	0.7219	4.54616	7.92e-40	211.11	0	0		NaN	0.618628	2.08788	2.56e-17	162.1	0	0		NaN	0.559095	2.73186	3.59e-06	102.72	0.640667	2.50742	6.7e-40	216.23	0	0		NaN	0.540026	0.686384	6.35e-17	152.01	0.799937
A0A087WRL1;A0A087WNV1;A0A087WSR7;A0A087WR52;Q8K2K6	112;181;181;178;181	A0A087WRL1	A0A087WRL1	Arf-GAP domain and FG repeat-containing protein 1	Agfg1		0.999998	56.5239	4.85e-41	228.72	192.47	107.79	0.999979	46.886	7.7e-40	211.63	0.999998	56.5239	2.49e-17	162.28	0.999962	44.2417	3.12e-40	222.47	0.997105	25.3711	1.19e-17	165.23	0.999755	36.1048	1.51e-33	205.58	0.999992	51.1065	5.42e-12	143.33	0.999947	42.7804	4.85e-41	228.72	0.999083	30.3934	1.18e-24	184.28	0.999987	49.047	5.88e-33	194.06	0.999774
A0A087WNW3;A0A087WQI3;A0A087WQ25;A0A087WRS1;A0A087WQQ5;F8VQC7;Q61595;A0A087WQF8;A0A087WP48;A0A087WS04;A0A087WS29;A0A087WQG4;A0A087WQD0;A0A087WPW5;A0A087WS23;A0A087WP85;A0A087WP14;A0A087WPX0;A0A087WR91;A0A087WPY8	75;75;75;75;75;75;75;75;75;75;75;75;75;75;75;75;75;75;75;75	A0A087WNW3	A0A087WNW3	Kinectin	Ktn1		0.993046	21.6299	3.76e-27	213.05	162.92	152.81	0.9662	14.6378	1.79e-05	104.86	0.955573	13.3188	8.25e-09	139.74	0.964513	14.3654	1.94e-11	150.94	0.993046	21.6299	4.43e-11	152.81	0.971271	15.5899	1.43e-16	175.42	0.897645	9.48151	1.25e-08	135.21	0.957001	15.2472	3.4e-11	142.32	0.959879	15.5899	7.19e-11	135.3	0.966867	14.753	5.88e-09	139.44	0.920297
A0A087WNW3;A0A087WQI3;A0A087WQ25;A0A087WRS1;A0A087WQQ5;F8VQC7;Q61595;A0A087WQF8;A0A087WP48;A0A087WS04;A0A087WS29;A0A087WQG4;A0A087WQD0;A0A087WPW5;A0A087WS23;A0A087WP85;A0A087WP14;A0A087WPX0;A0A087WR91;A0A087WPY8	77;77;77;77;77;77;77;77;77;77;77;77;77;77;77;77;77;77;77;77	A0A087WNW3	A0A087WNW3	Kinectin	Ktn1		0.368331	0.0952811	0.0170834	56.529	21.808	53.454	0	0		NaN	0	0		NaN	0	0		NaN	0	0		NaN	0.368331	0.0952811	0.0170834	53.454	0	0		NaN	0	0		NaN	0	0		NaN	0	0		NaN	0.355152
A0A087WNZ7;G5E870;A0A087WRV6	1427;1460;265	A0A087WNZ7	A0A087WNZ7	E3 ubiquitin-protein ligase TRIP12	Trip12		0.994527	22.594	4.52e-10	222.55	165.61	222.55	0.544815	0.840168	4.28e-06	152					0.52804	0.53982	9.28e-06	145.83	0.677453	3.301	2.29e-05	137.31	0.601238	1.84697	4.98e-06	148.52	0.613475	2.05526	1.42e-06	168.76	0.902599	9.69849	1.96e-08	207.73					0.489869	0	0.000232374	118.87
A0A087WNZ7;G5E870;A0A087WS33	991;1024;42	A0A087WNZ7	A0A087WNZ7	E3 ubiquitin-protein ligase TRIP12	Trip12		0.999989	49.5507	0.00437948	74.15	58.521	74.15	0.99972	35.5266	0.0237848	47.47	0	0		NaN	0.999965	44.5332	0.00696152	69.229	0	0		NaN	0	0		NaN	0	0		NaN	0.999961	44.0745	0.0429879	50.222	0.999989	49.5507	0.00437948	74.15	0	0		NaN
A0A087WNZ7;G5E870;A0A087WP92;A0A0B4J1N9;A0A087WSG4	310;310;352;310;19	A0A087WNZ7	A0A087WNZ7	E3 ubiquitin-protein ligase TRIP12	Trip12		0.5	0	0.000232831	86.573	71.651	86.573	0	0		NaN	0.499999	0	0.00608053	59.351	0	0		NaN	0.5	0	0.00337264	64.2	0.499997	0	0.0113787	49.865	0.5	0	0.000232831	86.573	0.5	0	0.00131842	71.592	0	0		NaN	0.499999	0	0.00676616	58.123	0
A0A087WNZ7;G5E870;A0A087WP92;A0A0B4J1N9;A0A087WSG4	312;312;354;312;21	A0A087WNZ7	A0A087WNZ7	E3 ubiquitin-protein ligase TRIP12	Trip12		0.999903	40.2409	4.76e-05	125.89	87.258	77.324	0.999742	35.887	4.76e-05	125.89	0.997042	25.2765	0.00062056	86.699	0.992792	21.3904	0.00028498	97.463	0.996169	24.1499	0.000225827	100.22	0.999732	35.7318	0.000933832	82.202	0.993421	21.7909	0.000232831	86.573	0.999903	40.2409	0.000160224	101.2	0.999688	35.0632	5.05e-05	121.66	0.999357	33.0531	5.9e-05	109.44	0.992246
A0A087WNZ7;G5E870;A0A087WRV6	1376;1409;214	A0A087WNZ7	A0A087WNZ7	E3 ubiquitin-protein ligase TRIP12	Trip12		0.989521	20.2935	1.51e-08	123.62	90.74	57.227	0.989521	20.2935	1.51e-08	123.62	0	0		NaN	0	0		NaN	0	0		NaN	0	0		NaN	0	0		NaN					0	0		NaN					0
A0A087WNZ7;G5E870;A0A087WRV6	1381;1414;219	A0A087WNZ7	A0A087WNZ7	E3 ubiquitin-protein ligase TRIP12	Trip12		0.46853	2.46301	0.0226113	48.759	23.832	48.759					0	0		NaN	0	0		NaN	0	0		NaN	0	0		NaN	0	0		NaN					0	0		NaN	0.46853	2.46301	0.0226113	48.759	0
A0A087WNZ7;G5E870;A0A087WP92;A0A0B4J1N9;Q3TP48;A0A087WQ02	77;77;119;77;77;119	A0A087WNZ7	A0A087WNZ7	E3 ubiquitin-protein ligase TRIP12	Trip12		0.981834	17.335	1.12e-07	127.62	97.558	127.62	0	0		NaN	0	0		NaN	0.981834	17.335	1.12e-07	127.62	0	0		NaN	0	0		NaN	0	0		NaN	0	0		NaN	0	0		NaN					0
A0A087WP59	5	A0A087WP59	A0A087WP59		Slc35f5		0.999835	35.3067	0.0234639	55.864	27.253	55.864									0.997573	22.343	0.0427025	43.696					0.999835	35.3067	0.0234639	55.864
A0A087WP59	7	A0A087WP59	A0A087WP59		Slc35f5		0.999635	31.8537	0.0234639	55.864	27.253	55.864									0.994107	18.4899	0.0427025	43.696					0.999635	31.8537	0.0234639	55.864
A0A087WP59	11	A0A087WP59	A0A087WP59		Slc35f5		0.779757	4.04496	0.0234639	55.864	27.253	55.864									0.583775	0	0.0427025	43.696					0.779757	4.04496	0.0234639	55.864
A0A087WP59	17	A0A087WP59	A0A087WP59		Slc35f5		0.84077	4.17302	0.0427025	43.696	17.979	43.696									0.84077	4.17302	0.0427025	43.696
A0A087WP74;B2KFD2;Q5DTW7	1480;1482;1482	A0A087WP74	A0A087WP74	Uncharacterized protein KIAA1551	2810474O19Rik;Kiaa1551		0.999874	39.007	3.15e-22	171.29	145.36	171.29	0.998684	28.8014	6.6e-12	134.91									0.999874	39.007	3.15e-22	171.29	0.999255	31.2747	1.53e-17	160.52
A0A087WP83;Q3U4Z7;Q8VDJ3;Q3V1M8	875;944;944;944	A0A087WP83	A0A087WP83	Vigilin	Hdlbp		0.954604	13.2281	1.9e-05	139.73	101.76	139.73	0.949741	12.7639	2.21e-05	137.8	0.665516	2.98784	0.0125397	80.632	0	0		NaN	0.888915	9.03205	0.000100247	109.1	0.954604	13.2281	1.9e-05	139.73	0.79834	5.97569	5.54e-05	122.78	0.699596	3.67142	0.000632082	94.532	0.867766	8.1706	0.000510215	97.631	0.898722	9.48109	6.57e-05	119.63	0
A0A087WP83;Q3U4Z7;Q8VDJ3;Q3V1M8;Q8BX68;A0A087WQY9;A0A087WPC5;A0A087WS92	31;31;31;31;31;31;31;31	A0A087WP83	A0A087WP83	Vigilin	Hdlbp		1	85.223	2.55e-61	322.37	275.98	221.85	1	96.1795	8.99e-45	289.5	1	113.787	1.19e-43	273.32					0.997261	26.2449	0.000857069	63.706					1	115.157	2.55e-61	322.37	1	104.301	4.55e-44	284.15					1	85.223	9.39e-23	221.85	1
E0CY18;A0A087WPF5;Q91X58	187;181;187	E0CY18	E0CY18	AN1-type zinc finger protein 2B	Zfand2b		0.787845	5.69787	5.22e-08	123.72	85.42	123.72	0.787845	5.69787	5.22e-08	123.72									0	0		NaN	0	0		NaN																	0
E0CY18;A0A087WPF5;Q91X58	170;164;170	E0CY18	E0CY18	AN1-type zinc finger protein 2B	Zfand2b		0.23576	0	0.0355099	46.704	33.304	46.704	0	0		NaN	0	0		NaN	0	0		NaN	0	0		NaN	0	0		NaN	0	0		NaN	0	0		NaN	0	0		NaN	0	0		NaN	0.23576
E0CY18;A0A087WPF5;Q91X58	171;165;171	E0CY18	E0CY18	AN1-type zinc finger protein 2B	Zfand2b		0.649717	5.7695	0.0011254	86.014	46.992	86.014	0	0		NaN	0	0		NaN	0.305676	0	0.0676339	44.612	0.649717	5.7695	0.0011254	86.014	0.285116	0	0.0334079	44.564	0.357094	1.81325	0.0704046	43.897	0	0		NaN	0	0		NaN	0.284896	0	0.0626015	45.911	0.377366
E0CY18;A0A087WPF5;Q91X58	172;166;172	E0CY18	E0CY18	AN1-type zinc finger protein 2B	Zfand2b		0.418303	0	0.0105874	54.582	37.212	49.978	0.418303	0	0.0216789	49.978	0	0		NaN	0.305676	0	0.0676339	44.612	0	0		NaN	0.285116	0	0.0334079	44.564	0	0		NaN	0.334007	0	0.0105874	54.582	0	0		NaN	0.284896	0	0.0626015	45.911	0.23576
E0CY18;A0A087WPF5;Q91X58	173;167;173	E0CY18	E0CY18	AN1-type zinc finger protein 2B	Zfand2b		0.462362	4.52962	0.0105874	54.582	37.212	42.705	0.418303	0	0.0216789	49.978	0	0		NaN	0.438986	2.49976	0.0244499	44.612	0	0		NaN	0.285116	0	0.0334079	44.564	0.462362	4.52962	0.026072	42.705	0.334007	0	0.0105874	54.582	0	0		NaN	0.284896	0	0.0626015	45.911	0.23576
A0A1W2P6T3;A0A1W2P805;A0A1W2P6Z7;A0A1W2P731;A0A087WQT9;Q5S8D1;F8WJL1;B7ZN95;A0A087WR02;A0A087WPZ8;C7TQ60;A0A087WS40;C7TQ61;A0A087WQJ4;A0A087WRZ6;A0A087WS67;A0A087WPP1;Q0PCR6;C7TQ59;C7TQ57;A0A087WRM3;C7TQ58;A0A087WSE7;F7C376;C7TQ62;Q01815	1955;1966;1991;2049;2121;2125;2125;2125;2125;2125;2139;2139;2142;2142;2145;2150;2153;2155;2155;2155;2173;2180;2180;2208;2208;2125	A0A1W2P6T3	A0A1W2P6T3	Voltage-dependent L-type calcium channel subunit alpha-1C	Cacna1c		0.999996	53.7726	0.00641796	65.305	6.0601	65.305																	0.999996	53.7726	0.00641796	65.305													0	0		NaN
A0A087WPP8;P62484;A0A087WP64	285;285;91	A0A087WPP8	A0A087WPP8	Abl interactor 2	Abi2		0.661877	4.4025	8.4e-05	68.785	55.442	61.876	0	0		NaN					0	0		NaN	0.58242	2.71521	0.0104682	45.075	0.613577	3.77421	8.4e-05	68.785	0	0		NaN
A0A087WPP8;P62484;A0A087WP64	291;291;97	A0A087WPP8	A0A087WPP8	Abl interactor 2	Abi2		0.490593	0.393357	8.89e-05	67.644	54.779	54.361	0	0		NaN					0	0		NaN									0	0		NaN													0.490593
A0A087WPP8;P62484;Q6AXH6;Q6AXD2;A0A087WNU9;A0A087WR90	190;190;196;196;49;140	A0A087WPP8	A0A087WPP8	Abl interactor 2	Abi2		0.999998	58.5111	7.06e-05	108.97	66.342	108.97									0	0		NaN									0.999998	58.5111	7.06e-05	108.97					0.990218	20.053	0.000186001	102.9	0.999894	39.7907	0.000399252	93.348	0.999855
A0A087WPP8;P62484;Q6AXH6;Q6AXD2;A0A087WNU9;A0A087WP64;A0A087WRS3;A0A087WPE6;A0A087WNT3	301;301;335;368;221;107;313;165;215	A0A087WPP8	A0A087WPP8	Abl interactor 2	Abi2		0.997478	27.1497	6.64e-05	105.95	82.275	59.673	0.905907	9.8414	0.00338285	66.797					0.857393	7.79134	0.0012777	80.287	0.997478	27.1497	0.00148482	78.615	0.991083	20.4641	0.00171456	76.759	0.975712	16.0423	0.000660561	85.271	0.891148	9.13116	6.64e-05	105.95	0.986771	19.9439	0.00247753	70.598	0.997044	25.2823	0.000336416	89.507	0.9674
A0A087WPP8;P62484;Q6AXH6;Q6AXD2;A0A087WNU9	218;218;224;224;77	A0A087WPP8	A0A087WPP8	Abl interactor 2	Abi2		0.800195	6.02591	0.000884527	86.344	80.863	86.344	0	0		NaN	0	0		NaN	0	0		NaN	0.800195	6.02591	0.000884527	86.344	0	0		NaN	0	0		NaN					0	0		NaN	0	0		NaN	0
A0A087WPP8;P62484;Q6AXH6;Q6AXD2;A0A087WNU9	221;221;227;227;80	A0A087WPP8	A0A087WPP8	Abl interactor 2	Abi2		1	68.4208	1.52e-10	155.99	142.9	155.99	0.999998	57.5264	4.29e-08	147.58	1	68.4208	6.41e-10	155.99	0.998723	30.1954	1.99e-09	132.65	0.951499	13.5406	2.4e-07	115.02	0.999603	34.0098	2.35e-09	129.32	0.992929	21.4743	6.17e-05	111.52	0.999749	36.8858	4.11e-10	152.58	0.987426	19.1832	1.52e-10	155.86	0.964717	18.2783	0.000382238	96.067	0.999997
A0A087WPP8;P62484;Q6AXH6;Q6AXD2;A0A087WNU9;A0A087WP64;A0A087WRS3;A0A087WR90;A0A087WPE6;A0A087WNT3	177;177;183;183;36;32;177;127;29;79	A0A087WPP8	A0A087WPP8	Abl interactor 2	Abi2		0.999786	37.5299	4.45e-08	129.05	129.05	123.02	0.998788	32.4111	0.000102757	95.873	0.999501	35.6304	4.45e-08	129.05	0	0		NaN	0.996415	27.0036	0.000166756	88.19	0	0		NaN	0.996625	24.7305	1.32e-06	115.58	0.998326	30.0041	0.000113619	94.569	0.784849	6.44164	0.023468	43.297	0.999786	37.5299	5.75e-07	123.02	0.998144
A0A087WPR9;Q6NS82	281;332	A0A087WPR9	A0A087WPR9	Protein FAM134A	Fam134a		0.991223	22.2163	0.00336514	57.783	44.69	57.783	0.991223	22.2163	0.00336514	57.783	0	0		NaN					0	0		NaN	0	0		NaN									0	0		NaN					0
A0A087WPR9;Q6NS82;A0A087WRH7	82;133;58	A0A087WPR9	A0A087WPR9	Protein FAM134A	Fam134a		0.908571	11.5743	2.7e-09	113.14	101.88	96.656	0.724757	5.35698	8.51e-05	72.766	0	0		NaN	0.642207	4.30792	4.44e-05	79.448	0.782872	5.89823	1.12e-06	101.64	0.802825	6.16856	2.7e-09	113.14	0.697548	4.87776	4.04e-05	80.93	0.773467	5.72089	3.1e-06	90.38	0.758012	6.00398	3.19e-09	110.41	0.662443	4.39137	0.00284887	57.467	0.768699
A0A087WPR9;Q6NS82	225;276	A0A087WPR9	A0A087WPR9	Protein FAM134A	Fam134a		0.999987	48.7193	3.26e-13	130.62	118.14	121.23	0.999987	48.7193	8.6e-10	121.23	0.992296	23.95	0.00420557	51.93	0	0		NaN	0.999724	36.4752	1.11e-06	88.573	0.999925	41.2922	6.14e-07	97.01	0.999941	43.1432	7.01e-07	95.454	0.987078	20.8973	0.0133617	44.147	0.993606	22.2574	0.000106002	69.075					0.998491
A0A087WPR9;Q6NS82	227;278	A0A087WPR9	A0A087WPR9	Protein FAM134A	Fam134a		0.99998	47.0428	3.26e-13	130.62	118.14	130.62	0.999958	43.764	8.6e-10	121.23	0.987179	19.3053	0.00420557	51.93	0	0		NaN	0.999724	36.4752	1.11e-06	88.573	0.999904	40.2139	6.14e-07	97.01	0.999841	38.3009	7.01e-07	95.454	0.986603	20.8973	0.0133617	44.147	0.993606	22.2574	0.000106002	69.075					0.998482
A0A087WPT7;Q6P549	132;132	A0A087WPT7	A0A087WPT7	Phosphatidylinositol 3,4,5-trisphosphate 5-phosphatase 2	Inppl1		1	64.9668	1.58e-29	261.39	237.2	64.967	1	99.8908	3.46e-14	190.41	1	77.0799	1.32e-19	215.48	1	88.6368	1.58e-29	261.39	1	172.263	8.26e-10	172.26	1	68.2426	1.08e-10	187	1	71.7807	1.32e-19	215.48	1	66.2009	1.27e-19	216	1	76.1227	9.48e-20	219.52	1	64.9668	6.51e-20	222.75	1
A0A087WPT7;Q6P549	241;241	A0A087WPT7	A0A087WPT7	Phosphatidylinositol 3,4,5-trisphosphate 5-phosphatase 2	Inppl1		0.646248	4.59224	2.51e-06	157.68	127.74	157.68	0	0		NaN									0	0		NaN	0	0		NaN																	0
A0A087WPV1;Q9CQ37	63;193	A0A087WPV1	A0A087WPV1	Ubiquitin-conjugating enzyme E2 T	Ube2t		1	130.948	0.000989705	136.94	106.8	130.95	1	85.9235	0.00414149	85.924	1	121.964	0.00114752	121.96	1	78.8301	0.00678275	78.83	1	62.894	0.0173285	62.894	1	136.941	0.00123945	136.94	1	92.4094	0.00308946	92.409	1	112.591	0.00154715	112.59	1	69.2757	0.0103403	69.276	1	130.948	0.000989705	130.95	1
A0A087WQ48;H7BWZ9;Q8BL99	1139;1141;1139	A0A087WQ48	A0A087WQ48	Protein dopey-1	Dopey1		0.551946	0.905656	0.00273092	70.622	54.679	70.622													0.551946	0.905656	0.00273092	70.622
A0A087WQ48;H7BWZ9;Q8BL99	1140;1142;1140	A0A087WQ48	A0A087WQ48	Protein dopey-1	Dopey1		0.981617	17.2753	1.29e-27	223.76	190.83	223.76																	0.981617	17.2753	1.29e-27	223.76	0.791825	5.80201	7.32e-10	146.81
A0A087WQ80;Q7TMJ9;B2RX88	93;141;869	A0A087WQ80	A0A087WQ80	Centrosome and spindle pole associated protein 1	Cspp1		1	64.906	0.0110152	64.906	52.079	64.906	0	0		NaN	1	48.0443	0.0262687	48.044	1	51.841	0.0219345	51.841	1	53.2112	0.0203704	53.211	1	53.2112	0.0341605	53.211	1	64.906	0.0110152	64.906	0	0		NaN	0	0		NaN					1
A0A087WQ80;Q7TMJ9;B2RX88	139;187;915	A0A087WQ80	A0A087WQ80	Centrosome and spindle pole associated protein 1	Cspp1		1	103.834	5.65e-07	164.2	137.53	103.83	1	164.199	5.65e-07	164.2	0	0		NaN	1	81.6316	0.00111123	81.632	1	130.468	2.2e-05	130.47	0	0		NaN	0	0		NaN	1	154.651	1.7e-06	154.65	1	103.834	0.000101158	103.83	0	0		NaN	1
A0A087WRU0;A0A087WQ94;A0A087WQM0;A0A087WQS0;A0A1D5RM59;E9Q0S6	898;898;1023;1067;1067;1067	A0A087WRU0	A0A087WRU0		Tns1		0.438419	0	2.16e-08	123.21	107.81	123.21	0	0		NaN					0.438419	0	2.16e-08	123.21	0	0		NaN	0	0		NaN	0	0		NaN	0.405672	1.14795	0.00706997	50.802	0	0		NaN					0
A0A087WRU0;A0A087WQ94;A0A087WQM0;A0A087WQS0;A0A1D5RM59;E9Q0S6	901;901;1026;1070;1070;1070	A0A087WRU0	A0A087WRU0		Tns1		0.438419	0	2.16e-08	123.21	107.81	123.21	0	0		NaN					0.438419	0	2.16e-08	123.21	0	0		NaN	0	0		NaN	0	0		NaN					0	0		NaN					0
A0A087WRU0;A0A087WQ94;A0A087WQM0;A0A087WQS0;A0A1D5RM59;E9Q0S6;Q7TSV1;Q9DBT6;Q7TPM8;Q3U0Q9;A0A087WPC7	1181;1194;1298;1342;1355;1363;284;99;99;224;57	A0A087WRU0	A0A087WRU0		Tns1		0.981844	17.7206	3.63e-23	224.15	203.94	86.791	0.963106	14.3408	7.45e-06	105.92	0.900194	9.93239	4.61e-13	186.98	0.937362	13.4806	0.00528344	61.736	0.945594	12.7413	1.91e-07	122.34	0.981844	17.7206	3.63e-23	224.15	0.977661	16.5233	2.3e-05	101.29	0.953538	13.3464	5.56e-05	91.565	0.630118	3.82318	8.72e-10	159.95	0.958878	13.8711	7.45e-06	105.92	0.979975
A0A087WRU0;A0A087WQ94;A0A087WQM0;A0A087WQS0;A0A1D5RM59;E9Q0S6;Q7TSV1;Q9DBT6;Q7TPM8;Q3U0Q9;A0A087WPC7	1185;1198;1302;1346;1359;1367;288;103;103;228;61	A0A087WRU0	A0A087WRU0		Tns1		0.552123	3.58901	1.3e-16	194.05	170.59	194.05	0	0		NaN	0	0		NaN	0.552123	3.58901	1.3e-16	194.05	0	0		NaN	0	0		NaN	0	0		NaN	0	0		NaN	0	0		NaN	0	0		NaN	0
A0A087WRU0;A0A087WQ94;A0A087WQM0;A0A087WQS0;A0A1D5RM59;E9Q0S6;Q7TSV1;Q9DBT6;Q7TPM8;Q3U0Q9;A0A5F8MP98;A0A5F8MPF2;Q5SSZ5	1463;1476;1580;1624;1637;1645;566;381;381;506;1309;1345;1196	A0A087WRU0;A0A5F8MP98	A0A087WRU0	Tensin-3	Tns1;Tns3		0.988261	19.4771	9.64e-05	91.589	69.815	55.589	0.858707	7.93867	0.0243149	48.288	0.941931	12.1008	9.64e-05	91.589	0.568759	1.2021	0.000903393	77.27	0	0		NaN	0.973107	16.073	0.036961	42.068	0	0		NaN					0	0		NaN
A0A087WRU0;A0A087WQ94;A0A087WQM0;A0A087WQS0;A0A1D5RM59;E9Q0S6	667;667;792;836;836;836	A0A087WRU0	A0A087WRU0		Tns1		0.999978	46.5516	1.34e-17	160.27	134.45	88.275	0.998542	28.3573	3.2e-06	97.387	0.999916	40.7626	0.0095729	66.619	0.908503	9.96918	5.48e-06	89.751	0.701817	3.7175	5.66e-06	89.159	0.856907	7.77317	5.44e-09	125.79	0.611443	1.96903	1.08e-06	104.48	0.666634	3.00966	1.34e-17	160.27	0.948925	12.6902	2.94e-17	149.98	0.999978	46.5516	0.00127654	88.275	0.996998
A0A087WRU0;A0A087WQ94;A0A087WQM0;A0A087WQS0;A0A1D5RM59;E9Q0S6;Q7TSV1;Q9DBT6;Q7TPM8;Q3U0Q9	1279;1292;1396;1440;1453;1461;382;197;197;322	A0A087WRU0	A0A087WRU0		Tns1		0.999771	36.5014	1.25e-09	153.11	124.82	153.11	0	0		NaN	0	0		NaN	0	0		NaN	0.899313	9.14927	8.95e-07	108.17	0.942125	12.1157	8.01e-08	126.81	0.977701	16.3724	7.31e-07	111.93	0.999398	32.2325	2.19e-07	123.63	0.999771	36.5014	1.25e-09	153.11	0	0		NaN	0.998734
A0A087WRU0;A0A087WQ94;A0A087WQM0;A0A087WQS0;A0A1D5RM59;E9Q0S6;Q7TSV1;Q9DBT6;Q7TPM8;Q3U0Q9	1286;1299;1403;1447;1460;1468;389;204;204;329	A0A087WRU0	A0A087WRU0		Tns1		0.99942	32.4221	5.55e-23	221.13	181.06	221.13	0.872359	8.56878	0.00470894	52.784	0.944989	12.4786	3.9e-05	95.183	0.944998	12.9932	2.31e-10	166.57	0.99942	32.4221	5.55e-23	221.13	0.992505	22.687	4.13e-12	169.06	0.958896	13.7386	7.31e-07	111.93	0.975263	15.9788	2.19e-07	123.63	0.93968	12.5856	1.25e-09	153.11	0.97482	15.89	1.5e-06	98.337	0.989275
A0A087WRU0;A0A087WQ94;A0A087WQM0;A0A087WQS0;A0A1D5RM59;E9Q0S6;Q7TSV1;Q9DBT6;Q7TPM8;Q3U0Q9	1353;1366;1470;1514;1527;1535;456;271;271;396	A0A087WRU0	A0A087WRU0		Tns1		1	69.2943	5.45e-10	156.02	111.2	156.02	0.999998	58.108	3.5e-06	150.89	0.999998	57.5586	2.52e-05	131.49	1	65.663	3.15e-06	153.49	0.999999	60.773	1.01e-05	143.55	0.999998	57.7308	2e-05	135.63	0.999994	52.2928	2e-05	135.65	1	69.2943	5.45e-10	156.02	0.999917	40.8142	0.00143804	74.48	0.999995	53.3966	4.04e-05	123.92	0.999999
A0A087WRU0;A0A087WQ94;A0A087WQM0;A0A087WQS0;A0A1D5RM59;E9Q0S6;Q7TSV1;Q9DBT6;Q7TPM8;A0A087WPC7	1215;1228;1332;1376;1389;1397;318;133;133;91	A0A087WRU0	A0A087WRU0		Tns1		0.767644	7.81671	0.0176475	42.827	24.579	42.827	0	0		NaN	0	0		NaN	0.767644	7.81671	0.0176475	42.827	0	0		NaN					0	0		NaN	0	0		NaN					0	0		NaN	0
A0A087WRU0;A0A087WQ94;A0A087WQM0;A0A087WQS0;A0A1D5RM59;E9Q0S6;Q7TSV1;Q9DBT6;Q7TPM8;Q3U0Q9	1365;1378;1482;1526;1539;1547;468;283;283;408	A0A087WRU0	A0A087WRU0		Tns1		1	48.6978	0.00698199	97.813	41.382	48.698	1	96.3419	0.00723939	96.342	1	97.8134	0.00698199	97.813	1	62.2711	0.0292612	62.271	1	96.3419	0.0198405	96.342	0	0		NaN	1	64.82	0.0251076	64.82	1	64.82	0.0251076	64.82	1	73.8853	0.0170663	73.885	1	48.6978	0.0513792	48.698	1
A0A087WRU0;A0A087WQ94;A0A087WQM0;A0A087WQS0;A0A1D5RM59;E9Q0S6;Q7TSV1;Q3U0Q9	1021;1034;1138;1182;1195;1203;124;64	A0A087WRU0	A0A087WRU0		Tns1		0.999981	47.1959	9.19e-09	132.14	112.7	132.14	0	0		NaN	0.972881	15.5481	0.000152143	84.946	0.99901	30.0537	0.000424277	83.395					0.999944	42.5248	5.85e-07	109.37	0.999134	30.6799	0.00106249	75.773	0.999981	47.1959	9.19e-09	132.14					0	0		NaN	0.999943
A0A087WRU0;A0A087WQ94;A0A087WQM0;A0A087WQS0;A0A1D5RM59;E9Q0S6	623;623;748;792;792;792	A0A087WRU0	A0A087WRU0		Tns1		0.999288	31.4695	2.66e-12	176.21	152.46	157.54	0.983765	17.8244	1.54e-08	133.16	0.998333	27.7723	2.66e-12	176.21	0.857107	4.76742	0.0201282	66.809	0.996866	25.0249	2.93e-07	123.19									0.979547	16.8027	0.00126882	111.66	0.989144	19.5959	0.000181495	87.24	0.999288	31.4695	4.28e-08	157.54	0.96903
A0A087WRU0;A0A087WQ94;A0A087WQM0;A0A087WQS0;A0A1D5RM59;E9Q0S6	728;728;853;897;897;897	A0A087WRU0	A0A087WRU0		Tns1		0.811343	6.4224	0.000361876	75.326	60.085	45.546	0.499996	0	0.000361876	75.326					0.499582	0	0.00525163	52.669	0	0		NaN	0.811343	6.4224	0.050598	45.546									0.499771	0	0.0221789	48.449					0
A0A087WRU0;A0A087WQ94;A0A087WQM0;A0A087WQS0;A0A1D5RM59;E9Q0S6	730;730;855;899;899;899	A0A087WRU0	A0A087WRU0		Tns1		0.845954	7.39739	3.03e-05	83.559	71.357	83.559	0.845954	7.39739	3.03e-05	83.559					0.499582	0	0.00525163	52.669	0.8255	6.75111	0.00126508	64.532													0.499771	0	0.0221789	48.449					0.791297
A0A087WRU0;A0A087WQ94;A0A087WQM0;A0A087WQS0;A0A1D5RM59;E9Q0S6;Q7TSV1;Q9DBT6;Q7TPM8;Q3U0Q9;A0A087WPC7	1164;1177;1281;1325;1338;1346;267;82;82;207;40	A0A087WRU0	A0A087WRU0		Tns1		1	63.1833	3.49e-14	198.81	198.81	119	0.989307	19.8726	6.02e-10	182.37	0.999982	48.0132	5.77e-06	119.96	0.999894	39.4485	5.29e-11	188.63	0.999348	31.8833	2.77e-07	162.7	0.99957	33.9728	5.07e-07	157.52	0.999999	61.0128	4.91e-06	115.04	0.986286	18.5798	1.02e-07	166.64	0.999829	37.8082	8.49e-10	179.55	0.993416	21.8035	2.47e-08	162.1	0.999568
A0A087WRU0;A0A087WQ94;A0A087WQM0;A0A087WQS0;A0A1D5RM59;E9Q0S6	340;340;465;509;509;509	A0A087WRU0	A0A087WRU0		Tns1		0.999999	60.659	3.18e-21	167.66	156.65	167.66	0	0		NaN					0.999999	60.659	3.18e-21	167.66	0	0		NaN	0.99582	25.4082	0.00674408	55.714	0	0		NaN	0.999978	46.6117	3.24e-20	156.17	0.987506	19.3009	0.000469146	66.105	0	0		NaN	0
A0A087WR42;A0A087WQC2;Q3V0J1	98;90;119	A0A087WR42	A0A087WR42	Transmembrane protein 237	Tmem237		0.248534	0	0.0106136	54.259	21.539	54.259	0	0		NaN	0	0		NaN	0	0		NaN	0	0		NaN	0	0		NaN													0.248534	0	0.0106136	54.259	0
A0A087WR42;A0A087WQC2;Q3V0J1	104;96;125	A0A087WR42	A0A087WR42	Transmembrane protein 237	Tmem237		0.489829	0.797076	6.33e-12	135.3	118.04	58.877	0.349016	0.706237	0.00817441	50.499	0	0		NaN	0.477538	0.735919	0.00752443	51.956	0	0		NaN	0	0		NaN	0.346869	0	0.00684655	53.475	0.383319	0	0.0146718	45.125	0.489829	0.797076	0.00313648	58.877					0.446582
A0A087WR42;A0A087WQC2;Q3V0J1	105;97;126	A0A087WR42	A0A087WR42	Transmembrane protein 237	Tmem237		0.745236	5.07569	6.33e-12	135.3	118.04	60.139	0	0		NaN	0	0		NaN	0	0		NaN	0	0		NaN	0	0		NaN	0.346869	0	0.00684655	53.475	0.383319	0	0.0146718	45.125									0.446582
A0A087WQC4;H3BJR2;K3W4L1;H3BK01;Q8R2K4	475;476;500;501;494	A0A087WQC4	A0A087WQC4	TAF6-like RNA polymerase II p300/CBP-associated factor-associated factor 65 kDa subunit 6L	Taf6l		0.988581	20.4423	8.37e-07	103.85	87.052	103.85	0.988581	20.4423	8.37e-07	103.85																													0	0		NaN
A0A087WQC4;H3BJR2;K3W4L1;H3BK01;Q8R2K4	481;482;506;507;500	A0A087WQC4	A0A087WQC4	TAF6-like RNA polymerase II p300/CBP-associated factor-associated factor 65 kDa subunit 6L	Taf6l		0.987766	21.0116	2.99e-06	93.232	79.791	93.232													0.945627	17.8408	6.79e-06	87.11					0.980331	18.2982	9.04e-06	86.664	0.744965	9.02995	0.0076749	46.117					0	0		NaN
A0A087WQD1;A0A087WSB1;Q8BH99;Q99M51	85;85;21;85	A0A087WQD1	A0A087WQD1	Cytoplasmic protein NCK1	Nck1		0.999638	34.4177	1.09e-17	162.92	139.48	162.6	0.999638	34.4177	1.15e-17	162.6	0.996478	24.525	1.09e-17	162.92	0.995665	23.7154	2.68e-12	143.07	0.999576	33.8259	4.35e-13	147.69	0.998948	30.4998	8.47e-12	131.09	0.994701	22.7589	1.98e-17	158.06	0.999564	34.121	3.36e-09	127.25	0.987597	19.0172	9.32e-12	129.35	0.997888	26.9179	1.45e-08	123.82	0.99715
A0A087WQQ3;A0A087WRE9;Q9CQJ4	41;41;41	A0A087WQQ3	A0A087WQQ3	E3 ubiquitin-protein ligase RING2	Rnf2		1	105.247	3.13e-07	118.32	107.46	118.32	1	105.247	3.13e-07	118.32													0	0		NaN									0.99978	36.7086	0.0463065	54.402
A0A087WQS2;Q9CQC6;Q9CVI6	443;411;139	A0A087WQS2	A0A087WQS2	Basic leucine zipper and W2 domain-containing protein 1	Bzw1		1	167.159	1.02e-14	167.16	158.98	167.16													1	167.159	1.02e-14	167.16
A0A087WQS2;Q9CQC6;Q9CVI6	445;413;141	A0A087WQS2	A0A087WQS2	Basic leucine zipper and W2 domain-containing protein 1	Bzw1		1	167.159	1.02e-14	167.16	158.98	167.16													1	167.159	1.02e-14	167.16
Q3U607;A0A087WQT6;O89110;Q4FK85	213;233;213;213	Q3U607	Q3U607	Caspase-8;Caspase-8 subunit p18;Caspase-8 subunit p10	Casp8		0.999716	35.8787	4.91e-05	95.5	86.838	58.712	0.999716	35.8787	0.0158226	58.712	0.972716	15.73	0.00672791	65.265	0.915553	11.251	4.91e-05	95.5	0.873167	10.9987	0.0260568	46.833	0.921972	11.4782	7.94e-05	87.654	0	0		NaN	0.983045	18.6112	0.000504384	82.609	0	0		NaN	0	0		NaN	0.922157
Q3U607;A0A087WQT6;O89110	188;208;188	Q3U607	Q3U607	Caspase-8;Caspase-8 subunit p18;Caspase-8 subunit p10	Casp8		1	105.734	2.43e-28	217.84	184.96	177.53	1	127.794	2.88e-28	215.59	1	106.007	2.31e-22	200.03	1	116.732	3.43e-22	195.38	1	103.042	2.03e-18	185.68	1	105.371	4.44e-22	191.22	1	97.7678	3.31e-15	156.03	1	110.579	4.59e-22	190.6	1	115.975	2.43e-28	217.84	1	105.734	6.69e-18	177.53	1
A0A087WQV8;Q5DTN9;Q3UHD1	850;514;850	A0A087WQV8	A0A087WQV8	Brain-specific angiogenesis inhibitor 1	Adgrb1;Bai1		0.852457	6.0293	0.0305357	47.724	19.364	47.724	0	0		NaN	0	0		NaN	0.852457	6.0293	0.0305357	47.724	0	0		NaN	0	0		NaN					0	0		NaN	0	0		NaN					0
A0A087WQV8;Q5DTN9;Q3UHD1	854;518;854	A0A087WQV8	A0A087WQV8	Brain-specific angiogenesis inhibitor 1	Adgrb1;Bai1		0.737215	3.51763	0.0305357	47.724	19.364	47.724	0	0		NaN	0	0		NaN	0.737215	3.51763	0.0305357	47.724	0	0		NaN	0	0		NaN					0	0		NaN	0	0		NaN					0
A0A087WR57;Q3U706;Q91XC8	26;49;49	A0A087WR57	A0A087WR57	Death-associated protein 1	Dap		0.331682	0	0.00398088	56.22	37.972	56.22	0	0		NaN																					0	0		NaN	0.331682	0	0.00398088	56.22
A0A087WR57;Q3U706;Q91XC8	28;51;51	A0A087WR57	A0A087WR57	Death-associated protein 1	Dap		0.976415	16.9612	4.84e-24	168.95	143.55	168.95	0	0		NaN	0.75317	6.20914	8.15e-05	81.967	0.854573	8.694	0.000155687	75.766	0.976415	16.9612	4.84e-24	168.95	0.641427	5.8618	0.00230114	61.228	0.630934	4.94373	0.000398238	66.902	0	0		NaN	0.331682	0	0.00398088	56.22	0.654307	5.30698	9.71e-06	93.6	0.973475
A0A087WR75;Q7TT18;A0A0N4SVP5;A0A087WR39	519;511;154;511	A0A087WR75	A0A087WR75	Activating transcription factor 7-interacting protein 1	Atf7ip		0.439871	0	0.000101011	67.947	58.726	67.947	0	0		NaN	0	0		NaN	0	0		NaN	0	0		NaN	0	0		NaN	0.439871	0	0.000101011	67.947	0	0		NaN					0	0		NaN	0
A0A087WR75;Q7TT18;A0A0N4SVP5;A0A087WR39	522;514;157;514	A0A087WR75	A0A087WR75	Activating transcription factor 7-interacting protein 1	Atf7ip		0.917397	11.7363	2.51e-37	208.46	194.6	208.46	0.750902	5.88163	1.17e-14	143.54	0.391678	2.38319	0.0238644	41.045	0.682055	5.26964	1.03e-06	98.088	0.774332	6.01512	1.01e-06	98.245	0.917397	11.7363	2.51e-37	208.46	0.439871	0	0.000101011	67.947	0.688978	4.66433	1.69e-06	91.775	0.613492	5.39867	2.01e-09	108.28	0.669198	4.54358	1.53e-09	108.46	0.57459
A0A087WR75;Q7TT18;A0A0N4SVP5;A0A087WR39	541;533;176;533	A0A087WR75	A0A087WR75	Activating transcription factor 7-interacting protein 1	Atf7ip		0.999826	37.6302	3.19e-17	155.55	135.73	132.13	0.999466	32.9796	3.19e-17	155.55	0.999697	35.5955	3.75e-09	127.2					0.999746	35.9773	2.29e-12	145.06	0.99948	32.9362	2.82e-08	120.15	0.999824	37.6034	3.19e-17	155.55	0.995974	24.5057	0.000119739	76.481	0.999315	31.8768	7.1e-09	126.23	0	0		NaN	0.999826
A0A087WR75;Q7TT18;A0A087WR39	120;112;112	A0A087WR75	A0A087WR75	Activating transcription factor 7-interacting protein 1	Atf7ip		0.999733	36.1143	1.17e-32	222.89	193.77	134.15	0.998884	29.5287	1.01e-22	183.49	0.995335	23.3013	3.08e-18	167.22	0.999733	36.1143	6.97e-12	134.15	0.990483	20.5229	3.07e-12	142.22	0.848327	7.50612	1.17e-32	222.89	0.996282	24.2828	2.48e-18	167.55	0.998559	28.4798	3.69e-17	148.66	0.998046	27.41	2.18e-17	156.92	0.99936	32.289	8.42e-12	131.13	0
A0A087WR75;Q7TT18	893;885	A0A087WR75	A0A087WR75	Activating transcription factor 7-interacting protein 1	Atf7ip		0.565783	4.92351	0.00853458	46.399	39.6	46.399					0	0		NaN					0	0		NaN	0	0		NaN	0	0		NaN	0	0		NaN	0	0		NaN	0	0		NaN	0.494371
A0A087WR75;Q7TT18;A0A0N4SVP5	599;591;237	A0A087WR75	A0A087WR75	Activating transcription factor 7-interacting protein 1	Atf7ip		0.656058	2.80515	0.0016191	81.822	49.527	81.822	0	0		NaN	0.656058	2.80515	0.0016191	81.822	0	0		NaN																	0	0		NaN					0
A0A087WR75;Q7TT18;A0A0N4SVP5	601;593;239	A0A087WR75	A0A087WR75	Activating transcription factor 7-interacting protein 1	Atf7ip		0.999987	49.0116	9.96e-15	228.49	196.61	201.9	0.830991	6.92671	0.00105071	85.176					0.97526	15.9573	1.86e-06	162.4	0.999987	49.0116	2.23e-12	201.9	0.980619	17.0822	1.96e-09	185.63	0.840726	7.22527	0.000170817	104.52	0.99989	39.5917	9.96e-15	228.49	0.949707	12.7608	5.95e-05	127.32	0.999078	30.3477	1.32e-06	165.58	0.632523
A0A087WRE7;Q8R0N6	442;450	A0A087WRE7	A0A087WRE7	Hydroxyacid-oxoacid transhydrogenase, mitochondrial	Adhfe1		0.998842	29.4351	0.025902	52.614	30.741	52.614	0.998842	29.4351	0.025902	52.614													0	0		NaN
B0FLL3;B2Z892;Q6GTL7;A0A087WRG0;A0A087WRM7;P70265	69;464;485;485;485;486	B0FLL3	B0FLL3	6-phosphofructo-2-kinase/fructose-2,6-bisphosphatase 2;6-phosphofructo-2-kinase;Fructose-2,6-bisphosphatase	Pfkfb2		0.999998	56.9075	1.68e-08	133.21	122.74	133.21	0.999819	37.5836	0.000104304	87.352	0	0		NaN	0.999984	48.0221	6.24e-07	115.42	0.999827	37.6653	3.07e-05	100.28	0.999932	42.0372	4.16e-05	97.49	0	0		NaN	0.998533	30.2107	0.0026287	66.045	0.999944	44.9447	3.07e-05	100.28	0.999428	32.5912	0.000527565	82.36	0.999906
B0FLL3;B2Z892;Q6GTL7;A0A087WRG0;A0A087WRM7;P70265	79;474;495;495;495;496	B0FLL3	B0FLL3	6-phosphofructo-2-kinase/fructose-2,6-bisphosphatase 2;6-phosphofructo-2-kinase;Fructose-2,6-bisphosphatase	Pfkfb2		0.999851	38.6267	2.3e-07	123.83	115.92	123.83	0.984586	19.1602	0.000863448	78.272	0.981753	17.323	0.000796003	79.193	0.999851	38.6267	2.3e-07	123.83	0	0		NaN	0.980967	17.2745	0.00533139	61.862	0.998812	30.0963	7.47e-05	88.945	0.968764	14.9989	0.00159551	69.763	0.981196	17.1797	0.000188189	81.884	0.934887	11.8895	0.000308262	84.946	0.757389
B0FLL3;B2Z892;Q6GTL7;A0A087WRG0;A0A087WRM7;P70265	52;447;468;468;468;469	B0FLL3	B0FLL3	6-phosphofructo-2-kinase/fructose-2,6-bisphosphatase 2;6-phosphofructo-2-kinase;Fructose-2,6-bisphosphatase	Pfkfb2		0.99989	39.5825	4.91e-06	139.71	109.14	139.71	0.996602	24.8043	0.0101096	60.541	0.991638	23.073	0.0387525	43.454	0.99989	39.5825	4.91e-06	139.71	0.79802	5.96706	0.000130847	89.466	0.903863	9.73268	0.000940343	75.682	0	0		NaN	0.999787	36.7245	3.4e-05	106.6	0	0		NaN	0.962007	14.035	0.000276712	85.636	0.999429
A0A087WRG6;Q3TSE3;Q8C9D0;Q6PAJ8;Q6NXW1;F6YST4;P97767	19;82;280;307;308;309;313	A0A087WRG6	A0A087WRG6	Eyes absent homolog;Eyes absent homolog 1	Eya1		1	68.8516	6.75e-07	153.72	121.63	141.06	0.999999	62.2783	1.22e-05	115.68	0.999988	49.1887	1.27e-05	113.43	0.999992	51.2215	1.19e-05	116.79	0.999917	40.7878	0.00110668	80.706	0.999997	55.9516	1.21e-05	115.82	0.99997	45.2303	1.21e-05	115.91	0.99999	49.9255	3.16e-05	106.52	1	68.8516	3.89e-06	141.06	0.999999	59.0023	9.73e-06	125.22	1
Q62347;Q61442;A0A087WRI6;Q543W0;Q547S9;Q01147	88;128;128;128;142;142	Q62347	Q62347	Cyclic AMP-responsive element-binding protein 1	Creb1;CREB		0.5	0	0.000105364	98.227	60.633	98.227													0.5	0	0.000105364	98.227	0	0		NaN
Q62347;Q61442;A0A087WRI6;Q543W0;Q547S9;Q01147	89;129;129;129;143;143	Q62347	Q62347	Cyclic AMP-responsive element-binding protein 1	Creb1;CREB		0.5	0	0.000105364	98.227	60.633	98.227													0.5	0	0.000105364	98.227	0	0		NaN
Q62347;Q61442;A0A087WRI6;Q543W0;Q547S9;Q01147;P70300	216;256;256;256;270;270;186	Q62347	Q62347	Cyclic AMP-responsive element-binding protein 1	Creb1;CREB		0.811015	7.74153	0.000105523	67.814	53.866	62.426					0	0		NaN	0.225807	0	0.000105523	67.814																	0.811015	7.74153	0.00160066	62.426
Q62347;Q61442;A0A087WRI6;Q543W0;Q547S9;Q01147;P70300	217;257;257;257;271;271;187	Q62347	Q62347	Cyclic AMP-responsive element-binding protein 1	Creb1;CREB		0.895532	9.96912	1.41e-06	91.977	78.247	88.041	0.708054	4.01806	1.41e-06	91.977	0	0		NaN	0.225807	0	0.000105523	67.814					0.677181	3.58815	3.83e-05	80.667	0.491102	4.29265	0.000523098	65.962									0.493403	3.93981	0.000103403	68.219	0.895532
A0A0R4J2B5;A0A087WRI8;G5E8E3;Q8R3Y5	263;269;269;269	A0A0R4J2B5	A0A0R4J2B5	Uncharacterized protein C19orf47 homolog	2310022A10Rik		0.929398	15.7449	2.16e-14	134.49	119.79	126.06	0	0		NaN													0	0		NaN	0	0		NaN					0.929398	15.7449	1.32e-10	126.06					0.907735
A0A0R4J2B5;A0A087WRI8;G5E8E3;Q8R3Y5;A0A087WSU8;A0A087WPA4	135;141;141;141;38;115	A0A0R4J2B5	A0A0R4J2B5	Uncharacterized protein C19orf47 homolog	2310022A10Rik		0.999515	33.771	1.45e-12	176.7	149.37	176.7	0.985501	19.569	5.56e-07	110.33					0.99007	20.8047	5.19e-10	159.46					0.974759	17.1897	1.22e-05	104.52	0.753885	7.04308	0.00591114	60.761	0.585898	2.36704	0.015036	46.808	0	0		NaN					0.992465
A0A087WRM8;A0A087WSS1;G3X9J4;E9QM90;Q148V7	180;180;180;180;180	A0A087WRM8	A0A087WRM8	LisH domain and HEAT repeat-containing protein KIAA1468	2310035C23Rik;Kiaa1468		0.99988	39.1994	1.75e-19	219.35	185.35	164.81	0.999823	37.5341	4.37e-14	196.11	0.994028	22.2238	3.47e-06	142.1	0.997193	25.513	7.01e-06	133.16	0.998373	27.8822	1.76e-14	204.13	0.99757	26.6624	6.06e-10	182.33	0.99988	39.1994	1.84e-07	164.81	0.998648	28.6898	7.08e-07	152.99	0.99901	30.0402	4.78e-14	194.85	0.979118	16.7587	0.000107696	121.76	0.999792
A0A087WSH6;A0A087WRN5;Q3UPL5	87;210;210	A0A087WSH6	A0A087WSH6	Uncharacterized protein C11orf96 homolog	Gm13889;Ag2		1	78.0478	1.48e-06	176.05	121.79	115.79	1	104.496	4.25e-05	176.05	0.999988	49.141	0.00376661	67.999	1	74.3659	1.48e-06	156.81	0	0		NaN	1	105.081	6.52e-05	144.1	0.999999	58.9736	0.000627414	92.247	0.999359	31.9283	0.00767971	63.966	1	66.0718	0.000379574	99.498	1	71.4739	0.00016898	105.66	1
A0A087WSH6;A0A087WRN5	94;217	A0A087WSH6	A0A087WSH6		Gm13889		0.794184	5.96341	2.27e-09	159.01	133.77	159.01	0	0		NaN	0	0		NaN	0	0		NaN	0.794184	5.96341	2.27e-09	159.01	0	0		NaN																	0
F2Z4A3;A0A087WRT4;A0A1L1SQU7;Q6X4A1;Q80VA2;Q80XT9;Q497H5	4475;4487;4530;270;574;1094;1195	F2Z4A3	F2Z4A3		Fat1		0.980112	21.476	0.00143259	79.036	54.745	73.022	0.856767	8.60562	0.00194305	71.286	0.915678	12.6321	0.0358338	40.983	0	0		NaN	0	0		NaN	0.815443	6.65619	0.00991278	57.499	0	0		NaN	0.980112	21.476	0.00217731	73.022	0.823517	10.0157	0.0127417	53.828	0	0		NaN	0.797858
F2Z4A3;A0A087WRT4;A0A1L1SQU7;Q6X4A1;Q80VA2;Q80XT9;Q497H5	4478;4490;4533;273;577;1097;1198	F2Z4A3	F2Z4A3		Fat1		0.747415	5.63378	0.00194305	71.286	60.96	71.286	0.747415	5.63378	0.00194305	71.286	0.682773	5.45659	0.0358338	40.983	0	0		NaN	0	0		NaN	0	0		NaN	0	0		NaN	0.678712	6.15355	0.0474239	51.591	0.733084	7.50987	0.0127417	53.828	0	0		NaN	0.694448
F2Z4A3;A0A087WRT4;A0A1L1SQU7;Q6X4A1;Q80VA2;Q80XT9;Q497H5	4479;4491;4534;274;578;1098;1199	F2Z4A3	F2Z4A3		Fat1		0.428838	0.647862	0.00991278	57.499	49.194	57.499	0	0		NaN	0	0		NaN	0	0		NaN	0.377436	0	0.0163146	53.168	0.428838	0.647862	0.00991278	57.499	0	0		NaN	0	0		NaN	0.334343	0	0.0297474	44.925	0	0		NaN	0
F2Z4A3;A0A087WRT4;A0A1L1SQU7;Q6X4A1;Q80VA2;Q80XT9;Q497H5	4480;4492;4535;275;579;1099;1200	F2Z4A3	F2Z4A3		Fat1		0.380666	1.64677	0.0139498	55.66	29.543	53.374	0.380666	1.64677	0.0161191	53.374	0	0		NaN	0	0		NaN	0.377436	0	0.0163146	53.168	0	0		NaN	0	0		NaN	0	0		NaN	0.334343	0	0.0297474	44.925	0	0		NaN	0
F2Z4A3;A0A087WRT4;A0A1L1SQU7;Q9QXA3;Q6X4A1;Q80VA2;Q80XT9;Q497H5;A0A087WPU4	4274;4274;4297;4259;69;373;893;982;44	F2Z4A3	F2Z4A3		Fat1		0.999069	30.3376	1.84e-13	145.24	128.97	76.003	0.847538	7.52798	0.000640998	65.587	0.918812	10.5415	8.34e-05	70.57	0.999069	30.3376	5.72e-05	76.003	0.988878	19.4942	6.43e-05	74.527	0.997543	26.0995	3.65e-05	80.79	0.998598	28.5275	1.84e-13	145.24	0.994346	22.844	0.0014888	62.839	0	0		NaN	0	0		NaN	0.936357
F2Z4A3;A0A087WRT4;A0A1L1SQU7;Q9QXA3;Q6X4A1;Q80VA2;Q80XT9;Q497H5;A0A087WPU4	4278;4278;4301;4263;73;377;897;986;48	F2Z4A3	F2Z4A3		Fat1		0.584083	1.48521	0.000743113	65.284	51.115	65.284					0	0		NaN									0	0		NaN	0	0		NaN					0.584083	1.48521	0.000743113	65.284	0	0		NaN
F2Z4A3;A0A087WRT4;A0A1L1SQU7;Q9QXA3	154;154;154;154	F2Z4A3	F2Z4A3		Fat1		0.567917	1.35381	4.65e-44	211.25	187.13	135.84	0.567917	1.35381	1.63e-12	135.84	0	0		NaN					0.49749	0	4.65e-44	211.25	0.498066	0	9.15e-35	208.4					0.499063	0	1.53e-33	190.37	0.427383	0	3.33e-09	124.17
A0A087WS55;Q6ZQF0	6;863	A0A087WS55	A0A087WS55	DNA topoisomerase 2-binding protein 1	Topbp1		0.999553	33.5031	4.42e-06	151.07	115.48	117.79	0.999553	33.5031	5.62e-05	117.79	0.990641	22.1295	0.0013987	81.879	0.974046	15.9787	0.00024265	100.56	0.994159	22.4546	6.09e-05	115.3	0.998619	28.7118	1.18e-05	145.61	0.911832	10.499	0.000508464	89.386	0.971186	17.5575	0.00281157	72.286	0.99852	28.3264	8.99e-06	146.84	0.993877	22.1192	4.42e-06	151.07	0.96173
A0A087WS55;Q6ZQF0	31;888	A0A087WS55	A0A087WS55	DNA topoisomerase 2-binding protein 1	Topbp1		0.850788	7.57173	1.83e-05	141.82	102.79	97.073					0.661435	2.90981	5.4e-05	116.58					0.575953	1.33029	1.83e-05	141.82																	0.850788	7.57173	0.000293334	97.073
A0A087WS55;Q6ZQF0	33;890	A0A087WS55	A0A087WS55	DNA topoisomerase 2-binding protein 1	Topbp1		0.983936	17.8801	8.54e-08	168.57	119.77	100.36	0.983936	17.8801	0.000222811	100.36					0.819297	6.567	0.000191945	101.8					0.970529	15.1763	8.54e-08	168.57	0.876641	8.52015	0.000106514	105.79	0.980829	17.0923	5.67e-05	112.67	0.851029	7.58378	0.00189442	77.1					0.9212
A0A087WS73;A0A2X0SZ45;Q91Z67	210;942;916	A0A087WS73;A0A2X0SZ45	A0A2X0SZ45	SLIT-ROBO Rho GTPase-activating protein 2	Srgap2		1	70.1001	0.0100334	70.1	52.065	70.1																					1	70.1001	0.0100334	70.1	0	0		NaN									1
A0A087WS73	261	A0A087WS73	A0A087WS73		Srgap2		0.985732	18.3939	0.0524566	51.286	34.569	51.286																	0.952514	13.0231	0.0658108	45.915
A0A087WS73;Q3TSN4;A0A2X0SZ45;Q91Z67;A0A087WNM1;A0A087WS59	89;238;821;795;795;410	A0A087WS73;A0A2X0SZ45	A0A2X0SZ45	SLIT-ROBO Rho GTPase-activating protein 2	Srgap2		0.499999	0	3.66e-24	229.41	206.04	224.09	0.499996	0	3.66e-24	229.41	0.49989	0	2.27e-08	130.47	0.498143	0	9.82e-05	95.205	0.499975	0	4.16e-12	173.32	0.499997	0	5.26e-13	187.22	0.499875	0	1.18e-09	159.44	0.499855	0	1.24e-12	184.5	0.499999	0	4.68e-23	224.09	0.499548	0	8.75e-07	115.91	0.499895
A0A087WS73;Q3TSN4;A0A2X0SZ45;Q91Z67;A0A087WNM1;A0A087WS59	90;239;822;796;796;411	A0A087WS73;A0A2X0SZ45	A0A2X0SZ45	SLIT-ROBO Rho GTPase-activating protein 2	Srgap2		0.499999	0	3.66e-24	229.41	206.04	224.09	0.499996	0	3.66e-24	229.41	0.49989	0	2.27e-08	130.47	0.498143	0	9.82e-05	95.205	0.499975	0	4.16e-12	173.32	0.499997	0	5.26e-13	187.22	0.499875	0	1.18e-09	159.44	0.499855	0	1.24e-12	184.5	0.499999	0	4.68e-23	224.09	0.499548	0	8.75e-07	115.91	0.499895
A0A087WSC0;Q8CIW6	43;751	A0A087WSC0	A0A087WSC0	Solute carrier family 26 member 6	Slc26a6		0.999836	40.4225	0.00794957	73.156	63.365	73.156	0.999836	40.4225	0.00794957	73.156	0.999707	38.3232	0.00865139	71.548	0.999241	32.5125	0.00858868	71.692	0.984019	18.1954	0.0340635	60.196	0.993747	24.5704	0.0356754	59.709	0	0		NaN	0.990606	22.2051	0.0635597	51.276	0.998621	30.3584	0.0180368	65.043	0.979716	18.0619	0.0435496	57.328	0.989141
A0A087WSE3;E9QQ25;Q62407	1790;2042;2042	A0A087WSE3	A0A087WSE3	Striated muscle-specific serine/threonine-protein kinase	Speg		1	58.8894	0.0026387	77.358	46.797	58.889																	1	77.3584	0.0026387	77.358	1	55.721	0.0162427	55.721					0	0		NaN	1	58.8894	0.0129948	58.889	0
A0A087WSE3;E9QQ25;Q62407;D3Z7T0	142;394;394;239	A0A087WSE3	A0A087WSE3	Striated muscle-specific serine/threonine-protein kinase	Speg		0.999999	61.9083	0.000268202	113.67	27.49	113.67	0.999894	39.7508	0.00398685	74.524	0	0		NaN	0	0		NaN									0.998093	27.1882	0.0132845	61.419	0.999896	39.8341	0.00311104	78.548	0	0		NaN	0.999988	49.1444	0.00156057	85.672	0.999999
A0A087WSE3;E9QQ25;Q62407	2161;2413;2413	A0A087WSE3	A0A087WSE3	Striated muscle-specific serine/threonine-protein kinase	Speg		0.995469	23.4181	0.000198261	143.42	86.027	138.42	0.991517	20.6778	0.000354308	143.42	0.989411	19.705	0.000342418	142.47	0.983303	17.7004	0.000254898	135.5	0.971967	15.4022	0.000360675	105.13	0.971008	15.2581	0.000567817	99.318	0.936046	11.6559	0.000424213	103.35	0.932449	11.4314	0.000853741	91.292	0.980439	17.0006	0.000198261	130.99	0.995469	23.4181	0.000291579	138.42	0.898629
A0A087WSE3;E9QQ25;Q62407	241;493;493	A0A087WSE3	A0A087WSE3	Striated muscle-specific serine/threonine-protein kinase	Speg		0.995039	23.0273	0.00116367	86.014	48.67	78.342	0.994264	22.39	0.00116367	86.014	0.77081	5.28444	0.00915744	62.633	0.764502	5.13581	0.0175084	54.486	0.758582	4.9746	0.00371706	71.03	0.995039	23.0273	0.00247115	78.342	0.760189	5.01269	0.0073063	64.439	0.953246	13.1157	0.00932823	62.466	0.960854	13.903	0.00247115	78.342	0.954492	13.2214	0.00414217	68.536
A0A087WSE3;E9QQ25;Q62407	2682;2934;2934	A0A087WSE3	A0A087WSE3	Striated muscle-specific serine/threonine-protein kinase	Speg		0.49988	0	0.0266644	47.491	22.169	47.491	0	0		NaN	0	0		NaN	0	0		NaN	0	0		NaN	0	0		NaN	0	0		NaN	0	0		NaN	0	0		NaN	0.49988	0	0.0266644	47.491	0
A0A087WSE3;E9QQ25;Q62407	2684;2936;2936	A0A087WSE3	A0A087WSE3	Striated muscle-specific serine/threonine-protein kinase	Speg		0.885219	9.07269	0.00200228	69.07	52.318	54.092	0.762818	5.13345	0.00200228	69.07	0	0		NaN	0	0		NaN	0	0		NaN	0	0		NaN	0	0		NaN	0	0		NaN	0	0		NaN	0.49988	0	0.0266644	47.491	0
A0A087WSE3;E9QQ25;Q62407	2144;2396;2396	A0A087WSE3	A0A087WSE3	Striated muscle-specific serine/threonine-protein kinase	Speg		0.999183	30.8726	0.00142941	119.74	30.477	86.243	0.994883	22.8879	0.0015517	117.25	0	0		NaN	0	0		NaN	0.895052	9.30875	0.00358466	92.112	0.999183	30.8726	0.0138437	86.243	0	0		NaN	0	0		NaN					0.998488	28.1966	0.00192107	109.72	0
Q9D323;Q8C497;Q8C3V4;Q3TW11;Q8C8M3;A0A087WSP5;P42225;Q8CFQ1;Q91Y52	727;727;727;727;733;733;727;221;352	Q9D323	Q9D323	Signal transducer and activator of transcription;Signal transducer and activator of transcription 1	Stat1		0.997034	26.3048	0.00997073	50.869	33.931	50.505	0	0		NaN									0.997034	26.3048	0.0101651	50.505	0.986859	22.6663	0.00997073	50.869																	0
F6PX41;A0A087WSQ0;F8WID3;B2RSN1;P01108;O88594;Q8K3Z5;Q6WDF1	307;307;308;308;293;94;18;41	F6PX41	F6PX41	Myc proto-oncogene protein	Myc;c-myc		0.998318	27.7349	0.00097242	76.158	60.996	76.158																	0	0		NaN	0	0		NaN	0	0		NaN	0	0		NaN	0	0		NaN	0.998318
F6PX41;A0A087WSQ0;F8WID3;B2RSN1;P01108;Q9Z197	76;76;77;77;62;62	F6PX41	F6PX41	Myc proto-oncogene protein	Myc;c-myc		0.962891	14.5968	1.36e-10	183.22	165.66	176.1	0	0		NaN	0.920617	11.6607	1.27e-06	138.46	0	0		NaN	0.962891	14.5968	2.97e-10	176.1	0	0		NaN	0	0		NaN	0.837811	7.14924	1.96e-07	151.87	0.941936	12.755	2.23e-07	149.44	0.957677	13.5911	3.14e-06	119.38	0.942952
F6PX41;A0A087WSQ0;F8WID3;B2RSN1;P01108	81;81;82;82;67	F6PX41	F6PX41	Myc proto-oncogene protein	Myc		0.934745	11.6803	5.81e-07	99.531	77.299	99.531	0	0		NaN													0.934745	11.6803	5.81e-07	99.531																	0
F6PX41;A0A087WSQ0;F8WID3;B2RSN1;P01108	87;87;88;88;73	F6PX41	F6PX41	Myc proto-oncogene protein	Myc		0.425139	0.907058	0.000107838	88.087	65.855	88.087	0	0		NaN									0.425139	0.907058	0.000107838	88.087																					0
A0A087WST2;A0A0R4J2B6;Q8BX09	370;497;497	A0A087WST2	A0A087WST2	Retinoblastoma-binding protein 5	Rbbp5		1	80.2447	0.000125019	113.61	74.43	80.245	1	42.0835	0.0258492	42.083	1	52.2469	0.0117751	52.247	1	113.609	0.000125019	113.61	0	0		NaN	1	49.9341	0.0313644	49.934	0	0		NaN	0	0		NaN	0	0		NaN	1	80.2447	0.00127647	80.245
E9PZ64;A0A087WSU4;Q61122	327;327;327	E9PZ64	E9PZ64	NGFI-A-binding protein 1	Nab1		1	68.1395	0.00131035	74.769	42.701	68.14									1	46.1561	0.0158903	46.156	1	74.7687	0.00131035	74.769	1	68.1395	0.0101386	68.14	0	0		NaN	0	0		NaN	1	62.6801	0.00489574	62.68	0	0		NaN	1
E9PZ64;A0A087WSU4;Q61122	371;400;401	E9PZ64	E9PZ64	NGFI-A-binding protein 1	Nab1		0.991855	20.8558	1.15e-24	170.6	151.22	170.6	0	0		NaN	0	0		NaN	0	0		NaN	0	0		NaN	0	0		NaN	0	0		NaN													0.991855
A0A0A0MQ73;Q6PDK2	4789;4789	A0A0A0MQ73	A0A0A0MQ73	Histone-lysine N-methyltransferase;Histone-lysine N-methyltransferase 2D	Kmt2d		1	83.6173	4.49e-05	122.18	122.18	83.617	1	113.419	6.74e-05	113.42	1	94.5381	0.000494734	94.538	1	103.43	0.000220907	103.43	1	96.6404	0.000429994	96.64	1	114.71	6.41e-05	114.71	1	105.359	0.000161515	105.36	1	122.178	4.49e-05	122.18	1	112.644	6.94e-05	112.64	1	83.6173	0.00125753	83.617	1
A0A0A0MQ73;Q6PDK2	2318;2318	A0A0A0MQ73	A0A0A0MQ73	Histone-lysine N-methyltransferase;Histone-lysine N-methyltransferase 2D	Kmt2d		0.951652	12.941	1.79e-08	122.47	102.57	63.085	0.746558	4.69184	0.0129569	45.511	0	0		NaN	0.898715	9.48077	0.000843036	66.828									0.745299	4.663	0.00884676	47.919					0.939053	11.8774	1.15e-05	93.411	0.827377	6.80606	1.79e-08	122.47	0.758335
A0A0A0MQ73;Q6PDK2	2231;2231	A0A0A0MQ73	A0A0A0MQ73	Histone-lysine N-methyltransferase;Histone-lysine N-methyltransferase 2D	Kmt2d		0.999948	42.8213	1.13e-05	107.5	88.102	107.5																	0.999948	42.8213	1.13e-05	107.5
A0A0A0MQ73;Q6PDK2	2299;2299	A0A0A0MQ73	A0A0A0MQ73	Histone-lysine N-methyltransferase;Histone-lysine N-methyltransferase 2D	Kmt2d		1	65.9898	9.51e-05	101.3	70.306	94.717	0.999998	57.5427	9.51e-05	101.3	1	65.9898	0.00140976	94.717	0.999933	41.7577	0.000435342	86.214	0.999998	56.9173	0.000166631	95.428					0.999984	47.8367	0.000985147	81.703	0.999992	51.0739	0.000276294	87.519	0.999961	44.0528	0.000329475	87.083					0.999972
A0A0A0MQ73;Q6PDK2	2217;2217	A0A0A0MQ73	A0A0A0MQ73	Histone-lysine N-methyltransferase;Histone-lysine N-methyltransferase 2D	Kmt2d		0.999997	56.005	0.00555568	64.313	36.984	64.313	0	0		NaN									0.999997	56.005	0.00555568	64.313																	0	0		NaN	0
A0A0A0MQ73;Q6PDK2;Q3USG3	727;727;25	A0A0A0MQ73	A0A0A0MQ73	Histone-lysine N-methyltransferase;Histone-lysine N-methyltransferase 2D	Kmt2d		1	92.2189	1.58e-23	217.61	187.03	184.97	1	92.9385	1.56e-18	208.63	1	88.3191	1.58e-23	217.61					1	89.382	2.85e-14	188.54	1	89.0689	1.18e-17	202.61	0.964915	14.3936	0.00225884	73.688	0.999994	52.4577	1.11e-08	128.05	1	92.2189	1.77e-13	184.97					0.994019
A0A0A0MQ73;Q6PDK2	1562;1562	A0A0A0MQ73	A0A0A0MQ73	Histone-lysine N-methyltransferase;Histone-lysine N-methyltransferase 2D	Kmt2d		0.999999	61.3677	0.00023016	108.93	92.26	108.93	0.99999	49.8107	0.000359102	104.07	0.999765	36.2917	0.000898906	87.568	0.999893	39.6969	0.000809062	90.05	0.999999	61.3677	0.00023016	108.93	0	0		NaN	0.999997	54.9652	0.000250464	107.45	0.999921	41.0306	0.000324963	105.13	0.999128	30.5931	0.00329238	84.687	0.998607	28.5546	0.00196419	69.03	0.999921
A0A0A0MQ73;Q6PDK2;Q3USG3	1136;1136;434	A0A0A0MQ73	A0A0A0MQ73	Histone-lysine N-methyltransferase;Histone-lysine N-methyltransferase 2D	Kmt2d		1	106.964	3.15e-07	107.01	93.956	107.01	0	0		NaN	0	0		NaN					1	106.964	3.15e-07	107.01	0	0		NaN	0	0		NaN									0	0		NaN	0
A0A0A0MQ73;Q6PDK2	3122;3122	A0A0A0MQ73	A0A0A0MQ73	Histone-lysine N-methyltransferase;Histone-lysine N-methyltransferase 2D	Kmt2d		0.999517	33.4584	3.39e-05	94.449	72.04	94.449					0.998054	27.76	0.00131037	71.418					0	0		NaN	0.999517	33.4584	3.39e-05	94.449					0.998176	27.4288	3.51e-05	93.949	0.981703	18.006	0.000395466	83.202					0.985383
A0A0A0MQ73;Q6PDK2	2597;2597	A0A0A0MQ73	A0A0A0MQ73	Histone-lysine N-methyltransferase;Histone-lysine N-methyltransferase 2D	Kmt2d		0.999546	33.4227	4.73e-05	138.63	109.56	138.63	0.994402	22.4951	5.93e-05	124.21	0.969164	14.9734	0.00256146	77.867	0.996359	24.3718	5.97e-05	124.12	0.991902	20.8809	0.000667713	95.273	0.99309	21.5753	4.73e-05	126.71	0.995231	23.1947	0.000133501	108.72	0.993514	21.852	0.000137094	107.97	0.998328	27.7601	4.76e-05	126.66	0.999546	33.4227	6.11e-05	138.63	0.990042
S4R294;S4R2J9;A0A0A0MQ79;Q3TLH4;S4R2L9;S4R209	2646;2644;2644;2646;1155;1367	S4R294	S4R294	Protein PRRC2C	Prrc2c		0.888378	10.8962	0.000974693	71.696	54.194	71.696	0	0		NaN	0	0		NaN	0	0		NaN	0	0		NaN	0	0		NaN	0	0		NaN	0	0		NaN	0.888378	10.8962	0.000974693	71.696	0	0		NaN	0
S4R294;S4R2J9;A0A0A0MQ79;Q3TLH4	755;753;753;755	S4R294	S4R294	Protein PRRC2C	Prrc2c		0.99993	42.5511	6.81e-11	165.49	140.95	165.49	0.999745	38.8006	3.98e-10	148.69	0.999907	41.6075	3.3e-10	152.17	0	0		NaN	0.997799	29.2273	4.01e-09	129.12	0.999269	32.1235	3.63e-09	131.18	0.996474	25.1778	1.22e-07	116.35	0.996042	24.0775	2.24e-05	98.299	0.953354	13.9091	0.00126165	73.831	0	0		NaN	0.989493
S4R294;S4R2J9;A0A0A0MQ79;Q3TLH4	851;849;849;851	S4R294	S4R294	Protein PRRC2C	Prrc2c		0.659196	2.8651	3.27e-05	115.1	98.022	115.1																	0.5	0	4.16e-05	107.5	0.659196	2.8651	3.27e-05	115.1
S4R294;S4R2J9;A0A0A0MQ79;Q3TLH4	853;851;851;853	S4R294	S4R294	Protein PRRC2C	Prrc2c		1	65.1572	6.56e-08	168.45	146.3	65.157					0.750609	4.78532	2.33e-05	131.56	0.750359	4.77953	8.59e-07	162.46					1	65.1572	4.16e-05	107.5	0	0		NaN	0.933809	11.4946	6.56e-08	168.45	0.989194	19.616	4.05e-07	165.89	0.844752	7.35702	2.33e-05	131.61	1
S4R294;S4R2J9;A0A0A0MQ79;Q3TLH4;S4R2E2	501;499;499;501;494	S4R294	S4R294	Protein PRRC2C	Prrc2c		1	53.2005	0.000527565	82.36	61.469	53.201	1	82.3596	0.000527565	82.36	0	0		NaN	0	0		NaN	0	0		NaN	0	0		NaN	1	53.2005	0.0109272	53.201	0	0		NaN	0	0		NaN					0
S4R294;S4R2J9;A0A0A0MQ79;Q3TLH4;S4R2L9;S4R209	1965;1963;1963;1965;539;681	S4R294	S4R294	Protein PRRC2C	Prrc2c		0.999993	53.0892	2.15e-09	112.3	102.78	101.26	0.998582	28.9687	0.000341581	66.548	0	0		NaN	0.999895	40.1747	7.48e-07	95.842	0.99982	39.269	0.000116455	67.28	0.999993	53.0892	4.15e-07	101.26	0.999532	34.7385	2.77e-05	82.363	0.999983	47.9208	2.15e-09	112.3	0.999974	49.0024	3.35e-05	81.208	0.980978	17.8651	0.00626179	47.282	0.999924
S4R294;S4R2J9;A0A0A0MQ79;Q3TLH4	1215;1213;1213;1215	S4R294	S4R294	Protein PRRC2C	Prrc2c		0.998292	27.3425	2.14e-07	124.84	94.36	124.84	0.986918	21.8629	4.12e-05	91.583	0.774398	7.75413	1.82e-05	100.76	0.787941	11.2938	0.0086533	56.247	0.818076	11.0973	1.82e-05	100.76					0.958577	16.0418	2.14e-07	109.05	0.904392	12.4873	0.00496725	62.064	0.991783	22.8952	1.45e-06	107.47	0.937799	17.2465	0.0124835	50.202	0.998292
S4R294;S4R2J9;A0A0A0MQ79;Q3TLH4	1219;1217;1217;1219	S4R294	S4R294	Protein PRRC2C	Prrc2c		0.508827	4.67017	0.0042254	61.963	31.856	61.963					0	0		NaN	0	0		NaN	0	0		NaN	0.370175	0	0.0042254	61.963	0	0		NaN	0.508827	4.67017	0.00503157	61.963	0.42531	0	0.018971	46.818	0	0		NaN	0
S4R294;S4R2J9;A0A0A0MQ79;Q3TLH4	1221;1219;1219;1221	S4R294	S4R294	Protein PRRC2C	Prrc2c		0.514215	0.390355	7.96e-07	124.84	94.36	124.84	0.29783	0	0.0137637	48.182	0	0		NaN	0	0		NaN	0	0		NaN					0	0		NaN	0	0		NaN	0	0		NaN	0	0		NaN	0.514215
S4R294;S4R2J9;A0A0A0MQ79;Q3TLH4	1222;1220;1220;1222	S4R294	S4R294	Protein PRRC2C	Prrc2c		0.959985	11.7038	7.96e-07	124.84	94.36	124.84	0.29783	0	0.0137637	48.182	0	0		NaN	0	0		NaN	0	0		NaN					0	0		NaN	0	0		NaN	0	0		NaN	0	0		NaN	0.959985
S4R294;S4R2J9;A0A0A0MQ79;Q3TLH4	1236;1234;1234;1236	S4R294	S4R294	Protein PRRC2C	Prrc2c		0.999999	71.8218	0.00106217	82.988	75.366	82.988																					0.988581	19.8707	0.0232734	49.069					0.999999	71.8218	0.00106217	82.988
S4R294;S4R2J9;A0A0A0MQ79;Q3TLH4	1242;1240;1240;1242	S4R294	S4R294	Protein PRRC2C	Prrc2c		0.998096	29.8938	0.00106217	82.988	75.366	82.988																													0.998096	29.8938	0.00106217	82.988
S4R294;S4R2J9;A0A0A0MQ79;Q3TLH4;S4R2L9;S4R209	1516;1514;1514;1516;90;232	S4R294	S4R294	Protein PRRC2C	Prrc2c		0.993819	22.9337	0.000325331	102.33	73.269	84.169	0.97878	17.1036	0.00265834	77.593	0.840668	9.29597	0.0258458	50.94	0.987357	19.6866	0.00121354	85.864	0.94675	12.8287	0.0111925	62.162	0.948583	12.6684	0.000325331	102.33	0.993819	22.9337	0.00150971	84.169	0.806835	6.34229	0.0243476	50.155	0.992147	21.2698	0.000662218	93.766	0.991056	21.0775	0.00150971	84.169	0.988
S4R294;S4R2J9;A0A0A0MQ79;Q3TLH4;S4R2E2	186;184;184;186;179	S4R294	S4R294	Protein PRRC2C	Prrc2c		0.452031	0.381296	0.000478741	64.53	43.068	64.53					0	0		NaN	0	0		NaN	0	0		NaN					0	0		NaN					0	0		NaN					0.452031
S4R294;S4R2J9;A0A0A0MQ79;Q3TLH4;S4R2E2	189;187;187;189;182	S4R294	S4R294	Protein PRRC2C	Prrc2c		0.948415	13.3482	4.97e-34	190.92	165.66	190.92					0	0		NaN	0	0		NaN	0	0		NaN	0.948415	13.3482	4.97e-34	190.92	0	0		NaN					0	0		NaN
S4R294;S4R2J9;A0A0A0MQ79;Q3TLH4	899;897;897;899	S4R294	S4R294	Protein PRRC2C	Prrc2c		0.733695	7.32609	3.47e-17	158.2	158.2	111.18	0.651769	2.77867	1.54e-05	87.498	0.485266	0	3.47e-17	158.2	0.733695	7.32609	1.01e-11	137.21	0	0		NaN	0	0		NaN					0	0		NaN	0.499044	0	6e-08	115.77	0	0		NaN	0.55331
S4R294;S4R2J9;A0A0A0MQ79;Q3TLH4	901;899;899;901	S4R294	S4R294	Protein PRRC2C	Prrc2c		0.902308	11.1208	3.47e-17	158.2	158.2	102.24	0	0		NaN	0.485266	0	3.47e-17	158.2	0	0		NaN	0.763384	5.08407	1.19e-05	90.799	0	0		NaN	0.902308	11.1208	3.92e-06	102.24	0	0		NaN	0.784263	5.59306	6e-08	115.77	0	0		NaN	0.809114
S4R294;S4R2J9;A0A0A0MQ79;Q3TLH4	904;902;902;904	S4R294	S4R294	Protein PRRC2C	Prrc2c		0.999469	31.7497	1.19e-05	90.799	72.742	90.799	0	0		NaN	0	0		NaN	0	0		NaN	0.999469	31.7497	1.19e-05	90.799	0	0		NaN	0.998976	30.9219	0.000213495	71.384	0	0		NaN	0.995975	24.6279	0.00189942	62.57	0	0		NaN	0.996128
A0A0G2JFY0;A0A0A0MQ80;B7ZNK9;Q3UMC0;Q8CH38	18;18;18;18;18	A0A0G2JFY0	A0A0G2JFY0	Spermatogenesis-associated protein 5	Spata5;Spaf		0.791723	7.18681	0.0355296	48.883	34.677	44.344	0.703571	4.87799	0.0390507	48.883	0	0		NaN					0	0		NaN					0	0		NaN									0	0		NaN
Q8K165;A0A0A0MQ88;Q8BTD8;Q8K4R4	46;251;284;274	Q8K165	Q8K165	Cytoplasmic phosphatidylinositol transfer protein 1	Pitpnc1		0.97169	15.4941	2.88e-06	105.96	78.927	105.96	0.777387	6.57507	1.61e-05	96.234									0.527977	0.635471	0.000428442	77.681	0.97169	15.4941	2.88e-06	105.96	0	0		NaN					0	0		NaN					0
S4R248;A0A0A0MQ95;S4R221;Q8C0D4;S4R203;B2RUJ8;S4R1B0;Q9CZD7	238;238;238;238;238;238;238;238	S4R248	S4R248	Rho GTPase-activating protein 12	Arhgap12		0.999926	40.8116	0.000249281	105.6	81.409	45.339	0	0		NaN	0.985263	18.3796	0.00159663	65.73	0.989089	19.73	0.0006914	105.6	0.972377	15.9682	0.0176977	44.893	0.8763	8.77449	0.0209996	43.807	0	0		NaN	0.999926	40.8116	0.0155029	45.339					0.994738	22.9037	0.000767928	67.459	0
S4R248;A0A0A0MQ95;S4R221;Q8C0D4;S4R203;B2RUJ8;S4R1B0;Q9CZD7;S4R2V0	213;213;213;213;213;213;213;213;86	S4R248	S4R248	Rho GTPase-activating protein 12	Arhgap12		1	77.0851	2.03e-140	420.51	374.65	391.72	1	80.6454	9.81e-110	377.17	1	73.2772	2.38e-83	344.82	0.999944	42.5069	4.06e-62	291.03	1	74.8862	2.98e-96	368.61	1	77.0851	4.4e-111	391.72	0.999998	56.4226	2.96e-110	387.81	0.999999	58.5783	1.05e-95	359.82	0.999993	51.41	1.83e-83	346.44	0.999998	56.104	3.71e-72	318.84	0.999999
S4R248;A0A0A0MQ95;S4R221;Q8C0D4	397;397;444;444	S4R248	S4R248	Rho GTPase-activating protein 12	Arhgap12		0.895742	12.5268	0.00225553	71.279	54.706	62.494	0	0		NaN	0.895742	12.5268	0.00727465	62.494					0.632819	6.65023	0.0112199	58.294	0.516853	3.26588	0.0237068	46.495	0	0		NaN	0.738904	8.75469	0.0139243	55.415	0	0		NaN	0	0		NaN	0.857389
S4R248;A0A0A0MQ95;S4R221;Q8C0D4;S4R203;B2RUJ8;S4R1B0;Q9CZD7	101;101;101;101;101;101;101;101	S4R248	S4R248	Rho GTPase-activating protein 12	Arhgap12		0.842671	7.2885	7.35e-25	177.41	166.1	138.6	0.803728	6.1225	8.43e-18	158.23	0.814555	6.42706	1.83e-08	109.84					0.499999	0	7.29e-05	75.893	0.842671	7.2885	1.97e-12	138.6					0.835745	7.06557	9.98e-25	173.19	0	0		NaN	0.5	0	3.34e-12	131.66	0.788894
S4R248;A0A0A0MQ95;S4R221;Q8C0D4;S4R203;B2RUJ8;Q8R1F4	537;542;589;584;512;559;62	S4R248	S4R248	Rho GTPase-activating protein 12	Arhgap12		0.95453	13.221	0.00031648	65.938	53.694	65.938					0	0		NaN	0.891961	9.16932	0.00796624	54.338									0.904483	9.78074	0.0308974	42.571	0	0		NaN	0.818864	6.5534	0.00269322	57.043					0.95453
A0A0A0MQ98;G3UZM1;Q69ZK6;G3UYW3	652;652;471;365	A0A0A0MQ98	A0A0A0MQ98	Probable JmjC domain-containing histone demethylation protein 2C	Jmjd1c		0.999697	37.4058	0.000168711	123.38	75.293	104.07	0	0		NaN	0	0		NaN	0.974043	16.4703	0.00392937	64.244	0	0		NaN	0.99816	27.3496	0.000168711	123.38	0.876398	11.2246	0.0287089	40.237	0.994285	23.7208	0.00169103	71.935	0.970759	17.7271	0.0164032	50.874					0.996112
A0A0A0MQ98;G3UZM1;Q69ZK6;G3UYW3	942;942;761;655	A0A0A0MQ98	A0A0A0MQ98	Probable JmjC domain-containing histone demethylation protein 2C	Jmjd1c		0.925928	10.9692	1.11e-05	142.76	106.26	142.76	0.925928	10.9692	1.11e-05	142.76	0.583873	1.47428	0.00583161	65.03									0.797805	5.96525	0.00222239	76.563
A0A0A0MQ98;G3UZM1;Q69ZK6;G3UYW3	943;943;762;656	A0A0A0MQ98	A0A0A0MQ98	Probable JmjC domain-containing histone demethylation protein 2C	Jmjd1c		0.925298	10.9295	3.4e-06	151.68	103.52	151.68									0.519328	0.336182	0.0010134	85.402	0.861669	8.0654	0.0134628	57.566					0.89007	9.102	0.00558027	65.276					0.720698	4.11687	7.2e-05	111.63	0.916243	10.4071	0.00233552	75.736
A0A0A0MQ98;G3UZM1;Q69ZK6	1995;1996;1815	A0A0A0MQ98	A0A0A0MQ98	Probable JmjC domain-containing histone demethylation protein 2C	Jmjd1c		0.54952	0.914988	1e-07	112.74	80.919	75.122													0.499958	0	1e-07	112.74	0.499991	0	9.11e-06	102.37
A0A0A0MQ98;G3UZM1;Q69ZK6	1997;1998;1817	A0A0A0MQ98	A0A0A0MQ98	Probable JmjC domain-containing histone demethylation protein 2C	Jmjd1c		0.499991	0	1e-07	112.74	80.919	102.37													0.499958	0	1e-07	112.74	0.499991	0	9.11e-06	102.37
A0A0A0MQ98;G3UZM1;Q69ZK6;G3UYW3	501;501;320;214	A0A0A0MQ98	A0A0A0MQ98	Probable JmjC domain-containing histone demethylation protein 2C	Jmjd1c		0.889707	9.07648	0.000285298	110.52	74.281	110.52	0.494297	0	0.00263001	80.758	0	0		NaN	0.879665	8.66987	0.000935142	92.445	0	0		NaN	0.494059	0	0.00501805	69.786	0.500244	0	0.00149728	85.963	0.886745	8.94376	0.000852311	94.465	0.649465	2.75788	0.00338535	77.288	0.889707	9.07648	0.000285298	110.52	0.501458
A0A0A0MQ98;G3UZM1;Q69ZK6	1177;1177;996	A0A0A0MQ98	A0A0A0MQ98	Probable JmjC domain-containing histone demethylation protein 2C	Jmjd1c		0.972559	18.0455	1.03e-09	141.36	118.49	133.41	0.913147	12.7943	5.65e-05	90.378	0.941437	13.4062	1.03e-09	141.36	0.957692	16.0962	8.19e-09	120.33	0.968763	17.5061	2.52e-07	114.39	0.906328	12.462	0.00068297	80.868	0.94242	12.9587	1.92e-08	127.35	0.691234	5.07396	0.00900969	56.9	0.891621	10.672	6.58e-06	106.02	0.861149	8.93725	2.8e-07	112.82	0.67023
A0A0A0MQ98;G3UZM1;Q69ZK6;G3UYW3	640;640;459;353	A0A0A0MQ98	A0A0A0MQ98	Probable JmjC domain-containing histone demethylation protein 2C	Jmjd1c		0.993541	21.9459	2.83e-06	160.52	93.444	150.51	0.943883	12.3206	8.21e-06	146.5					0.575202	1.31664	3.6e-06	155.99									0.954864	13.2794	2.83e-06	160.52	0.993541	21.9459	4.54e-06	150.51	0.743158	4.63315	0.000300207	102.97					0.949464
A0A0A0MQ98;G3UZM1;Q69ZK6;G3UYW3	641;641;460;354	A0A0A0MQ98	A0A0A0MQ98	Probable JmjC domain-containing histone demethylation protein 2C	Jmjd1c		0.872013	8.33583	2.88e-06	160.22	99.579	138.2					0.872013	8.33583	2.15e-05	138.2																									0.725991	4.23178	2.88e-06	160.22
A0A0A0MQ98;G3UZM1;Q69ZK6	1964;1965;1784	A0A0A0MQ98	A0A0A0MQ98	Probable JmjC domain-containing histone demethylation protein 2C	Jmjd1c		0.725526	4.22158	2.06e-06	102.63	70.412	102.63													0	0		NaN	0	0		NaN																	0
A0A0A0MQ98;G3UZM1;Q69ZK6	1969;1970;1789	A0A0A0MQ98	A0A0A0MQ98	Probable JmjC domain-containing histone demethylation protein 2C	Jmjd1c		1	67.0339	8.69e-11	168.47	122.47	160.88	0.999995	52.8021	2.01e-09	157.74	0.996301	24.3032	1.05e-06	115.38	0.934643	11.5536	8.13e-05	95.751	0	0		NaN	0	0		NaN	0.998695	28.8389	4.6e-05	101.15	0.999928	41.4436	8.69e-11	168.47	0.741906	4.58571	9.72e-05	93.301	0.999629	34.3015	1.43e-06	107.69	0
A0A0A0MQ99;V9GXX7	36;32	A0A0A0MQ99	A0A0A0MQ99		Swi5		0.962543	14.1045	4.17e-35	205.11	182.39	158.37	0	0		NaN	0.91763	10.8449	2.97e-13	133.54					0.794639	6.11266	2.76e-26	184.83	0.829596	6.94528	2.97e-26	184.5	0.624861	2.29913	7.8e-19	158.97	0.536317	0.72367	1.92e-13	138.88	0.54648	0.898396	1.32e-34	195.54	0.962543	14.1045	8.27e-19	158.37	0.539927
A0A0A0MQA2;A0A2R8VK23;Q6NS57	19;19;19	A0A0A0MQA2	A0A0A0MQA2	Mitogen-activated protein kinase-binding protein 1	Mapkbp1		0.999939	42.172	0.000218741	144.89	76.398	144.57	0.999899	39.9448	0.000428963	144.89	0.99968	34.943	0.000230749	131.17	0.997945	26.8625	0.000247374	132.32	0.995491	23.4394	0.0010311	90.104	0.994426	22.5142	0.00036767	106.29	0.997517	26.04	0.000270624	113.22	0.989994	19.9535	0.000262499	114.72	0.99986	38.5418	0.000249495	132.47	0.999253	31.2624	0.000260782	115.04	0.999939
A0A0A0MQA2;A0A2R8VK23;Q6NS57	1250;1256;1250	A0A0A0MQA2	A0A0A0MQA2	Mitogen-activated protein kinase-binding protein 1	Mapkbp1		0.5	0	1.34e-11	131.67	111.28	131.67	0	0		NaN													0.5	0	1.34e-11	131.67									0	0		NaN					0
A0A0A0MQA2;A0A2R8VK23;Q6NS57	1252;1258;1252	A0A0A0MQA2	A0A0A0MQA2	Mitogen-activated protein kinase-binding protein 1	Mapkbp1		0.957209	13.4966	1.46e-17	174.02	145.54	98.443	0	0		NaN	0.957209	13.4966	1.48e-05	98.443					0.88876	9.02525	1.46e-17	174.02	0.5	0	1.34e-11	131.67									0	0		NaN					0
A0A0A0MQC2;B1AS67;A0A2X0SG37;A0A5F8MPI8;Q66T02	928;947;960;990;960	A0A0A0MQC2	A0A0A0MQC2	Pleckstrin homology domain-containing family G member 5	Plekhg5		0.332811	0	0.00219742	63.056	54.696	63.056																	0	0		NaN					0.332811	0	0.00219742	63.056									0
A0A0A0MQC2;B1AS67;A0A2X0SG37;A0A5F8MPI8;Q66T02	930;949;962;992;962	A0A0A0MQC2	A0A0A0MQC2	Pleckstrin homology domain-containing family G member 5	Plekhg5		0.332811	0	0.00219742	63.056	54.696	63.056					0	0		NaN	0	0		NaN	0	0		NaN	0	0		NaN	0	0		NaN	0.332811	0	0.00219742	63.056									0
A0A0A0MQC2;B1AS67;A0A2X0SG37;A0A5F8MPI8;Q66T02	932;951;964;994;964	A0A0A0MQC2	A0A0A0MQC2	Pleckstrin homology domain-containing family G member 5	Plekhg5		0.999985	48.3818	4.22e-43	290.85	290.85	254.58	0.998888	29.5332	4.22e-43	290.85	0	0		NaN	0.999481	32.8427	2.72e-29	250.52	0.999509	33.0846	8.15e-24	236.4	0.999488	32.9074	9.59e-24	233.97	0	0		NaN	0.999919	40.9271	4.61e-30	267.11	0.999946	42.6904	1.25e-29	261.27	0.99904	30.1709	8.44e-25	248.76	0.999771
A0A0A0MQC2;B1AS67;A0A2X0SG37;A0A5F8MPI8;Q66T02	879;898;911;941;911	A0A0A0MQC2	A0A0A0MQC2	Pleckstrin homology domain-containing family G member 5	Plekhg5		0.937572	11.763	4.15e-05	67.967	56.325	62.072																	0.928638	11.1289	4.15e-05	67.967																	0.937572
A0A0A0MQC2;B1AS67;A0A2X0SG37;A0A5F8MPI8;Q66T02	883;902;915;945;915	A0A0A0MQC2	A0A0A0MQC2	Pleckstrin homology domain-containing family G member 5	Plekhg5		0.997888	26.7038	4.15e-05	67.967	56.325	57.894																	0.996314	24.0163	4.15e-05	67.967																	0.997863
A0A0A0MQC2;B1AS67;A0A2X0SG37;A0A5F8MPI8;Q66T02	906;925;938;968;938	A0A0A0MQC2	A0A0A0MQC2	Pleckstrin homology domain-containing family G member 5	Plekhg5		0.999856	38.4079	3.67e-102	377.28	349.54	377.28	0.747588	7.61972	8.33e-10	143.17	0.998407	28.5171	3.31e-23	209.74	0.791204	8.36055	4.65e-13	170.32	0.711073	5.81906	1.24e-10	158.33	0.624797	4.55999	1.67e-10	154.65	0.779302	7.12779	1.69e-09	135.34					0.902385	9.71319	1.31e-09	138.82	0.788191	7.57229	2.12e-09	131.41	0.999856
Q547J4;A0A0A0MQC7;A2A5Y6;P10637;B1AQW2;Q3UH19;Q8C5K4	327;688;704;688;345;385;147	Q547J4	Q547J4	Microtubule-associated protein;Microtubule-associated protein tau	Mapt		1	66.1347	5.25e-28	218.85	188.79	199.27	0.999995	54.0918	2.94e-15	159.05	0.999987	48.867	1.41e-17	165.31	0.999999	64.718	2.3e-23	187.68	0.999984	48.1561	8.22e-12	133.56	0.99989	40.7233	4.71e-15	153.06	1	65.6008	5.25e-28	218.85	1	64.6999	4.62e-22	193.06	0.999996	54.1632	1.65e-15	163.39	1	66.1347	7.22e-27	199.27	0.999988
Q547J4;A0A0A0MQC7;A2A5Y6;P10637;B1AQW2;Q3UH19;Q8C5K4	331;692;708;692;349;389;151	Q547J4	Q547J4	Microtubule-associated protein;Microtubule-associated protein tau	Mapt		0.999804	36.6364	5.25e-28	218.85	188.79	123.21	0.998666	28.3195	5.37e-06	104.53	0.997876	26.2814	1.52e-11	129.35	0.997384	23.7296	1.32e-05	99.446	0.993286	20.489	8.22e-12	133.56	0.998835	26.6512	1.25e-08	125.49	0.992479	19.1285	5.25e-28	218.85	0.999804	36.6364	2.27e-08	123.21	0.994616	20.6333	4.74e-12	142.59	0.997315	23.724	1.77e-05	96.515	0.997393
Q547J4;A0A0A0MQC7;A2A5Y6;P10637;B1AQW2;Q3UH19;Q8C5K4	335;696;712;696;353;393;155	Q547J4	Q547J4	Microtubule-associated protein;Microtubule-associated protein tau	Mapt		0.888263	9.00347	5.25e-28	218.85	188.79	160.52	0.650257	2.93386	3.7e-09	120.8	0.497018	0	0.00013102	85.595	0.403152	0	0.00820085	56.021	0.751779	4.77453	8.22e-12	133.56	0.4997	0	4.86e-15	153.97	0.688773	3.40202	5.25e-28	218.85	0.773219	5.41085	0.000241006	78.098	0.771931	5.36439	6.95e-08	111.81	0.718601	4.58459	2.76e-06	100.38	0.705584
Q547J4;A0A0A0MQC7;A2A5Y6;P10637;B1AQW2;Q3UH19;B1AQW5	90;451;467;451;90;148;97	Q547J4	Q547J4	Microtubule-associated protein;Microtubule-associated protein tau	Mapt		0.999441	36.5819	0.0368986	45.618	34.405	45.618									0	0		NaN	0	0		NaN	0	0		NaN	0	0		NaN	0.999441	36.5819	0.0368986	45.618					0	0		NaN
Q547J4;A0A0A0MQC7;A2A5Y6;P10637;B1AQW2;Q3UH19;Q8C5K4	340;701;717;701;358;398;160	Q547J4	Q547J4	Microtubule-associated protein;Microtubule-associated protein tau	Mapt		0.955215	9.46686	6.56e-05	98.197	92.767	98.197	0	0		NaN									0.912817	5.03232	7.09e-05	72.841					0.899399	5.27926	0.0040478	80.475	0	0		NaN	0.955215	9.46686	6.56e-05	98.197
Q547J4;A0A0A0MQC7;A2A5Y6;P10637;B1AQW2;Q3UH19;Q8C5K4	343;704;720;704;361;401;163	Q547J4	Q547J4	Microtubule-associated protein;Microtubule-associated protein tau	Mapt		0.874071	4.90228	6.56e-05	98.197	92.767	98.197	0	0		NaN									0.719857	0	7.09e-05	72.841					0.759678	4.54825	0.0040478	80.475	0	0		NaN	0.874071	4.90228	6.56e-05	98.197
Q547J4;A0A0A0MQC7;A2A5Y6;P10637;B1AQW2;Q3UH19;Q8C5K4	344;705;721;705;362;402;164	Q547J4	Q547J4	Microtubule-associated protein;Microtubule-associated protein tau	Mapt		0.719857	0	1.3e-18	156.17	140.81	72.841	0	0		NaN									0.719857	0	7.09e-05	72.841	0.535633	1.09975	0.00665191	47.767	0.616532	0	0.0040478	80.475	0	0		NaN	0.62908	0	6.56e-05	98.197
Q547J4;A0A0A0MQC7;A2A5Y6;P10637;B1AQW2;Q3UH19;Q8C5K4	347;708;724;708;365;405;167	Q547J4	Q547J4	Microtubule-associated protein;Microtubule-associated protein tau	Mapt		0.920004	12.1787	1.22e-25	169.08	160.25	169.08	0.687533	7.46893	0.000970936	64.342									0.846974	9.20413	2.58e-19	165.5	0.83239	8.52789	2.51e-13	135.36	0.764309	4.81625	0.0040478	80.475	0	0		NaN	0.834898	4.90228	6.56e-05	98.197					0.920004
Q547J4;A0A0A0MQC7;A2A5Y6;P10637;B1AQW2;Q3UH19	130;491;507;491;148;188	Q547J4	Q547J4	Microtubule-associated protein;Microtubule-associated protein tau	Mapt		0.998013	29.7731	8.28e-08	164.66	153.49	164.66	0	0		NaN									0.998013	29.7731	8.28e-08	164.66	0.92083	11.0056	3.25e-07	152.07	0	0		NaN	0	0		NaN	0	0		NaN					0
Q547J4;A0A0A0MQC7;A2A5Y6;P10637;B1AQW2;Q3UH19	133;494;510;494;151;191	Q547J4	Q547J4	Microtubule-associated protein;Microtubule-associated protein tau	Mapt		0.999673	37.3262	1.19e-06	143.93	131.66	143.93	0	0		NaN	0.98089	17.1894	2.32e-06	137.39	0.999673	37.3262	1.19e-06	143.93									0	0		NaN	0	0		NaN	0	0		NaN					0
Q547J4;A0A0A0MQC7;A2A5Y6;P10637;B1AQW2;Q3UH19;Q8C5K4	193;554;570;554;211;251;13	Q547J4	Q547J4	Microtubule-associated protein;Microtubule-associated protein tau	Mapt		0.963898	14.265	3.41e-05	190.37	116.87	160.84	0.91068	10.0842	9.7e-05	152.16	0	0		NaN	0.887698	8.97876	6.74e-05	137.39	0.934513	11.5443	4.87e-05	145.52	0.809271	6.27678	6.37e-05	135.81	0.960687	13.8806	8.13e-05	143.25	0.922658	10.7662	0.000108497	165.51	0.90512	9.79531	9.93e-05	154.86	0.866996	8.14152	3.41e-05	186.5	0.936728
Q547J4;A0A0A0MQC7;A2A5Y6;P10637;B1AQW2;Q3UH19	141;502;518;502;159;199	Q547J4	Q547J4	Microtubule-associated protein;Microtubule-associated protein tau	Mapt		0.818953	6.78033	3.4e-06	116.6	97.307	88.969	0.680453	3.36592	9.67e-05	90.718	0.794302	5.9227	2.86e-05	103.41	0.578814	1.45438	0.00150073	70.094	0.73559	4.52348	0.000637126	81.016	0.705435	4.27346	0.00296052	65.277	0.466154	0.0749581	0.00133714	72.163	0.607423	2.0655	9.19e-05	91.622	0.66669	3.08867	0.00147231	70.453	0.818953	6.78033	0.000106132	88.969	0.592015
Q547J4;A0A0A0MQC7;A2A5Y6;P10637;B1AQW2;Q3UH19	145;506;522;506;163;203	Q547J4	Q547J4	Microtubule-associated protein;Microtubule-associated protein tau	Mapt		0.417016	0.0637251	0.0252514	42.052	29.56	42.052					0	0		NaN	0	0		NaN	0	0		NaN	0	0		NaN									0	0		NaN	0.417016	0.0637251	0.0252514	42.052	0
Q547J4;A0A0A0MQC7;A2A5Y6;P10637;B1AQW2;Q3UH19	166;527;543;527;184;224	Q547J4	Q547J4	Microtubule-associated protein;Microtubule-associated protein tau	Mapt		0.925758	12.5902	0.0154012	54.103	35.344	54.103	0	0		NaN					0	0		NaN	0.772642	7.91621	0.0185306	49.326	0	0		NaN	0	0		NaN	0	0		NaN									0
F7CGP0;A0A0A0MQD7;A0A2I3BPN8;A3KGS3	574;941;988;903	F7CGP0	F7CGP0	Ral GTPase-activating protein subunit alpha-2	Ralgapa2		0.964817	14.4157	1.97e-12	179.58	150.57	179.58	0.964817	14.4157	1.97e-12	179.58	0	0		NaN	0	0		NaN	0.805632	8.47766	1.07e-06	108.75	0.708099	5.47055	6.32e-07	116.9	0	0		NaN	0	0		NaN	0	0		NaN	0	0		NaN	0.430556
F7CGP0;A0A0A0MQD7;A0A2I3BPN8;A3KGS3;B2RX86	44;373;373;373;373	F7CGP0	F7CGP0	Ral GTPase-activating protein subunit alpha-2	Ralgapa2		0.775866	2.6939	0.0128315	49.188	37.545	49.188					0	0		NaN	0	0		NaN					0	0		NaN					0.775866	2.6939	0.0128315	49.188					0	0		NaN
F7CGP0;A0A0A0MQD7;A0A2I3BPN8;A3KGS3;B2RX86	46;375;375;375;375	F7CGP0	F7CGP0	Ral GTPase-activating protein subunit alpha-2	Ralgapa2		0.636066	0.571627	0.0128315	49.188	37.545	49.188					0	0		NaN	0	0		NaN					0	0		NaN					0.636066	0.571627	0.0128315	49.188					0	0		NaN
F7CGP0;A0A0A0MQD7;A0A2I3BPN8;A3KGS3	489;856;903;818	F7CGP0	F7CGP0	Ral GTPase-activating protein subunit alpha-2	Ralgapa2		0.592891	1.76639	1.62e-14	163.16	134.38	163.16	0.333333	0	0.0198095	44.054	0.333333	0	0.0333531	42.348	0.454598	2.2194	5.97e-06	102.07	0	0		NaN	0.4781	1.40066	9.42e-08	114.2	0.522697	1.85721	1.19e-11	144.01	0.472126	1.75386	4.96e-06	105.06					0.444656	1.37648	3.24e-05	88.573	0.333333
F7CGP0;A0A0A0MQD7;A0A2I3BPN8;A3KGS3	490;857;904;819	F7CGP0	F7CGP0	Ral GTPase-activating protein subunit alpha-2	Ralgapa2		0.98211	17.3945	3.71e-15	167.63	126.94	124.73	0.927094	11.0143	0.000121716	86.136	0.98211	17.3945	2.39e-08	124.73	0.938295	11.6921	4.29e-11	132.01	0.931943	11.3522	5.47e-14	149.33	0.931933	11.3394	5.25e-11	128.29	0.7795	5.07402	0.00340779	63.398	0.752081	4.22173	1.65e-05	98.133	0.772848	4.86608	3.71e-15	167.63					0.333333
F7CGP0;A0A0A0MQD7;A0A2I3BPN8;A3KGS3	491;858;905;820	F7CGP0	F7CGP0	Ral GTPase-activating protein subunit alpha-2	Ralgapa2		0.999933	42.4979	1.19e-11	146.17	126.85	146.17	0.99376	21.6898	0.000206747	84.689	0.999794	36.7729	2.39e-08	124.73	0.998624	31.6193	7.55e-08	121.47	0.999842	38.4227	4.24e-08	124.45	0.994637	22.3751	2.53e-05	92.913	0.946476	15.4859	1.45e-05	102.21	0.994119	22.8463	3.96e-11	140.48	0.957364	16.5233	5.64e-08	123.19	0.999933	42.4979	1.19e-11	146.17	0.999895
F7CGP0;A0A0A0MQD7;A0A2I3BPN8;A3KGS3	367;696;696;696	F7CGP0	F7CGP0	Ral GTPase-activating protein subunit alpha-2	Ralgapa2		1	73.0491	0.00100296	175.51	97.591	175.51	1	73.0491	0.0161583	175.51	0.999996	54.2478	0.00105541	146.03	0.999998	56.7571	0.00386747	160.56	0.999997	56.0448	0.00113445	149.19					1	64.4967	0.00100296	148.14	0.999999	63.6528	0.00435415	162.59	0.999995	54.2418	0.00138479	132.76	0.999997	55.3056	0.00180386	151.97	0.999997
F7CGP0;A0A0A0MQD7;A0A2I3BPN8;A3KGS3	369;698;698;698	F7CGP0	F7CGP0	Ral GTPase-activating protein subunit alpha-2	Ralgapa2		0.94401	12.269	0.00768805	88.948	40.665	88.948																	0.94401	12.269	0.00768805	88.948
F7CGP0;A0A0A0MQD7;A0A2I3BPN8;A3KGS3	436;765;812;765	F7CGP0	F7CGP0	Ral GTPase-activating protein subunit alpha-2	Ralgapa2		0.996029	24.2275	4.7e-05	145.91	126.15	134.3	0.996029	24.2275	4.7e-05	134.3	0.92893	11.1653	6.86e-05	145.91	0.984786	18.2848	0.000107709	111.63	0	0		NaN	0.992671	21.5259	0.000593932	95.477					0.524948	0.494049	0.000655657	93.839	0.945222	12.3958	0.000593932	95.477	0.824505	6.79978	0.000551455	96.604	0.993425
F7CGP0;A0A0A0MQD7;A0A2I3BPN8;A3KGS3;B2RX86	157;486;486;486;486	F7CGP0	F7CGP0	Ral GTPase-activating protein subunit alpha-2	Ralgapa2		0.999975	46.2429	3.76e-05	134.3	123.44	127.87	0.998867	32.6124	0.00207208	79.492	0.997351	26.034	0.00061871	94.82	0.999636	38.0854	0.000294122	103.43	0.993346	25.4983	0.00836383	62.924	0.904937	11.9189	0.047039	40.725	0.999795	40.7811	0.000491984	98.182	0.999975	46.2429	3.76e-05	127.87	0.998326	28.3028	0.000715676	92.247	0.999696	36.1079	0.000372646	101.35	0.999961
Q7TSC9;A0A0A0MQM6;I1E4X2;A0A0A0MQE0;E9Q6Z8;F8VQL7;A0A0R4J1Z4;P25425	399;352;405;457;468;457;468;445	Q7TSC9	Q7TSC9	POU domain protein;POU domain, class 2, transcription factor 1	Pou2f1		0.411023	4.15831	0.0130825	57.328	16.603	57.328	0	0		NaN	0.411023	4.15831	0.0130825	57.328	0	0		NaN	0	0		NaN	0	0		NaN					0	0		NaN	0	0		NaN	0	0		NaN	0
Q7TSC9;A0A0A0MQM6;I1E4X2;A0A0A0MQE0;E9Q6Z8;F8VQL7;A0A0R4J1Z4;P25425	403;356;409;461;472;461;472;449	Q7TSC9	Q7TSC9	POU domain protein;POU domain, class 2, transcription factor 1	Pou2f1		0.370207	0	6.09e-05	106.14	51.88	106.14	0.240362	0	0.0186778	63.091	0	0		NaN	0	0		NaN	0.247004	0	0.00111543	85.837	0.370207	0	6.09e-05	106.14					0	0		NaN	0.277545	0	0.00319252	79.81	0	0		NaN	0
Q7TSC9;A0A0A0MQM6;I1E4X2;A0A0A0MQE0;E9Q6Z8;F8VQL7;A0A0R4J1Z4;P25425	404;357;410;462;473;462;473;450	Q7TSC9	Q7TSC9	POU domain protein;POU domain, class 2, transcription factor 1	Pou2f1		0.247004	0	0.00111543	85.837	47.142	85.837	0.240362	0	0.0186778	63.091	0	0		NaN	0	0		NaN	0.247004	0	0.00111543	85.837	0	0		NaN					0	0		NaN	0	0		NaN	0	0		NaN	0
Q7TSC9;A0A0A0MQM6;I1E4X2;A0A0A0MQE0;E9Q6Z8;F8VQL7;A0A0R4J1Z4;P25425	405;358;411;463;474;463;474;451	Q7TSC9	Q7TSC9	POU domain protein;POU domain, class 2, transcription factor 1	Pou2f1		0.97415	16.375	0.000120824	91.518	71.911	91.518	0.240362	0	0.0186778	63.091	0	0		NaN	0	0		NaN	0.247004	0	0.00111543	85.837	0.958033	14.1579	0.00308144	69.111	0.97415	16.375	0.000120824	91.518	0	0		NaN	0	0		NaN	0	0		NaN	0
A0A0A0MQE4;A2AR50	298;298	A0A0A0MQE4	A0A0A0MQE4	Ras-specific guanine nucleotide-releasing factor RalGPS1	Ralgps1		0.747209	4.7069	0.0011954	72.899	56.233	72.899	0	0		NaN	0	0		NaN	0	0		NaN	0	0		NaN	0	0		NaN	0	0		NaN	0	0		NaN	0	0		NaN	0.747209	4.7069	0.0011954	72.899	0.710057
A0A0A0MQE5;A2AHC3	1069;1069	A0A0A0MQE5	A0A0A0MQE5	Calmodulin-regulated spectrin-associated protein 1	Camsap1		0.997834	26.6332	4.03e-08	122.34	109.79	118.05					0.760495	5.01781	0.00993551	51.857	0	0		NaN	0.990739	20.2928	1.81e-05	97.346	0.978771	16.6375	2.75e-05	91.733	0.980953	17.1182	1.26e-07	109.68	0.988071	19.1819	1.69e-05	98.019	0.997834	26.6332	6.94e-08	118.05	0.979573	16.8084	0.00473128	61.109	0.974647
A0A0A0MQE5;A2AHC3;A2AHC4	469;469;489	A0A0A0MQE5	A0A0A0MQE5	Calmodulin-regulated spectrin-associated protein 1	Camsap1		0.998917	30.3033	1.14e-25	171.37	159.31	171.37					0	0		NaN	0	0		NaN	0.991548	21.0348	1.72e-09	115.53	0.725439	5.47729	0.00105905	64.221	0.998917	30.3033	1.14e-25	171.37	0.998753	29.8884	1.16e-13	142.8	0.998475	29.4447	1.69e-09	115.77	0.867802	8.96653	3.22e-13	132.49	0.99085
A0A0A0MQE5;A2AHC3;A2AHC4	481;481;501	A0A0A0MQE5	A0A0A0MQE5	Calmodulin-regulated spectrin-associated protein 1	Camsap1		0.982779	21.239	1.23e-06	88.056	76.061	88.056					0	0		NaN	0	0		NaN	0	0		NaN					0.750385	8.08898	7.92e-06	86.315													0.982779
A0A0A0MQE5;A2AHC3;A2AHC4	734;734;754	A0A0A0MQE5	A0A0A0MQE5	Calmodulin-regulated spectrin-associated protein 1	Camsap1		0.999965	44.5655	0.000599564	65.775	53.695	65.775													0	0		NaN	0	0		NaN																	0.999965
A0A0A0MQE5;A2AHC3;A2AHC4	736;736;756	A0A0A0MQE5	A0A0A0MQE5	Calmodulin-regulated spectrin-associated protein 1	Camsap1		0.999969	45.0413	0.000599564	65.775	53.695	65.775													0	0		NaN	0	0		NaN																	0.999969
A0A0A0MQE5;A2AHC3;A2AHC4	499;499;519	A0A0A0MQE5	A0A0A0MQE5	Calmodulin-regulated spectrin-associated protein 1	Camsap1		0.998703	31.1526	1.67e-51	236.02	236.02	178.05	0.996642	27.1177	6.68e-12	138.28	0	0		NaN	0.997134	25.7977	1.67e-51	236.02	0	0		NaN	0.987012	20.4474	6.58e-12	138.45	0.995035	23.2332	2.15e-24	177.06	0.365323	1.5756	0.02568	40.318	0.998703	31.1526	1.98e-24	178.05	0	0		NaN	0.899847
A0A0A0MQE5;A2AHC3;A2AHC4	502;502;522	A0A0A0MQE5	A0A0A0MQE5	Calmodulin-regulated spectrin-associated protein 1	Camsap1		0.634427	2.45377	1.31e-06	92.135	72.63	92.135					0	0		NaN	0	0		NaN	0	0		NaN					0.634427	2.45377	1.31e-06	92.135	0.54627	1.066	5.08e-06	87.005	0	0		NaN	0	0		NaN
A0A0A0MQE5;A2AHC3	1128;1128	A0A0A0MQE5	A0A0A0MQE5	Calmodulin-regulated spectrin-associated protein 1	Camsap1		0.334912	0.221104	0.0111446	45.408	31.512	45.408	0	0		NaN	0	0		NaN	0	0		NaN	0	0		NaN					0	0		NaN					0.334912	0.221104	0.0111446	45.408	0	0		NaN
A0A0A0MQE5;A2AHC3	1133;1133	A0A0A0MQE5	A0A0A0MQE5	Calmodulin-regulated spectrin-associated protein 1	Camsap1		0.603211	6.62123	0.0135519	44.555	22.917	44.555	0	0		NaN	0	0		NaN	0	0		NaN	0	0		NaN					0	0		NaN									0	0		NaN
A0A0A0MQE5;A2AHC3;A2AHC4	445;445;465	A0A0A0MQE5	A0A0A0MQE5	Calmodulin-regulated spectrin-associated protein 1	Camsap1		0.75108	7.6642	0.0212589	53.946	16.802	53.946	0	0		NaN					0	0		NaN					0	0		NaN					0	0		NaN	0	0		NaN	0.75108	7.6642	0.0212589	53.946
A0A0A0MQE5;A2AHC3;A2AHC4	550;550;570	A0A0A0MQE5	A0A0A0MQE5	Calmodulin-regulated spectrin-associated protein 1	Camsap1		0.973006	15.5633	0.011972	55.841	43.695	55.841	0.973006	15.5633	0.011972	55.841	0	0		NaN					0	0		NaN	0	0		NaN									0.962544	14.0949	0.0179462	48.527	0	0		NaN
A0A0A0MQE5;A2AHC3;A2AHC4	553;553;573	A0A0A0MQE5	A0A0A0MQE5	Calmodulin-regulated spectrin-associated protein 1	Camsap1		0.999996	53.5113	5.31e-05	117.94	103.15	101.33	0.998843	29.2428	0.00237665	73.466	0.999058	30.255	0.000436126	90.412	0.999428	32.4299	0.000475992	88.552	0.993777	22.0406	0.00162263	79.148	0.999713	35.4226	0.000453248	89.613	0.993988	22.2203	0.00677581	63.76	0.999982	47.4927	5.69e-05	112.44	0.999996	53.5113	0.000202168	101.33	0.975555	16.0195	0.00299468	68.809	0.99908
A0A0A0MQE5;A2AHC3;A2AHC4	560;560;580	A0A0A0MQE5	A0A0A0MQE5	Calmodulin-regulated spectrin-associated protein 1	Camsap1		0.784634	5.61491	0.000519206	86.413	70.868	79.337	0.5	0	0.00652521	70.272	0.5	0	0.017582	63.212	0.499999	0	0.02839	58.817	0.761084	5.03187	0.00163871	77.372	0.784634	5.61491	0.00139536	79.337	0.739602	4.53361	0.000519206	86.413	0.76451	5.11411	0.00227798	72.209	0.5	0	0.016941	63.473	0.705357	3.79119	0.0120907	57.62	0.761252
B7ZCJ0;A0A0A0MQE8;B7ZCJ1;B2RWX1;Q6DFV3;A2BHQ2	42;36;42;41;41;43	B7ZCJ0	B7ZCJ0	Rho GTPase-activating protein 21	Arhgap21		0.998987	29.9415	3.47e-14	161.65	121.63	161.65	0.998987	29.9415	3.47e-14	161.65	0	0		NaN	0	0		NaN	0.932441	11.7167	0.00610758	60.032	0.95758	13.5493	1.55e-05	98.727	0	0		NaN	0	0		NaN	0.909199	11.4124	0.0151027	53.585	0	0		NaN	0
B7ZCJ0;A0A0A0MQE8;B7ZCJ1;B2RWX1;Q6DFV3;G3UWM5	610;614;620;619;609;449	B7ZCJ0	B7ZCJ0	Rho GTPase-activating protein 21	Arhgap21		1	115.064	8.07e-05	115.06	65.984	115.06	1	50.0878	0.0269583	50.088	1	62.1618	0.0111925	62.162	1	60.345	0.0135648	60.345	1	69.92	0.00399872	69.92	1	87.7273	0.000899705	87.727	1	84.1502	0.00151294	84.15	1	63.9657	0.0136777	63.966	1	64.8406	0.0076947	64.841	1	115.064	8.07e-05	115.06	1
B7ZCJ0;A0A0A0MQE8;B7ZCJ1;B2RWX1;Q6DFV3;G3UWM5;G3UX38	1123;1127;1133;1132;1122;962;238	B7ZCJ0	B7ZCJ0	Rho GTPase-activating protein 21	Arhgap21		1	53.4935	0.0267081	56.258	16.954	53.493	1	56.2581	0.0267081	56.258	1	46.4619	0.0418386	46.462	1	56.2581	0.0267081	56.258	1	47.9595	0.0384378	47.96	1	44.9804	0.0474278	44.98	1	53.4935	0.0306158	53.493	0	0		NaN	1	46.4568	0.041858	46.457	1	53.4935	0.0306158	53.493	1
B7ZCJ0;A0A0A0MQE8;B7ZCJ1;B2RWX1;Q6DFV3	1729;1733;1739;1738;1728	B7ZCJ0	B7ZCJ0	Rho GTPase-activating protein 21	Arhgap21		0.944372	12.3372	0.0011213	84.759	63.971	80.371					0	0		NaN	0	0		NaN	0	0		NaN					0	0		NaN	0	0		NaN					0	0		NaN	0.913576
B7ZCJ0;A0A0A0MQE8;B7ZCJ1;B2RWX1;Q6DFV3;G3UWM5;G3UX38	918;922;928;927;917;757;32	B7ZCJ0	B7ZCJ0	Rho GTPase-activating protein 21	Arhgap21		0.959686	14.2662	0.00281578	70.117	51.387	70.117					0.959686	14.2662	0.00281578	70.117	0	0		NaN	0	0		NaN	0	0		NaN	0	0		NaN					0	0		NaN	0	0		NaN
B7ZCJ0;A0A0A0MQE8;B7ZCJ1;B2RWX1	1492;1496;1502;1501	B7ZCJ0	B7ZCJ0		Arhgap21		0.975543	18.5594	0.000303827	85.231	60.025	62.648					0.975543	18.5594	0.012671	62.648	0.967333	17.1022	0.000303827	85.231
B7ZCJ0;A0A0A0MQE8;B7ZCJ1;B2RWX1;Q6DFV3	1502;1506;1512;1511;1501	B7ZCJ0	B7ZCJ0	Rho GTPase-activating protein 21	Arhgap21		0.999986	48.6866	0.000212031	168.71	116.98	129.88	0.999833	37.7879	0.00029729	108.31	0.999878	39.1411	0.000294814	108.77	0.999723	35.5936	0.000284672	110.64	0.999777	36.6168	0.00577455	78.192					0.999808	37.1696	0.000577583	168.71	0.999541	33.3895	0.000723956	97.597	0.999183	32.2138	0.0128319	61.765	0.999986	48.6866	0.000212031	129.88	0.999391
B7ZCJ0;A0A0A0MQE8;B7ZCJ1;B2RWX1;Q6DFV3;G3UWM5	452;456;462;461;451;291	B7ZCJ0	B7ZCJ0	Rho GTPase-activating protein 21	Arhgap21		0.591957	1.61615	6.64e-07	114.55	76.67	83.423	0.499291	0	0.00148445	71.073	0	0		NaN	0.49498	0	0.00224651	66.636	0.468675	0	0.0016908	68.639	0.49993	0	0.00050838	82.586	0	0		NaN	0.487423	0	0.00117326	74.744	0.547807	0.840781	6.64e-07	114.55	0	0		NaN	0.498364
B7ZCJ0;A0A0A0MQE8;B7ZCJ1;B2RWX1;Q6DFV3;G3UWM5	454;458;464;463;453;293	B7ZCJ0	B7ZCJ0	Rho GTPase-activating protein 21	Arhgap21		0.999578	33.7465	1.21e-21	187.56	121.55	111.65	0.999578	33.7465	1.37e-08	136.81	0.95022	12.8087	1.38e-05	120.99	0.962967	14.1542	1.5e-05	117.2	0.997669	26.314	1.21e-21	187.56	0.993222	21.6598	3.27e-06	144.41	0.998168	27.6376	1.84e-08	131.54	0.998901	29.6704	3.29e-09	138.81	0.935544	11.6206	6.64e-07	123.4	0.99488	23.1879	6.08e-07	118.5	0.669039
B7ZCJ0;A0A0A0MQE8;B7ZCJ1;B2RWX1;Q6DFV3	1656;1660;1666;1665;1655	B7ZCJ0	B7ZCJ0	Rho GTPase-activating protein 21	Arhgap21		0.998856	29.4678	1.16e-11	135.8	103.65	135.8	0	0		NaN					0	0		NaN	0	0		NaN	0	0		NaN	0.47988	0	0.000197047	81.48	0.806989	6.51318	4.8e-08	112.23	0	0		NaN	0.998856	29.4678	1.16e-11	135.8	0.648707
B7ZCJ0;A0A0A0MQE8;B7ZCJ1;B2RWX1;Q6DFV3	1659;1663;1669;1668;1658	B7ZCJ0	B7ZCJ0	Rho GTPase-activating protein 21	Arhgap21		0.751785	4.89744	3.46e-08	116.72	92.869	116.72	0.751785	4.89744	3.46e-08	116.72	0.612499	2.31184	4.74e-08	112.41	0.684394	3.49444	5.48e-06	100.85	0.510345	1.93683	0.00148035	65.213	0	0		NaN	0.47988	0	0.000197047	81.48	0	0		NaN	0.613205	3.51805	0.000231387	80.314	0.631423	4.29806	0.000559437	75.3	0
B7ZCJ0;A0A0A0MQE8;B7ZCJ1;B2RWX1;Q6DFV3;G3UWM5	851;855;861;860;850;690	B7ZCJ0	B7ZCJ0	Rho GTPase-activating protein 21	Arhgap21		0.99982	37.4512	1.18e-05	89.652	79.84	79.365	0.955307	13.2992	0.000148532	75.794					0.99982	37.4512	0.000110919	79.365	0.990068	19.9916	0.00540404	55.951	0.958632	13.6501	1.18e-05	89.652	0.71703	4.04076	0.00593974	49.567	0.997153	25.4449	0.000134043	77.062	0.988756	19.4418	0.000179251	73.107	0.991688	20.7677	0.0001846	72.639	0.936712
B7ZCJ0;A0A0A0MQE8;B7ZCJ1;B2RWX1;Q6DFV3;G3UWM5	472;476;482;481;471;311	B7ZCJ0	B7ZCJ0	Rho GTPase-activating protein 21	Arhgap21		0.997933	26.8386	3.69e-24	227	183.82	202.35	0.923763	10.8339	3.43e-09	132.25	0.986288	18.5689	1.5e-10	161.33	0.995512	23.4604	9.47e-24	222.51	0.979455	16.7828	2.41e-18	208.13	0.981043	17.1392	6.04e-13	174.68	0.947157	12.5343	3.47e-10	151.31	0.997724	26.4183	3.69e-24	227	0.997933	26.8386	1.23e-17	202.35	0	0		NaN	0.978191
B7ZCJ0;A0A0A0MQE8;B7ZCJ1;Q6DFV3	1624;1628;1634;1623	B7ZCJ0	B7ZCJ0	Rho GTPase-activating protein 21	Arhgap21		0.861224	9.96651	0.000119711	69.241	56.303	69.241	0.861224	9.96651	0.000119711	69.241													0	0		NaN																	0
B7ZCJ0;A0A0A0MQE8;B7ZCJ1;B2RWX1;Q6DFV3;G3UWM5	873;877;883;882;872;712	B7ZCJ0	B7ZCJ0	Rho GTPase-activating protein 21	Arhgap21		0.497338	0	0.000459134	83.167	73.418	83.167																																					0.497338
B7ZCJ0;A0A0A0MQE8;B7ZCJ1;B2RWX1;Q6DFV3;G3UWM5	875;879;885;884;874;714	B7ZCJ0	B7ZCJ0	Rho GTPase-activating protein 21	Arhgap21		0.977924	16.8707	0.000459134	83.167	73.418	70.917	0.947399	13.1122	0.00147814	71.148	0.451625	0.584635	0.0206714	44.539					0.669429	3.10383	0.0017309	68.166	0.948625	15.3787	0.00224176	66.644	0.977924	16.8707	0.00149765	70.917	0.810233	8.95695	0.0250951	42.639	0.650471	3.48307	0.0134867	49.239	0.733948	4.92673	0.0195722	45.011	0.497338
B7ZCJ0;A0A0A0MQE8;B7ZCJ1;B2RWX1;Q6DFV3;G3UWM5	617;621;627;626;616;456	B7ZCJ0	B7ZCJ0	Rho GTPase-activating protein 21	Arhgap21		0.570003	1.22413	0.000931189	65.269	58.158	65.269									0.552816	0.920993	0.00200424	62.02	0.551521	0.899163	0.00987368	45.941					0.534228	0.601007	0.0213673	41.734	0.570003	1.22413	0.000931189	65.269	0	0		NaN					0
B7ZCJ0;A0A0A0MQE8;B7ZCJ1;B2RWX1;Q6DFV3;G3UWM5	315;319;325;324;314;154	B7ZCJ0	B7ZCJ0	Rho GTPase-activating protein 21	Arhgap21		0.992072	22.313	0.00155375	66.613	52.065	66.613	0	0		NaN	0	0		NaN																					0.88671	9.97414	0.00355256	60.472
B7ZCJ0;A0A0A0MQE8;B7ZCJ1;B2RWX1;Q6DFV3;G3UWM5;G3UX38	948;952;958;957;947;787;62	B7ZCJ0	B7ZCJ0	Rho GTPase-activating protein 21	Arhgap21		1	117.251	0.000218963	132.25	85.431	117.25	1	122.74	0.000218963	122.74	1	115.004	0.00026096	115	1	117.251	0.000248765	117.25	1	132.25	0.000246315	132.25	1	115.287	0.000259428	115.29	1	103.909	0.000465204	103.91	1	122.509	0.000220218	122.51	1	117.251	0.000248765	117.25	0	0		NaN	1
B7ZCJ0;A0A0A0MQE8;B7ZCJ1;B2RWX1;Q6DFV3	1848;1852;1858;1857;1847	B7ZCJ0	B7ZCJ0	Rho GTPase-activating protein 21	Arhgap21		0.748065	4.89709	7.25e-10	122.48	109.71	76.073	0.557426	2.2621	0.0101985	63.292	0.480863	0	7.25e-10	122.48	0.748065	4.89709	0.00328014	76.073													0.621647	2.49036	0.00111056	88.163					0	0		NaN	0.596677
Q9EQN6;Q3V3D5;A0A0A0MQJ6;A2A8R7;B2RX14	131;131;92;131;131	Q9EQN6	Q9EQN6	Terminal uridylyltransferase 4	Zcchc11		1	117.176	5.45e-06	142.35	125.13	117.18	1	114.207	1.82e-05	114.21	1	78.5008	0.000891227	78.501	1	90.379	0.000191511	90.379	1	108.755	1.97e-05	108.75	1	119.68	1.68e-05	119.68	1	142.35	5.45e-06	142.35	1	107.025	2.9e-05	107.03	1	111.325	1.9e-05	111.33	1	117.176	1.74e-05	117.18	1
Q9EQN6;Q3V3D5;A0A0A0MQJ6;A2A8R7;B2RX14	102;102;63;102;102	Q9EQN6	Q9EQN6	Terminal uridylyltransferase 4	Zcchc11		1	42.3452	0.0243392	42.345	18.464	42.345					0	0		NaN	0	0		NaN	0	0		NaN	0	0		NaN					0	0		NaN	1	42.3452	0.0243392	42.345	0	0		NaN
A0A0A0MQK3;F6XZS9;Q9WTN3	72;43;96	A0A0A0MQK3	A0A0A0MQK3	Sterol regulatory element-binding protein 1;Processed sterol regulatory element-binding protein 1	Srebf1		0.99915	30.8467	0.00124579	80.07	63.353	80.07					0.99915	30.8467	0.00124579	80.07									0	0		NaN					0	0		NaN					0	0		NaN
A0A0A0MQL2;E9PUH0;Q80WR5	142;142;180	A0A0A0MQL2	A0A0A0MQL2	UPF0688 protein C1orf174 homolog	A430005L14Rik		0.996433	24.6776	0.000118253	80.93	66.866	80.93													0.996433	24.6776	0.000118253	80.93																					0
A0A0A0MQN9;Q80XJ3	2401;2370	A0A0A0MQN9	A0A0A0MQN9	Tetratricopeptide repeat protein 28	Ttc28		0.999981	47.1917	0.000435424	96.464	61.196	92.039	0.99997	45.1778	0.000435424	96.464													0.999981	47.1917	0.0005717	92.039
A0A0A0MQN9;Q80XJ3	24;24	A0A0A0MQN9	A0A0A0MQN9	Tetratricopeptide repeat protein 28	Ttc28		1	117.203	5.63e-06	117.2	84	117.2	0	0		NaN	0	0		NaN	0	0		NaN	1	117.203	5.63e-06	117.2	0	0		NaN																	0
A0A0A0MQN9;Q80XJ3	2250;2219	A0A0A0MQN9	A0A0A0MQN9	Tetratricopeptide repeat protein 28	Ttc28		0.999689	36.113	0.000144452	94.61	78.745	87.24	0	0		NaN	0.967259	15.2342	0.0330961	53.453	0.993603	22.3057	0.0024368	74.726					0	0		NaN	0	0		NaN	0	0		NaN	0.999689	36.113	0.000144452	87.24	0.998732	29.0646	0.000178433	93.266	0.905366
A0A0A0MQN9;Q80XJ3	2104;2073	A0A0A0MQN9	A0A0A0MQN9	Tetratricopeptide repeat protein 28	Ttc28		0.977179	16.3164	0.000614497	82.259	61.797	82.259	0.977179	16.3164	0.000614497	82.259	0	0		NaN	0	0		NaN	0.828684	6.8459	0.00725683	57.499	0	0		NaN					0.749377	4.7568	0.00244881	66.022	0	0		NaN					0.967489
A0A0A1HAM8;P26645;Q05BL6	138;138;138	A0A0A1HAM8	A0A0A1HAM8	Myristoylated alanine-rich C-kinase substrate	Marcks		0.9924	22.2919	4.02e-17	207.21	183.75	207.21	0.943642	11.4977	1.29e-12	186.15	0.949494	15.3112	5.09e-05	99.796	0.850496	9.17253	5.49e-07	122.46	0.949788	13.7122	5.53e-06	117.83	0.938024	11.6582	7.99e-17	204.9	0.9924	22.2919	4.02e-17	207.21	0.315684	0	2.18e-05	106.33	0.972302	15.9659	1.09e-08	129.77	0.97488	16.9419	5.51e-12	176.08	0.93926
A0A0A1HAM8;P26645;Q05BL6	140;140;140	A0A0A1HAM8	A0A0A1HAM8	Myristoylated alanine-rich C-kinase substrate	Marcks		0.629866	3.22442	1.09e-08	138.71	110.7	109.22	0.52527	3.60992	6.19e-06	113.69	0.397205	1.05209	0.000163297	90.653	0.453193	2.71336	6.15e-05	101.93	0.505885	2.34028	0.00108525	76.015	0.290007	0	0.00169842	76.302	0.476042	2.26994	5.67e-06	116.96	0.486966	3.3131	4.76e-06	122.7	0.629866	3.22442	1.09e-08	129.77	0	0		NaN	0.544141
A0A0A1HAM8;P26645;Q05BL6	141;141;141	A0A0A1HAM8	A0A0A1HAM8	Myristoylated alanine-rich C-kinase substrate	Marcks		0.623572	3.76488	1.87e-09	147.25	107.86	137.89	0.608782	3.81096	0.00321831	91.774	0.321484	0	0.000163297	90.653	0.516262	1.94433	6.09e-05	90.896	0.493333	3.01461	3.8e-06	128.74	0.490796	1.34549	0.00169842	76.302	0	0		NaN	0	0		NaN	0.31241	0	5.11e-05	103.08	0.623572	3.76488	1.87e-09	147.25	0.557388
A0A0A1HAM8;P26645	152;152	A0A0A1HAM8	A0A0A1HAM8	Myristoylated alanine-rich C-kinase substrate	Marcks		1	52.2469	0.0589663	52.903	52.903	52.247	0	0		NaN	0	0		NaN	1	52.9029	0.0589663	52.903	0	0		NaN	0	0		NaN	0	0		NaN	0	0		NaN	0	0		NaN	0	0		NaN	0
A0A0A1HAM8;P26645	156;156	A0A0A1HAM8	A0A0A1HAM8	Myristoylated alanine-rich C-kinase substrate	Marcks		1	89.7608	2.06e-06	184.27	142.08	155.26	1	80.7259	4.79e-05	133.25	1	122.489	0.0106579	184.27	1	52.9029	0.00288832	82.663	1	122.357	3.91e-05	162.21	1	126.677	0.000103414	174.77	1	111.776	0.000163345	170.02	1	108.735	0.000590684	152.69	1	86.1102	8.93e-05	123.62	1	126.78	0.000163491	174.87	1
A0A0A1HAM8;P26645;Q05BL6	26;26;26	A0A0A1HAM8	A0A0A1HAM8	Myristoylated alanine-rich C-kinase substrate	Marcks		0.424799	0	0.000158971	73.975	59.74	43.986	0	0		NaN					0	0		NaN					0	0		NaN	0	0		NaN	0	0		NaN	0.424799	0	0.0315983	43.986	0.333333	0	0.000158971	73.975	0
A0A0A1HAM8;P26645;Q05BL6	27;27;27	A0A0A1HAM8	A0A0A1HAM8	Myristoylated alanine-rich C-kinase substrate	Marcks		0.998217	28.7767	1.14e-24	203.23	179.85	179	0.998032	27.3553	2.8e-16	178.73	0.988345	19.3449	1.14e-24	176.08	0.995542	23.5432	7.13e-21	203.23	0.97551	17.424	1.22e-06	107.82	0.990406	20.1936	6.57e-18	162.72	0.718943	5.94499	2.65e-08	108.13	0	0		NaN	0.975217	17.4215	3.47e-07	113.73	0.99647	25.9353	7.9e-11	141.09	0.983468
A0A0A1HAM8;P26645;Q05BL6	29;29;29	A0A0A1HAM8	A0A0A1HAM8	Myristoylated alanine-rich C-kinase substrate	Marcks		0.426847	0	0.000158971	82.541	58.499	62.16	0.426847	0	0.000639297	62.16					0	0		NaN					0	0		NaN	0.397545	0	0.0004468	82.541	0	0		NaN					0.333333	0	0.000158971	73.975	0
A0A0A1HAM8;P26645	160;160	A0A0A1HAM8	A0A0A1HAM8	Myristoylated alanine-rich C-kinase substrate	Marcks		0.999999	61.6159	6.35e-08	211.83	129.34	190.34	0.999973	45.6278	1.02e-05	198.29	0.999656	34.6315	1.73e-06	155.38	0.99904	30.1721	9.79e-05	153.14	0.999743	35.8956	7.44e-07	211.83	0.99995	43.0116	3.03e-06	196.84	0.999905	40.222	1.05e-06	175.6	0.999996	53.9398	2.77e-07	197.19	0.999999	61.6159	9.1e-08	205.26	0.999998	56.1473	6.35e-08	196.18	0.999306
A0A0A1HAM8;P26645	163;163	A0A0A1HAM8	A0A0A1HAM8	Myristoylated alanine-rich C-kinase substrate	Marcks		1	76.7634	5.01e-10	212.43	135.23	141.25	1	71.0913	5.01e-10	212.43	1	73.2073	1.29e-06	160.8	0.999999	61.624	1.73e-07	186.42	1	70.8507	4.18e-07	177.39	1	75.6361	1.88e-06	153.41	1	72.1264	6.08e-07	170.42	1	76.7634	4.95e-07	174.59	1	69.3809	3.04e-07	181.58	0.999998	56.6515	1.14e-07	188.59	1
A0A0A1HAM8;P26645;Q05BL6	46;46;46	A0A0A1HAM8	A0A0A1HAM8	Myristoylated alanine-rich C-kinase substrate	Marcks		1	69.2885	0.00560721	69.289	36.652	69.289																	1	69.2885	0.00560721	69.289
A0A0A6YVP7;Q3V042;Q8JZS2;Q9QWV4	7;7;7;7	A0A0A6YVP7	A0A0A6YVP7	Myeloid leukemia factor 1	Mlf1		0.47159	0	2.3e-05	93.684	84.4	93.684	0	0		NaN																					0	0		NaN
A0A0A6YVP7;Q3V042;Q8JZS2;Q9QWV4	8;8;8;8	A0A0A6YVP7	A0A0A6YVP7	Myeloid leukemia factor 1	Mlf1		0.47159	0	2.3e-05	93.684	84.4	93.684	0	0		NaN																					0	0		NaN
A0A0A6YVP7;Q3V042;Q8JZS2;Q9QWV4	34;34;34;34	A0A0A6YVP7	A0A0A6YVP7	Myeloid leukemia factor 1	Mlf1		0.999358	31.9185	0.00764215	74.267	15.312	74.267	0	0		NaN	0	0		NaN	0	0		NaN	0	0		NaN					0.994939	22.9354	0.0219885	57.888									0	0		NaN
A0A0A6YVU1;A2ATT5;Q9JKX6	9;9;9	A0A0A6YVU1	A0A0A6YVU1	ADP-sugar pyrophosphatase	Nudt5		0.555225	0.984761	1.82e-17	158.91	135.01	112.36	0	0		NaN	0.53877	0.795991	1.84e-12	144.77					0	0		NaN	0.499752	0	1.82e-17	158.91	0	0		NaN	0.497235	0	5.81e-08	110.33	0.497048	0	6.43e-08	108.4	0.499988	0	1.89e-17	158.52	0.555225
A0A0A6YVU1;A2ATT5;Q9JKX6	10;10;10	A0A0A6YVU1	A0A0A6YVU1	ADP-sugar pyrophosphatase	Nudt5		0.840766	7.22647	1.26e-32	213.7	169.85	213.7	0.833804	7.80457	5.28e-12	137.64					0.647788	2.64695	2.2e-22	176.7	0.840766	7.22647	1.26e-32	213.7	0.499752	0	1.82e-17	158.91	0	0		NaN	0.497235	0	5.81e-08	110.33	0.497048	0	6.43e-08	108.4	0.499988	0	1.89e-17	158.52
A0A0A6YVU1;A2ATT5;Q9JKX6	18;18;18	A0A0A6YVU1	A0A0A6YVU1	ADP-sugar pyrophosphatase	Nudt5		0.690911	4.28798	0.0169554	45.137	31.122	45.137	0	0		NaN									0	0		NaN	0.690911	4.28798	0.0169554	45.137	0	0		NaN	0	0		NaN	0	0		NaN
A0A0A6YVU8;A0A1S6GWG3;Q9JKV1;Q8VCI8;D3YUD8	405;468;405;307;307	A0A0A6YVU8	A0A0A6YVU8	Proteasomal ubiquitin receptor ADRM1	Gm9774;Adrm1		1	91.3065	0.000112353	134.04	108.03	91.307	1	115.092	0.000180994	115.09	1	115.119	0.00018093	115.12	1	81.9037	0.00413283	81.904	0	0		NaN					1	70.6796	0.00903032	70.68	1	134.043	0.000112353	134.04	0	0		NaN	1	91.3065	0.00137093	91.307	1
A0A0A6YVZ7;Q8C735;A0A0A6YWF7;A0A0A6YWD3	111;95;95;71	A0A0A6YVZ7	A0A0A6YVZ7	Protein lin-9 homolog	Lin9		0.63666	2.50141	0.000563325	94.122	59.401	94.122					0.43463	0.707085	0.0313545	45.891																													0.63666
A0A0A6YVZ7;Q8C735;A0A0A6YWF7	92;76;76	A0A0A6YVZ7	A0A0A6YVZ7	Protein lin-9 homolog	Lin9		0.974574	15.8692	4.77e-07	118.54	79.928	89.557	0.974574	15.8692	7.23e-05	89.557	0	0		NaN	0.930991	11.3008	4.16e-05	97.49									0	0		NaN	0.910889	10.0953	4.77e-07	118.54	0.916338	10.3955	0.00025198	85.61					0.887128
A0A0A6YVZ7;Q8C735;A0A0A6YWD3	325;309;285	A0A0A6YVZ7	A0A0A6YVZ7	Protein lin-9 homolog	Lin9		0.915029	12.8941	0.000301936	68.942	59.356	68.942	0.915029	12.8941	0.000301936	68.942													0.795909	8.94687	0.0115161	45.325					0	0		NaN
A0A0A6YXC8;A0A0A6YW06;J3QNM3;E9QKQ9;E9QLZ9;Q03173;E9QKR1	442;703;707;707;722;720;459	A0A0A6YXC8	A0A0A6YXC8	Protein enabled homolog	Enah		0.694087	3.60601	5.88e-09	144.68	128.38	144.68
A0A0A6YXC8;A0A0A6YW06;J3QNM3;E9QKQ9;E9QLZ9;Q03173;E9QKR1	359;620;624;624;639;637;376	A0A0A6YXC8	A0A0A6YXC8	Protein enabled homolog	Enah		0.98024	16.9556	1.54e-11	131.3	120.5	131.3	0.901147	9.59808	2.89e-06	103.78					0.541628	0.724989	0.000220208	70.369	0.661658	2.9152	0.00395823	56.288					0.979207	16.7297	0.000124018	78.414	0.98024	16.9556	1.54e-11	131.3	0.806397	6.19636	4.5e-06	101.39
A0A0A6YXC8;A0A0A6YW06;J3QNM3;E9QKQ9;E9QLZ9;Q03173;E9QKR1	365;626;630;630;645;643;382	A0A0A6YXC8	A0A0A6YXC8	Protein enabled homolog	Enah		0.81698	6.49714	6.93e-05	82.988	65.646	81.566					0.631987	2.34846	0.000120867	78.678									0.81698	6.49714	8.63e-05	81.566													0.613556	2.00816	0.00392618	56.383	0.684868
A0A0A6YXC8;A0A0A6YW06;J3QNM3;E9QKQ9;E9QLZ9;Q03173;E9QKR1	145;125;129;129;144;144;125	A0A0A6YXC8	A0A0A6YXC8	Protein enabled homolog	Enah		1	78.1655	6.33e-10	135.3	113.78	82.65	0.999996	54.2381	0.00489323	55.26	1	120.373	6.33e-10	135.3	1	62.9976	0.0018209	63.625	0.999971	45.3311	0.0113066	45.635	1	85.3691	1.37e-05	89.723	1	91.1872	7.74e-06	97.691	0	0		NaN	0	0		NaN	1	78.1655	0.000125052	82.65	1
A0A0A6YXC8;A0A0A6YW06;J3QNM3;E9QKQ9;E9QLZ9;Q03173	460;721;725;725;740;738	A0A0A6YXC8	A0A0A6YXC8	Protein enabled homolog	Enah		0.674719	3.30257	0.0383901	63.436	47.801	63.436	0	0		NaN	0	0		NaN	0	0		NaN	0	0		NaN	0	0		NaN	0	0		NaN	0	0		NaN	0	0		NaN	0	0		NaN	0.674719
A0A0A6YXC8;A0A0A6YW06;J3QNM3;E9QKQ9;E9QLZ9;Q03173	462;723;727;727;742;740	A0A0A6YXC8	A0A0A6YXC8	Protein enabled homolog	Enah		0.999997	58.6607	1.4e-51	301.74	284.67	274.82	0.999909	40.4361	1.04e-29	236.68	0.99991	41.7017	4.73e-30	243.5	0.999947	43.2464	6.05e-22	212.85	0.96792	16.607	3.03e-05	100.39	0.999997	55.825	1.52e-30	248.03	0.999997	55.1755	2.59e-43	279.27	0.999997	58.6607	3.59e-43	274.82	0.999985	49.6079	5.53e-22	214.3	0.998863	29.4561	5.31e-16	198.24	0.999846
A0A0A6YWR8;E9PVG7;B7ZNR8;A0A0A6YW53;P97820;B7ZNR9;B2RUE8;F8VPL5;Q6ZQ68;A0A0A6YWM8;A0A0A6YWJ2	795;849;849;849;794;769;718;799;752;769;204	A0A0A6YWR8	A0A0A6YWR8	Mitogen-activated protein kinase kinase kinase kinase 4	Map4k4;mKIAA0687		0.499998	0	0.000688904	83.751	60.739	83.751									0.499998	0	0.000688904	83.751	0	0		NaN													0	0		NaN	0	0		NaN	0
A0A0A6YWR8;E9PVG7;B7ZNR8;A0A0A6YW53;P97820;B7ZNR9;B2RUE8;F8VPL5;Q6ZQ68;A0A0A6YWM8;A0A0A6YWJ2	796;850;850;850;795;770;719;800;753;770;205	A0A0A6YWR8	A0A0A6YWR8	Mitogen-activated protein kinase kinase kinase kinase 4	Map4k4;mKIAA0687		0.93211	11.3766	6.44e-05	98.328	81.676	98.328									0.499998	0	0.000688904	83.751	0	0		NaN													0	0		NaN	0	0		NaN	0
A0A0A6YWR8;E9PVG7;B7ZNR8;A0A0A6YW53;P97820;B7ZNR9;B2RUE8;F8VPL5;Q6ZQ68;A0A0A6YWM8;A0A0A6YWJ2;A0A0A6YXE5;A0A0A6YVR7	630;684;684;684;629;607;553;638;587;607;42;195;192	A0A0A6YWR8	A0A0A6YWR8	Mitogen-activated protein kinase kinase kinase kinase 4	Map4k4;mKIAA0687		1	94.7572	7.56e-06	118.09	101.2	118.09	0	0		NaN	1	81.4705	7.56e-06	105.51	0	0		NaN	0.999999	61.5382	0.00120689	74.029	0.999999	62.6917	0.00103092	76.118	0.999963	44.3687	0.00170059	68.168	0	0		NaN	1	72.2102	5.23e-05	90.366	1	94.7572	0.00118769	118.09
A0A0A6YWR8;E9PVG7;B7ZNR8;A0A0A6YW53;P97820;B7ZNR9;B2RUE8;Q6ZQ68;A0A0A6YWM8;A0A0A6YWJ2;A0A0A6YXE5	647;701;701;701;646;624;570;604;624;59;212	A0A0A6YWR8	A0A0A6YWR8	Mitogen-activated protein kinase kinase kinase kinase 4	Map4k4;mKIAA0687		0.519435	3.43643	8.7e-05	79.801	64.295	44.308	0	0		NaN	0	0		NaN	0	0		NaN													0	0		NaN	0	0		NaN	0	0		NaN	0.519435
A0A0A6YWR8;E9PVG7;B7ZNR8;A0A0A6YW53;P97820;B7ZNR9;B2RUE8;Q6ZQ68;A0A0A6YWM8;A0A0A6YWJ2;A0A0A6YXE5	650;704;704;704;649;627;573;607;627;62;215	A0A0A6YWR8	A0A0A6YWR8	Mitogen-activated protein kinase kinase kinase kinase 4	Map4k4;mKIAA0687		0.394498	1.5599	1.18e-11	130.38	104.97	130.38	0	0		NaN	0	0		NaN	0	0		NaN									0.394498	1.5599	1.18e-11	130.38	0	0		NaN	0	0		NaN	0	0		NaN
A0A0A6YWR8;E9PVG7;B7ZNR8;A0A0A6YW53;P97820;B7ZNR9;B2RUE8;F8VPL5;Q6ZQ68;A0A0A6YWM8	872;926;926;926;871;846;859;876;893;910	A0A0A6YWR8	A0A0A6YWR8	Mitogen-activated protein kinase kinase kinase kinase 4	Map4k4;mKIAA0687		0.829421	7.02429	5.53e-10	124	87.247	108.6	0.455381	0.374308	0.00652495	50.141													0.702979	4.29159	8.66e-06	86.628	0	0		NaN	0	0		NaN	0.644887	4.45978	5.53e-10	124					0.829421
A0A0A6YWR8;E9PVG7;B7ZNR8;A0A0A6YW53;P97820;B7ZNR9;B2RUE8;F8VPL5;Q6ZQ68;A0A0A6YWM8;A0A0A6YVZ8;Q61155;E0CYV5;E0CZF8;E0CZD7;E0CXD6;E0CY98;B2RXX2;E9PUL9;B9EKN8;B2RQ80;B2RY17;P83510;F7AMS7;Q7TT13;Q5SXG1;Q5SXG3;G3X9G2;Q9JM52	175;175;175;175;174;175;175;175;138;175;175;146;175;175;175;175;175;175;175;175;175;175;175;29;175;175;175;175;175	A0A0A6YWR8;E0CZF8;F7AMS7	A0A0A6YWR8	Mitogen-activated protein kinase kinase kinase kinase 4;Traf2 and NCK-interacting protein kinase;Misshapen-like kinase 1	Map4k4;mKIAA0687;Mink1;Tnik		0.625392	2.22575	0.0166628	51.566	33.428	51.566	0	0		NaN	0	0		NaN	0	0		NaN					0	0		NaN	0	0		NaN	0	0		NaN					0	0		NaN	0.625392
A0A0A6YWR8;E9PVG7;B7ZNR8;A0A0A6YW53;P97820;B7ZNR9;B2RUE8;F8VPL5;Q6ZQ68;A0A0A6YWM8;A0A0A6YWJ2	684;738;738;738;683;661;607;691;641;661;96	A0A0A6YWR8	A0A0A6YWR8	Mitogen-activated protein kinase kinase kinase kinase 4	Map4k4;mKIAA0687		0.349661	2.07686	3.17e-05	81.984	66.638	81.984	0	0		NaN	0	0		NaN	0	0		NaN									0	0		NaN	0.349661	2.07686	3.17e-05	81.984	0	0		NaN	0	0		NaN
A0A0A6YWR8;E9PVG7;B7ZNR8;A0A0A6YW53;P97820;B7ZNR9;B2RUE8;F8VPL5;Q6ZQ68;A0A0A6YWM8;A0A0A6YWJ2	688;742;742;742;687;665;611;695;645;665;100	A0A0A6YWR8	A0A0A6YWR8	Mitogen-activated protein kinase kinase kinase kinase 4	Map4k4;mKIAA0687		0.331596	0	4.52e-21	166.81	148.31	166.81	0	0		NaN	0	0		NaN	0	0		NaN					0.331596	0	4.52e-21	166.81	0	0		NaN					0	0		NaN	0	0		NaN	0.325263
A0A0A6YWR8;E9PVG7;B7ZNR8;A0A0A6YW53;P97820;B7ZNR9;B2RUE8;F8VPL5;Q6ZQ68;A0A0A6YWM8;A0A0A6YWJ2	690;744;744;744;689;667;613;697;647;667;102	A0A0A6YWR8	A0A0A6YWR8	Mitogen-activated protein kinase kinase kinase kinase 4	Map4k4;mKIAA0687		0.331596	0	4.52e-21	166.81	148.31	166.81	0	0		NaN	0	0		NaN	0	0		NaN					0.331596	0	4.52e-21	166.81	0	0		NaN					0	0		NaN	0	0		NaN	0.325263
A0A0A6YWR8;E9PVG7;B7ZNR8;A0A0A6YW53;P97820;B7ZNR9;B2RUE8;F8VPL5;Q6ZQ68;A0A0A6YWM8;A0A0A6YWJ2	692;746;746;746;691;669;615;699;649;669;104	A0A0A6YWR8	A0A0A6YWR8	Mitogen-activated protein kinase kinase kinase kinase 4	Map4k4;mKIAA0687		0.331596	0	4.52e-21	166.81	148.31	166.81	0	0		NaN	0	0		NaN	0	0		NaN					0.331596	0	4.52e-21	166.81	0	0		NaN					0	0		NaN	0	0		NaN	0.325263
A0A0A6YWR8;E9PVG7;B7ZNR8;A0A0A6YW53;P97820;B7ZNR9;F8VPL5	837;891;891;891;836;811;841	A0A0A6YWR8	A0A0A6YWR8	Mitogen-activated protein kinase kinase kinase kinase 4	Map4k4		0.889804	10.558	0.00127976	83.455	47.328	66.538	0.779074	7.51412	0.00127976	83.455									0	0		NaN	0.889804	10.558	0.00816013	66.538	0.742301	7.28692	0.00972131	65.172	0.716836	6.26018	0.019906	51.264					0	0		NaN	0
A0A0A6YWR8;E9PVG7;B7ZNR8;A0A0A6YW53;P97820;Q6ZQ68;A0A0A6YXE5;A0A0A6YVR7	557;611;611;611;556;514;122;119	A0A0A6YWR8	A0A0A6YWR8	Mitogen-activated protein kinase kinase kinase kinase 4	Map4k4;mKIAA0687		0.989606	21.9006	0.0017625	81.625	52.284	74.094	0	0		NaN	0	0		NaN					0	0		NaN	0	0		NaN	0.967631	15.7077	0.00343924	77.541	0.899304	11.2162	0.00456547	66.617	0.989606	21.9006	0.00285564	74.094	0	0		NaN	0.885651
A0A0A6YWR8;E9PVG7;B7ZNR8;A0A0A6YW53;P97820;Q6ZQ68;A0A0A6YXE5;A0A0A6YVR7	559;613;613;613;558;516;124;121	A0A0A6YWR8	A0A0A6YWR8	Mitogen-activated protein kinase kinase kinase kinase 4	Map4k4;mKIAA0687		0.645088	2.64451	0.0492761	49.35	38.74	49.35	0	0		NaN	0	0		NaN	0.645088	2.64451	0.0492761	49.35	0	0		NaN	0	0		NaN					0	0		NaN	0	0		NaN	0	0		NaN
A0A0A6YWR8;E9PVG7;B7ZNR8;A0A0A6YW53;P97820;Q6ZQ68;A0A0A6YXE5;A0A0A6YVR7	562;616;616;616;561;519;127;124	A0A0A6YWR8	A0A0A6YWR8	Mitogen-activated protein kinase kinase kinase kinase 4	Map4k4;mKIAA0687		0.963964	14.6453	0.0168097	54.712	30.247	54.712	0	0		NaN	0	0		NaN	0.963964	14.6453	0.0168097	54.712	0	0		NaN	0	0		NaN					0	0		NaN	0	0		NaN	0	0		NaN
A0A0A6YWR8;E9PVG7;B7ZNR8;A0A0A6YW53;P97820;B7ZNR9;B2RUE8;F8VPL5;Q6ZQ68;A0A0A6YWM8;A0A0A6YWJ2	702;756;756;756;701;679;625;709;659;679;114	A0A0A6YWR8	A0A0A6YWR8	Mitogen-activated protein kinase kinase kinase kinase 4	Map4k4;mKIAA0687		0.613446	4.69346	0.0421243	44.44	27.821	44.44	0.613446	4.69346	0.0421243	44.44													0	0		NaN	0	0		NaN	0	0		NaN	0	0		NaN	0	0		NaN
A0A0A6YWR8;E9PVG7;B7ZNR8;A0A0A6YW53;P97820;B7ZNR9;B2RUE8;F8VPL5;Q6ZQ68;A0A0A6YWM8	847;901;901;901;846;821;834;851;868;885	A0A0A6YWR8	A0A0A6YWR8	Mitogen-activated protein kinase kinase kinase kinase 4	Map4k4;mKIAA0687		0.270572	0	0.0465658	40.715	22.403	40.715					0.270572	0	0.0465658	40.715
A0A0A6YWR8;E9PVG7;B7ZNR8;A0A0A6YW53;P97820;B7ZNR9;B2RUE8;F8VPL5;Q6ZQ68;A0A0A6YWM8	848;902;902;902;847;822;835;852;869;886	A0A0A6YWR8	A0A0A6YWR8	Mitogen-activated protein kinase kinase kinase kinase 4	Map4k4;mKIAA0687		0.270572	0	0.0465658	40.715	22.403	40.715					0.270572	0	0.0465658	40.715
A0A0A6YWR8;E9PVG7;B7ZNR8;A0A0A6YW53;P97820;B7ZNR9;B2RUE8;F8VPL5;Q6ZQ68;A0A0A6YWM8	849;903;903;903;848;823;836;853;870;887	A0A0A6YWR8	A0A0A6YWR8	Mitogen-activated protein kinase kinase kinase kinase 4	Map4k4;mKIAA0687		0.934126	11.57	1.8e-06	160.86	143.34	122.55									0.4501	0.697868	0.0113776	59.185	0.641028	2.51944	1.8e-06	160.86					0.509192	0.219828	0.00164707	78.964	0.549526	1.196	0.00450031	66.023	0.934126	11.57	4.99e-05	122.55					0.688586
A0A0A6YWR8;E9PVG7;B7ZNR8;A0A0A6YW53;P97820;B7ZNR9;B2RUE8;F8VPL5;Q6ZQ68;A0A0A6YWM8	850;904;904;904;849;824;837;854;871;888	A0A0A6YWR8	A0A0A6YWR8	Mitogen-activated protein kinase kinase kinase kinase 4	Map4k4;mKIAA0687		0.794577	7.66748	3e-06	155.47	137.64	41.092	0.73635	4.46335	4.87e-05	124.21													0.655783	2.80155	3e-06	155.47													0.794577	7.66748	0.0451923	41.092
A0A0A6YWR8;E9PVG7;B7ZNR8;A0A0A6YW53;P97820;B7ZNR9;B2RUE8;F8VPL5;Q6ZQ68;A0A0A6YWM8	825;879;879;879;824;799;748;829;782;799	A0A0A6YWR8	A0A0A6YWR8	Mitogen-activated protein kinase kinase kinase kinase 4	Map4k4;mKIAA0687		0.764559	5.21451	4.33e-08	119.22	100.01	119.22	0.623629	2.328	4.82e-05	84.741					0	0		NaN	0	0		NaN					0.492742	0	0.000874037	65.766	0	0		NaN					0	0		NaN	0
A0A0A6YWR8;E9PVG7;B7ZNR8;A0A0A6YW53;P97820;B7ZNR9;B2RUE8;F8VPL5;Q6ZQ68;A0A0A6YWM8;A0A0A6YWJ2;A0A0A6YXE5;A0A0A6YVR7	620;674;674;674;619;597;543;628;577;597;32;185;182	A0A0A6YWR8	A0A0A6YWR8	Mitogen-activated protein kinase kinase kinase kinase 4	Map4k4;mKIAA0687		0.602307	1.93215	0.00205073	77.204	57.443	57.267	0	0		NaN	0	0		NaN	0.573295	1.65565	0.0116051	51.643	0	0		NaN	0.494566	0	0.00589448	65.895	0	0		NaN	0	0		NaN	0.602307	1.93215	0.00818616	57.267	0	0		NaN	0
A0A0A6YWR8;E9PVG7;B7ZNR8;A0A0A6YW53;P97820;B7ZNR9;B2RUE8;F8VPL5;Q6ZQ68;A0A0A6YWM8;A0A0A6YWJ2;A0A0A6YXE5;A0A0A6YVR7	622;676;676;676;621;599;545;630;579;599;34;187;184	A0A0A6YWR8	A0A0A6YWR8	Mitogen-activated protein kinase kinase kinase kinase 4	Map4k4;mKIAA0687		0.999655	35.018	5.68e-06	152.32	68.546	119.17	0.509104	0.172888	8.11e-05	121.86	0.990322	20.5176	7.21e-05	110.9	0.971503	15.4361	0.000551063	99.788	0	0		NaN	0.500738	0.0134741	5.68e-06	152.32	0.836884	7.80637	0.00444377	69.795	0.993197	23.9809	0.000989	90.689					0.999655	35.018	4.45e-05	119.17	0.995873
A0A0A6YW74;Q99P69;A0A0A6YVY5	247;247;82	A0A0A6YW74	A0A0A6YW74	Kinetochore protein Nuf2	Nuf2		1	84.6051	0.000189965	128.88	76.754	84.605	1	117.208	0.000248997	117.21	1	110.077	0.000287711	110.08	1	94.1915	0.000863536	94.191	1	128.88	0.000197623	128.88	1	124.385	0.00021003	124.39	1	104.297	0.000449317	104.3	1	97.1627	0.000741747	97.163	1	107.092	0.00125145	107.09	1	84.6051	0.00179284	84.605	1
A0A0A6YW80;G3X8Y3;Q80UM3;Q8K2S4;Q8C5M5	804;854;854;325;20	A0A0A6YW80	A0A0A6YW80	N-alpha-acetyltransferase 15, NatA auxiliary subunit	Naa15		0.734505	4.75142	2.81e-44	275.04	239.28	217.65	0.482318	0	1.76e-07	125.96	0	0		NaN	0	0		NaN	0.723403	4.88661	2.81e-44	275.04	0.734505	4.75142	1.57e-23	217.65					0.459312	0	1.07e-05	106.2	0	0		NaN	0	0		NaN	0.581107
A0A0A6YW80;G3X8Y3;Q80UM3;Q8K2S4;Q8C5M5	805;855;855;326;21	A0A0A6YW80	A0A0A6YW80	N-alpha-acetyltransferase 15, NatA auxiliary subunit	Naa15		0.76605	5.17853	1.39e-38	270.15	213.67	270.15	0.482318	0	1.76e-07	125.96	0	0		NaN	0	0		NaN	0.689885	3.83468	3.49e-11	167.18	0.76605	5.17853	1.39e-38	270.15					0.459312	0	1.07e-05	106.2	0	0		NaN	0	0		NaN	0
A0A0A6YWA6;A0A0A6YY36;A0A0A6YWB9;A0A0A6YW93;Q8BNU9;Q61391	4;4;4;4;4;4	A0A0A6YWA6	A0A0A6YWA6	Neprilysin	Mme		0.499392	0	0.0275913	42.118	34.666	42.118	0	0		NaN	0.499392	0	0.0275913	42.118	0	0		NaN									0	0		NaN					0	0		NaN					0
A0A0A6YWA6;A0A0A6YY36;A0A0A6YWB9;A0A0A6YW93;Q8BNU9;Q61391	6;6;6;6;6;6	A0A0A6YWA6	A0A0A6YWA6	Neprilysin	Mme		0.499392	0	0.0275913	42.118	34.666	42.118	0	0		NaN	0.499392	0	0.0275913	42.118	0	0		NaN									0	0		NaN					0	0		NaN					0
Q3TQS1;Q8BVS5;A0A0A6YWC2;A0A0A6YXJ7;F6U5V1	60;60;60;42;266	Q3TQS1	Q3TQS1		Larp1b		1	76.098	3.81e-28	229.35	187.65	229.35	1	76.098	3.81e-28	229.35					0.999987	50.6785	6.17e-14	162.32	0	0		NaN					0	0		NaN	0	0		NaN	0	0		NaN	0	0		NaN	0
Q3TQB0;A0A0A6YWC4;Q61115	39;1046;1183	Q3TQB0	Q3TQB0	Protein patched homolog 1	Ptch1		0.964368	14.368	0.00456224	74.769	35.038	74.769	0.960287	15.2698	0.061618	43.184
A0A0A6YWG5;Q14BM5;H9KV07;Q7TNH6	468;442;442;562	A0A0A6YWG5	A0A0A6YWG5	Nephrocystin-3	Nphp3		0.589766	7.96971	0.0288888	45.161	21.732	45.161	0.589766	7.96971	0.0288888	45.161									0	0		NaN	0	0		NaN	0	0		NaN	0	0		NaN	0	0		NaN
E9QNQ4;Q6NXI4;A0A0A6YWG7;Q8CHG7	496;513;646;498	E9QNQ4	E9QNQ4	Rap guanine nucleotide exchange factor 2	Rapgef2		0.61622	2.05748	2.24e-15	160.16	137.82	160.16									0	0		NaN	0.61622	2.05748	2.24e-15	160.16
E9QNQ4;Q6NXI4;A0A0A6YWG7;Q8CHG7	1077;1094;1227;1079	E9QNQ4	E9QNQ4	Rap guanine nucleotide exchange factor 2	Rapgef2		1	71.7422	8.72e-05	100.04	65.345	71.742	1	99.2153	9.55e-05	99.215	1	50.4245	8.72e-05	100.04	1	65.0223	0.0028657	65.022	1	95.6181	0.0001315	95.618	1	58.7233	0.0129407	58.723	1	78.9018	0.00150132	78.902	1	65.3745	0.00212174	74.698	1	40.6159	0.0532042	40.616	1	71.7422	0.00126081	71.742	1
E9QNQ4;Q6NXI4;A0A0A6YWG7;Q8CHG7	1222;1239;1372;1224	E9QNQ4	E9QNQ4	Rap guanine nucleotide exchange factor 2	Rapgef2		0.625126	3.73711	4.46e-36	190.11	159.73	46.209	0.625126	3.73711	0.00836777	46.209	0	0		NaN	0	0		NaN	0	0		NaN	0	0		NaN	0	0		NaN					0.596545	3.59882	4.46e-36	190.11	0	0		NaN	0
E9QNQ4;Q6NXI4;A0A0A6YWG7;Q8CHG7	1251;1268;1401;1253	E9QNQ4	E9QNQ4	Rap guanine nucleotide exchange factor 2	Rapgef2		0.497895	0	4.35e-22	190.61	190.61	190.61																	0	0		NaN									0.497895	0	4.35e-22	190.61
E9QNQ4;Q6NXI4;A0A0A6YWG7;Q8CHG7	1253;1270;1403;1255	E9QNQ4	E9QNQ4	Rap guanine nucleotide exchange factor 2	Rapgef2		0.993954	22.3739	6.02e-36	230.03	218.61	224.83	0.937833	11.8097	1.52e-23	208.88	0.780851	6.41609	2.82e-22	197.28	0.991888	21.1262	1.77e-18	185.96	0.920212	13.6333	3.85e-15	153.1	0	0		NaN	0.985087	18.2416	3.73e-28	210.4	0.993954	22.3739	9.64e-29	224.83	0.497895	0	4.35e-22	190.61	0.969352	15.8753	6.02e-36	230.03	0.806222
E9QNQ4;Q6NXI4;A0A0A6YWG7;Q8CHG7	582;599;732;584	E9QNQ4	E9QNQ4	Rap guanine nucleotide exchange factor 2	Rapgef2		0.702048	3.77184	2.09e-15	144.43	123.99	144.43	0.478244	0	0.0197665	49.394	0.476922	1.61234	0.000388028	71.881									0	0		NaN	0	0		NaN	0	0		NaN	0.702048	3.77184	2.09e-15	144.43	0	0		NaN	0
E9QNQ4;Q6NXI4;A0A0A6YWG7;Q8CHG7	583;600;733;585	E9QNQ4	E9QNQ4	Rap guanine nucleotide exchange factor 2	Rapgef2		0.987797	19.113	1.33e-40	226.84	199.57	226.84	0.790823	5.8078	6.46e-19	168.72	0.788279	5.8078	6.46e-19	168.72	0.708571	3.96188	4.44e-24	171.25	0.987414	19.0242	2.02e-24	181.05	0.750485	4.78788	6.88e-40	214.19	0.973326	15.7394	4.54e-24	170.83	0.945984	12.4712	4.04e-33	199.31	0.803493	6.1393	2.84e-34	208.83	0.943771	12.293	2.12e-24	180.65	0.943263
E9QNQ4;Q6NXI4;A0A0A6YWG7;Q8CHG7	1086;1103;1236;1088	E9QNQ4	E9QNQ4	Rap guanine nucleotide exchange factor 2	Rapgef2		0.987619	19.0403	0.00535536	65.173	39.831	65.173	0.987619	19.0403	0.00535536	65.173	0	0		NaN					0	0		NaN					0	0		NaN	0	0		NaN
E9QNQ4;Q6NXI4;A0A0A6YWG7;Q8CHG7	1092;1109;1242;1094	E9QNQ4	E9QNQ4	Rap guanine nucleotide exchange factor 2	Rapgef2		1	68.7161	1.44e-06	162.48	106.22	162.48	1	68.7161	1.44e-06	162.48	0	0		NaN					0.99999	50.0929	2.04e-05	140.82	0.999653	34.5959	5.51e-05	115.06	0	0		NaN	0	0		NaN	0.999783	36.6833	0.000477961	103.67					0.999941
E9QNQ4;Q6NXI4;A0A0A6YWG7;Q8CHG7	1020;1037;1170;1022	E9QNQ4	E9QNQ4	Rap guanine nucleotide exchange factor 2	Rapgef2		0.997695	26.3672	0.000181173	120.45	77.145	116.52	0.992389	21.1644	0.000213923	112.75	0.995687	23.8989	0.00446882	67.207	0.997679	26.8425	0.00035424	104.22	0.944739	12.3291	0.000692994	93.667	0.997695	26.3672	0.0001979	116.52	0.903519	9.82232	0.00023978	107.79	0.817337	6.51023	0.000598259	96.618	0.986426	18.6265	0.000206897	114.4	0.969505	15.0413	0.000212446	113.1	0.9817
E9QNQ4;Q6NXI4;A0A0A6YWG7;Q8CHG7	1112;1129;1262;1114	E9QNQ4	E9QNQ4	Rap guanine nucleotide exchange factor 2	Rapgef2		0.626256	2.42827	3.61e-06	102.46	87.525	101.49	0.626256	2.42827	4.23e-06	101.49	0	0		NaN	0	0		NaN					0.485052	0.589553	5.85e-06	101.27	0	0		NaN	0.619914	2.2619	1.25e-05	88.47	0.459273	2.06407	3.61e-06	102.46	0	0		NaN	0
E9QNQ4;Q6NXI4;A0A0A6YWG7;Q8CHG7	1113;1130;1263;1115	E9QNQ4	E9QNQ4	Rap guanine nucleotide exchange factor 2	Rapgef2		0.793615	6.27279	8.11e-17	149.33	133.56	149.33	0	0		NaN	0	0		NaN	0.793615	6.27279	8.11e-17	149.33	0.726775	4.43187	1.2e-07	108.79	0	0		NaN	0.480845	0.239104	7.54e-06	96.307	0	0		NaN	0	0		NaN	0.713733	4.38881	4.83e-06	102.46	0.686859
E9QNQ4;Q6NXI4;A0A0A6YWG7;Q8CHG7	1117;1134;1267;1119	E9QNQ4	E9QNQ4	Rap guanine nucleotide exchange factor 2	Rapgef2		0.876779	9.48283	7.81e-08	111.24	84.343	101.72	0.560181	1.94074	4.23e-06	101.49	0	0		NaN	0	0		NaN	0.876779	9.48283	3.11e-06	101.72	0	0		NaN	0.49079	0.239104	7.54e-06	96.307	0.581746	1.97741	1.25e-05	88.47	0.733864	4.38881	3.61e-06	102.46	0.444422	0	4.83e-06	102.46	0.719121
E9QNQ4;Q6NXI4;A0A0A6YWG7;Q8CHG7	1173;1190;1323;1175	E9QNQ4	E9QNQ4	Rap guanine nucleotide exchange factor 2	Rapgef2		0.999182	30.8696	1.07e-08	139.51	117.03	139.51	0	0		NaN					0.996148	24.1269	1.35e-08	136.61	0	0		NaN	0	0		NaN	0	0		NaN	0	0		NaN	0	0		NaN	0.664602	2.97001	3.19e-05	99.963	0.999182
E9QNQ4;Q6NXI4;A0A0A6YWG7;Q8CHG7	1175;1192;1325;1177	E9QNQ4	E9QNQ4	Rap guanine nucleotide exchange factor 2	Rapgef2		0.5891	1.56612	0.00518556	62.055	42.758	62.055	0	0		NaN	0.5891	1.56612	0.00518556	62.055					0	0		NaN	0	0		NaN	0	0		NaN	0	0		NaN	0	0		NaN
E9QNQ4;Q6NXI4;A0A0A6YWG7;Q8CHG7	957;974;1107;959	E9QNQ4	E9QNQ4	Rap guanine nucleotide exchange factor 2	Rapgef2		0.501557	0.0270408	0.0450353	49.554	18.1	49.554									0	0		NaN									0.501557	0.0270408	0.0450353	49.554					0	0		NaN
E9QNQ4;Q6NXI4;A0A0A6YWG7;Q8CHG7	958;975;1108;960	E9QNQ4	E9QNQ4	Rap guanine nucleotide exchange factor 2	Rapgef2		0.956616	13.434	0.000947402	126.66	70.026	126.66	0.924394	10.873	0.00110677	93.166	0.948705	12.6705	0.00152013	113.22	0.917519	10.4626	0.00143222	115.29	0.874538	8.43265	0.00143051	115.33	0.956058	13.376	0.00110677	88.338	0.956616	13.434	0.000947402	126.66	0.909565	10.0249	0.00165362	106.29	0.868911	8.21411	0.00246492	95.362	0.699956	3.67887	0.0103457	69.261	0.871044
E9QNQ4;Q6NXI4;A0A0A6YWG7;Q8CHG7	928;945;1078;930	E9QNQ4	E9QNQ4	Rap guanine nucleotide exchange factor 2	Rapgef2		0.648122	2.78774	6.16e-06	95.287	76.884	95.287	0.463967	0	0.00145352	63.563	0	0		NaN	0	0		NaN	0	0		NaN	0.648122	2.78774	6.16e-06	95.287	0.297841	0	0.0340558	42.472									0.428878	0	0.00593492	50.01	0
E9QNQ4;Q6NXI4;A0A0A6YWG7;Q8CHG7	931;948;1081;933	E9QNQ4	E9QNQ4	Rap guanine nucleotide exchange factor 2	Rapgef2		0.959296	13.7968	1.6e-05	90.946	75.008	90.946	0.778782	5.57381	0.00145352	63.563	0	0		NaN	0.321976	0	0.00359027	57.101	0.441197	1.40041	0.00160359	63.109					0.949898	12.9391	0.000236287	73.227	0.709866	6.35705	0.000901859	66.3	0.959296	13.7968	1.6e-05	90.946	0.428878	0	0.00593492	50.01	0
E9QNQ4;Q6NXI4;A0A0A6YWG7;Q8CHG7	933;950;1083;935	E9QNQ4	E9QNQ4	Rap guanine nucleotide exchange factor 2	Rapgef2		0.321976	0	0.00359027	57.101	40.802	57.101					0	0		NaN	0.321976	0	0.00359027	57.101	0	0		NaN					0.297841	0	0.0340558	42.472													0
E9QNQ4;Q6NXI4;A0A0A6YWG7;Q8CHG7	1156;1173;1306;1158	E9QNQ4	E9QNQ4	Rap guanine nucleotide exchange factor 2	Rapgef2		0.887555	9.73019	1.39e-05	91.618	73.517	91.618					0	0		NaN	0	0		NaN													0	0		NaN
E9QNQ4;Q6NXI4;A0A0A6YWG7;Q8CHG7	1198;1215;1348;1200	E9QNQ4	E9QNQ4	Rap guanine nucleotide exchange factor 2	Rapgef2		0.998994	29.9698	3.61e-27	220.28	189.72	220.28	0.904171	9.75365	5.73e-14	156.92													0	0		NaN	0	0		NaN					0	0		NaN					0
D3YVN1;A0A0A6YWG8;Q505L1;Q3TF62;Q9Z2N8	181;237;233;233;233	D3YVN1	D3YVN1	Actin-like protein 6A	Actl6a		1	45.952	4.59e-05	133.16	76.901	45.952	1	71.1411	0.00869083	71.141	1	50.6318	0.0312294	50.632	1	41.892	0.0532306	41.892	1	74.4228	0.00758987	74.423	1	133.159	4.59e-05	133.16	1	54.8118	0.00877301	54.812	1	49.0582	0.0123773	49.058	1	45.952	0.0394302	45.952	1	45.952	0.0123952	48.391	1
A0A0A6YWH9;A0A0A6YY23;A0A0A6YXK4;Q99KZ6	16;60;24;60	A0A0A6YWH9	A0A0A6YWH9	Zinc finger protein 639	Zfp639;Znf639		0.999952	43.2441	1.04e-20	200.29	166.01	91.618	0.999893	41.3372	0.00102886	75.044	0.997882	26.7316	1.04e-20	200.29	0.990676	20.8584	1.31e-10	136.14	0.995932	23.8889	1.82e-10	131.3	0.998417	27.9986	4.27e-16	173.19	0.999563	33.5952	1.44e-20	196.75	0.99476	25.6671	0.0386469	41.166					0.999913	41.4398	0.000420081	82.885	0.999952
A0A0A6YX33;A0A0A6YWI6;A0A0A6YX71;Q6PGN3	373;373;390;374	A0A0A6YX33	A0A0A6YX33	Serine/threonine-protein kinase DCLK2	Dclk2		1	113.629	6.69e-05	113.63	54.955	113.63	0	0		NaN	1	70.4884	0.00980196	70.488	0	0		NaN	1	113.629	6.69e-05	113.63	1	52.2469	0.0449046	52.247	1	53.5687	0.0470623	53.569	0	0		NaN	0	0		NaN	1	63.4082	0.0155811	63.408	0
A0A0A6YX33;A0A0A6YWI6;A0A0A6YX71;Q6PGN3	360;360;377;361	A0A0A6YX33	A0A0A6YX33	Serine/threonine-protein kinase DCLK2	Dclk2		0.983512	20.7678	0.000863379	87.863	66.335	87.863									0	0		NaN	0	0		NaN	0	0		NaN	0.933275	14.4754	0.00927848	66.246													0
A0A0A6YWL6;Q9ERQ3	459;520	A0A0A6YWL6	A0A0A6YWL6	Zinc finger protein 704	Zfp704;Znf704		0.486297	0	0.0094458	56.29	38.725	56.29	0	0		NaN									0	0		NaN					0.486297	0	0.0094458	56.29					0	0		NaN
A0A0A6YWL6;Q9ERQ3	460;521	A0A0A6YWL6	A0A0A6YWL6	Zinc finger protein 704	Zfp704;Znf704		0.824104	10.3764	0.00176098	69.088	54.68	69.088	0	0		NaN					0.542472	4.73558	0.0182175	45.992	0	0		NaN					0.486297	0	0.0094458	56.29	0.735202	5.17332	0.0101697	55.228	0	0		NaN
A0A0A6YWM5;E9QKE4;Q8BMG7	449;449;448	A0A0A6YWM5	A0A0A6YWM5	Rab3 GTPase-activating protein non-catalytic subunit	Rab3gap2		0.999697	35.9268	0.0570819	44.44	24.798	44.44													0.999697	35.9268	0.0570819	44.44
A0A0A6YWP5;Q542N4;Q9WVF8	50;50;50	A0A0A6YWP5	A0A0A6YWP5	Tumor suppressor candidate 2	Tusc2		0.53014	0.524264	0.000334133	73.865	64.237	73.865	0	0		NaN									0	0		NaN													0.53014	0.524264	0.000334133	73.865					0
E9Q9M5;A0A0A6YWX1;J3KMM1;Q3UJD6;A0A0A6YXT9	275;276;276;275;91	E9Q9M5	E9Q9M5	Ubiquitin carboxyl-terminal hydrolase;Ubiquitin carboxyl-terminal hydrolase 19	Usp19		0.547044	0.830497	0.00013278	100.58	71.044	100.58									0	0		NaN	0.547044	0.830497	0.00013278	100.58	0	0		NaN	0	0		NaN	0	0		NaN	0	0		NaN	0	0		NaN	0
A0A0A6YX02;Q9CQ22	42;42	A0A0A6YX02	A0A0A6YX02	Ragulator complex protein LAMTOR1	Lamtor1		0.905404	9.87338	0.00126268	71.735	53.28	71.735	0	0		NaN	0	0		NaN	0	0		NaN	0	0		NaN	0	0		NaN	0.905404	9.87338	0.00126268	71.735	0	0		NaN	0	0		NaN	0	0		NaN	0
A0A0A6YX02;Q9CQ22	45;45	A0A0A6YX02	A0A0A6YX02	Ragulator complex protein LAMTOR1	Lamtor1		0.541985	0.75473	0.0562111	41.136	24.451	41.136	0	0		NaN	0	0		NaN	0	0		NaN	0	0		NaN	0	0		NaN	0	0		NaN	0	0		NaN	0	0		NaN	0	0		NaN	0
A0A0A6YX02;Q9CQ22	26;26	A0A0A6YX02	A0A0A6YX02	Ragulator complex protein LAMTOR1	Lamtor1		0.561775	2.84652	2.68e-33	195.73	179.92	143.97	0.326673	0	0.000745066	66.593	0.561775	2.84652	1.27e-09	143.97	0.437701	1.85737	2.87e-12	143.97	0.342948	0	3.21e-17	149.16	0.383333	0.663037	1.12e-09	127.15	0.38407	0.795554	3.34e-18	164.62	0.449761	0.875601	2e-11	195.1	0.327151	0	4.85e-12	136.65	0.476628	0.678479	6.08e-18	165.17	0.458759
A0A0A6YX02;Q9CQ22	27;27	A0A0A6YX02	A0A0A6YX02	Ragulator complex protein LAMTOR1	Lamtor1		0.485979	0.845216	3.09e-24	172.36	135.46	163.29	0.467885	0.522137	5.69e-06	89.266	0.328439	0	1.27e-09	127.66	0.422771	0	2.87e-12	133.79	0.342948	0	3.21e-17	149.16	0.302617	0	1.82e-08	119.37	0.329819	0	3.34e-18	164.62	0.40885	0	1.05e-17	155.45	0.440128	0.610112	8.59e-13	147.26	0.363236	0	1.35e-17	160.57	0
A0A0A6YX02;Q9CQ22	55;55	A0A0A6YX02	A0A0A6YX02	Ragulator complex protein LAMTOR1	Lamtor1		0.898946	9.4918	3.1e-05	113.4	82.355	101.3	0.898946	9.4918	0.000142706	101.3									0	0		NaN
A0A0A6YX02;Q9CQ22	56;56	A0A0A6YX02	A0A0A6YX02	Ragulator complex protein LAMTOR1	Lamtor1		0.992913	21.4647	4.7e-18	233.28	177.08	233.28	0.905294	9.8041	1.16e-09	184.17									0.739712	4.53609	5.17e-07	164.6	0.918214	10.5027	8.6e-07	141.59	0.924014	10.8495	3.03e-05	114.88	0.883079	8.78106	2.48e-05	127.3	0.93737	11.7513	3.73e-10	187.63	0.96366	14.2354	1.57e-05	136.33	0.992913
A0A0A6YX18;Q8BVE3;A0A0A6YWP6	465;483;441	A0A0A6YX18	A0A0A6YX18	V-type proton ATPase subunit H	Atp6v1h		0.999117	31.0854	0.00183031	76.255	62.118	76.255									0.999117	31.0854	0.00183031	76.255																	0	0		NaN
A0A0A6YX73;Q8K1M3;P12367	97;97;96	A0A0A6YX73	A0A0A6YX73	cAMP-dependent protein kinase type II-alpha regulatory subunit	Prkar2a		0.999998	56.0783	3.72e-22	192.85	177.37	192.85	0.999985	48.3123	8.34e-16	165.42	0.999978	46.6752	8.53e-19	187.61	0.999982	47.4453	8.35e-18	173.36	0.999998	56.0783	3.72e-22	192.85	0.999891	39.6297	3.92e-22	191.97	0.999889	39.5631	2.56e-15	158.1	0.999997	54.8343	8.35e-18	173.36	0.999837	37.8826	6.6e-18	176.68	0.999452	32.6124	3.72e-22	192.85	0.999952
E9PWX8;E9QPR4;A0A0A6YXG1;Q811L6	1221;1236;1246;1413	E9PWX8	E9PWX8	Microtubule-associated serine/threonine-protein kinase 4	Mast4		0.50225	0.901003	0.0201661	44.953	36.563	44.953	0	0		NaN	0	0		NaN									0	0		NaN	0.50225	0.901003	0.0201661	44.953	0	0		NaN	0	0		NaN	0	0		NaN
E9PWX8;E9QPR4;A0A0A6YXG1;Q811L6	1225;1240;1250;1417	E9PWX8	E9PWX8	Microtubule-associated serine/threonine-protein kinase 4	Mast4		0.997167	25.4653	0.00428021	67.726	60.159	59.426	0	0		NaN	0	0		NaN	0	0		NaN	0.997167	25.4653	0.0124448	59.426	0	0		NaN	0.997167	25.4653	0.0124448	59.426	0	0		NaN	0	0		NaN	0.995437	23.3877	0.0145745	57.348	0.996888
E9PWX8;E9QPR4;A0A0A6YXG1;Q811L6	1176;1191;1201;1368	E9PWX8	E9PWX8	Microtubule-associated serine/threonine-protein kinase 4	Mast4		0.923142	10.7959	0.00298728	64.89	53.45	64.89	0.810953	6.32496	0.0116906	49.306	0.696545	3.61099	0.0275356	40.363					0.923142	10.7959	0.00298728	64.89	0	0		NaN					0	0		NaN	0	0		NaN	0	0		NaN
E9PWX8;E9QPR4;A0A0A6YXG1;Q811L6	2325;2340;2350;2517	E9PWX8	E9PWX8	Microtubule-associated serine/threonine-protein kinase 4	Mast4		0.999446	32.5628	0.00132014	114.51	88.071	114.51	0	0		NaN	0	0		NaN					0	0		NaN	0	0		NaN																	0.999446
A0A1D5RM41;A0A0A6YXX3;A0A0A6YXL6;E9Q3Y4;Q9ESE1	1000;1000;1000;1000;1000	A0A1D5RM41	A0A1D5RM41	Lipopolysaccharide-responsive and beige-like anchor protein	Lrba		0.992717	21.3555	5.03e-108	368.83	343.51	148.84	0.96248	14.0913	5.03e-108	368.83	0	0		NaN	0.870079	8.51585	1.57e-05	88.186	0.989749	19.9175	6.65e-13	147.16	0.966359	14.5891	1.3e-05	91.556	0	0		NaN	0.992717	21.3555	3.5e-17	148.84	0.985639	18.405	7.99e-12	131.31	0	0		NaN	0.881
A0A1D5RM41;A0A0A6YXX3;A0A0A6YXL6;E9Q3Y4;Q9ESE1	1003;1003;1003;1003;1003	A0A1D5RM41	A0A1D5RM41	Lipopolysaccharide-responsive and beige-like anchor protein	Lrba		0.999999	60.9338	5.03e-108	368.83	343.51	368.83	0.999999	60.9338	5.03e-108	368.83	0	0		NaN	0.926747	11.9189	1.57e-05	88.186	0.992831	21.5367	6.65e-13	147.16	0.980704	17.9531	1.3e-05	91.556	0	0		NaN	0.992632	21.3555	3.5e-17	148.84	0.961156	14.6595	7.99e-12	131.31	0	0		NaN	0.999945
A0A1D5RM41;A0A0A6YXX3;A0A0A6YXL6;E9Q3Y4;Q9ESE1	971;971;971;971;971	A0A1D5RM41	A0A1D5RM41	Lipopolysaccharide-responsive and beige-like anchor protein	Lrba		0.348221	0.709391	0.0252867	40.094	25.44	40.094	0	0		NaN	0	0		NaN	0	0		NaN	0	0		NaN	0	0		NaN	0	0		NaN	0	0		NaN	0	0		NaN	0	0		NaN	0.348221
A0A1D5RM41;A0A0A6YXX3;A0A0A6YXL6;E9Q3Y4;Q9ESE1	979;979;979;979;979	A0A1D5RM41	A0A1D5RM41	Lipopolysaccharide-responsive and beige-like anchor protein	Lrba		0.999478	32.7948	1.37e-11	134.14	109.59	134.14	0.997805	26.6303	1.72e-06	105.9	0.995511	23.4608	0.00176797	69.183	0.998939	29.7869	2.73e-05	86.933	0.998466	28.1346	0.000258879	95.236	0.999401	32.2236	8.39e-08	111.64	0.99837	27.9196	7.69e-10	122.57	0.983174	17.7305	1.54e-05	88.395	0.999478	32.7948	1.37e-11	134.14	0.999349	32.0123	1.54e-05	88.395	0.988442
A0A1D5RM41;A0A0A6YXX3;A0A0A6YXL6;E9Q3Y4;Q9ESE1	982;982;982;982;982	A0A1D5RM41	A0A1D5RM41	Lipopolysaccharide-responsive and beige-like anchor protein	Lrba		0.970731	15.2047	1.37e-11	134.14	109.59	134.14	0	0		NaN	0.657763	3.3357	0.0184159	43.798	0.754333	4.86407	0.000249312	74.973	0.727746	4.89513	0.00109008	65.57	0.492169	1.18028	0.00543541	54.703	0.771158	5.30807	2.72e-05	87.155	0.797695	6.95747	0.00298382	60.834	0.970731	15.2047	1.37e-11	134.14	0.891481	10.4621	0.000356611	69.088	0.646153
A0A1D5RM41;A0A0A6YXX3;A0A0A6YXL6;E9Q3Y4;Q9ESE1	1763;1763;1763;1763;1764	A0A1D5RM41	A0A1D5RM41	Lipopolysaccharide-responsive and beige-like anchor protein	Lrba		0.242094	0	4.74e-05	77.215	67.208	77.215	0	0		NaN	0	0		NaN	0.242094	0	4.74e-05	77.215	0	0		NaN	0	0		NaN	0	0		NaN	0	0		NaN	0	0		NaN	0	0		NaN	0
A0A1D5RM41;A0A0A6YXX3;A0A0A6YXL6;E9Q3Y4;Q9ESE1	1769;1769;1769;1769;1770	A0A1D5RM41	A0A1D5RM41	Lipopolysaccharide-responsive and beige-like anchor protein	Lrba		0.953033	14.3014	1.64e-62	231.49	215.72	202.99	0.953033	14.3014	7.88e-39	202.99	0	0		NaN	0.74676	7.28106	4.16e-29	185.17	0.693613	5.45898	7.13e-50	215.55	0	0		NaN	0.476674	3.04137	9.93e-50	209.93	0.564537	3.02517	4.39e-51	228.98	0.911594	12.7038	1.64e-62	231.49	0	0		NaN	0.498261
A0A1D5RM41;A0A0A6YXX3;A0A0A6YXL6;E9Q3Y4;Q9ESE1	2067;2055;2055;2055;2057	A0A1D5RM41	A0A1D5RM41	Lipopolysaccharide-responsive and beige-like anchor protein	Lrba		0.714979	4.26022	5.86e-13	145.46	126.28	145.46	0	0		NaN	0	0		NaN	0	0		NaN					0.714979	4.26022	5.86e-13	145.46					0	0		NaN					0	0		NaN	0
B2RRE3;A0A0A6YY67;H7BX08;Q8C1B1	658;658;664;647	B2RRE3	B2RRE3	Calmodulin-regulated spectrin-associated protein 2	Camsap2		0.999931	44.7429	0.0016695	76.471	54.712	76.471									0	0		NaN	0.999894	41.6214	0.0099815	65.773	0	0		NaN					0.999931	44.7429	0.0016695	76.471	0	0		NaN	0	0		NaN
B2RRE3;A0A0A6YY67;H7BX08;Q8C1B1	584;584;590;573	B2RRE3	B2RRE3	Calmodulin-regulated spectrin-associated protein 2	Camsap2		1	69.7345	9.42e-23	253.06	202.61	236.75	0	0		NaN	1	69.2883	1.42e-14	223.39	0	0		NaN	1	64.9712	9.42e-23	253.06	0.999996	55.5102	3.9e-14	212.11	0.999917	40.8154	2.85e-12	203.74	0.999984	49.2106	8.89e-13	207.8	0.999998	58.2127	1.82e-12	205.87	1	69.7345	3.73e-18	236.75	0.999996
B2RRE3;A0A0A6YY67;H7BX08;Q8C1B1;A0A0A6YXV8	1003;1003;1009;992;336	B2RRE3	B2RRE3	Calmodulin-regulated spectrin-associated protein 2	Camsap2		0.996566	24.6791	0.00241684	74.966	41.742	57.279	0.987889	19.2378	0.0255343	47.622	0.919366	10.6204	0.0539523	40.154					0.980692	17.069	0.0141771	57.796	0.917763	10.4798	0.0179756	54.393	0.981184	17.1728	0.00241684	74.966									0.996566	24.6791	0.0147549	57.279	0.992186
B2RRE3;A0A0A6YY67;H7BX08;Q8C1B1;A0A0A6YXV8	1005;1005;1011;994;338	B2RRE3	B2RRE3	Calmodulin-regulated spectrin-associated protein 2	Camsap2		0.661286	2.91952	0.0281726	46.524	18.347	46.524																									0.661286	2.91952	0.0281726	46.524
B2RRE3;A0A0A6YY67;H7BX08;Q8C1B1	400;400;406;389	B2RRE3	B2RRE3	Calmodulin-regulated spectrin-associated protein 2	Camsap2		0.499296	2.21047	7.62e-09	134.86	117.78	134.86																					0	0		NaN	0	0		NaN					0	0		NaN	0.499296
B2RRE3;A0A0A6YY67;H7BX08;Q8C1B1	402;402;408;391	B2RRE3	B2RRE3	Calmodulin-regulated spectrin-associated protein 2	Camsap2		0.997003	28.3035	2.02e-09	157.68	146.74	157.68	0.987972	22.1601	2.03e-08	138.19									0.96826	17.8548	3.68e-09	148.57	0.997003	28.3035	2.02e-09	157.68	0	0		NaN	0	0		NaN					0	0		NaN	0.995183
B2RRE3;A0A0A6YY67;H7BX08;Q8C1B1;A0A0A6YXV8	1296;1296;1302;1285;638	B2RRE3	B2RRE3	Calmodulin-regulated spectrin-associated protein 2	Camsap2		0.999986	48.4508	1.15e-14	178.36	135.55	172.51	0.996914	25.0923	5.79e-05	110.91	0.995707	23.6539	2.72e-06	156.73	0.999911	40.5242	8.48e-09	169.09	0.999827	37.6109	4.59e-09	178.36	0.999875	39.0234	1.02e-05	145.81	0.999986	48.4508	1.15e-14	172.51	0.998007	26.9953	2.7e-05	137.58					0.999287	31.4648	2.7e-05	137.58	0.996217
B2RRE3;A0A0A6YY67;H7BX08;Q8C1B1;A0A0A6YXV8	1302;1302;1308;1291;644	B2RRE3	B2RRE3	Calmodulin-regulated spectrin-associated protein 2	Camsap2		0.929636	11.2096	2.55e-06	157.52	134.79	156.81	0.920889	10.6597	5.17e-05	119.88	0.871517	8.31432	9.82e-05	106.17	0.796997	5.93956	0.000916608	84.468	0.877599	8.55512	3.66e-05	132.86	0.929636	11.2096	2.7e-06	156.81	0.915734	10.3614	0.000276474	97.86	0.903176	9.6979	5.38e-05	116.84	0.830734	6.90891	4.37e-05	129.37	0.738817	4.51676	0.0154091	55.176	0.923941
B2RRE3;A0A0A6YY67;H7BX08;Q8C1B1;A0A0A6YXV8	829;829;835;818;162	B2RRE3	B2RRE3	Calmodulin-regulated spectrin-associated protein 2	Camsap2		0.99893	29.7017	3.56e-07	117.51	105.61	117.51	0	0		NaN	0	0		NaN	0.986033	18.8142	0.00466554	63.115	0	0		NaN	0	0		NaN	0	0		NaN	0	0		NaN	0	0		NaN	0	0		NaN	0.99893
B2RRE3;A0A0A6YY67;H7BX08;Q8C1B1	450;450;456;439	B2RRE3	B2RRE3	Calmodulin-regulated spectrin-associated protein 2	Camsap2		1	72.2228	1.12e-14	224.75	193.93	204.31	1	64.1244	3.96e-14	211.82	0.999998	57.6327	6.63e-12	195.94	0	0		NaN	1	72.2228	2.58e-12	204.31	0.999892	39.6544	1.91e-12	205.7	0.999999	61.6607	1.12e-14	224.75	0.999993	51.7562	3.25e-14	215.09	0.999989	49.4875	6.42e-12	196.37	0.999996	53.8598	2.26e-09	179.33	0.999952
Q2TJI6;Q8CA35;A0A0A6YY83;Q2TJI5;E9Q2S0;O88274	262;299;1164;254;1156;106	Q2TJI6	Q2TJI6		Pcdh7		0.456144	0	0.00593107	59.628	51.238	59.628					0.456144	0	0.00593107	59.628	0	0		NaN	0	0		NaN	0	0		NaN	0	0		NaN	0	0		NaN	0	0		NaN	0	0		NaN	0
Q2TJI6;Q8CA35;A0A0A6YY83;O88274	219;256;1121;63	Q2TJI6	Q2TJI6		Pcdh7		0.95457	14.6902	4.07e-05	76.492	66.335	76.492	0.580401	3.95822	0.00346848	52.249									0.840071	9.07881	0.00290226	57.37													0.95457	14.6902	4.07e-05	76.492	0	0		NaN	0.923974
Q2TJI6;Q8CA35;A0A0A6YY83;Q2TJI5;E9Q2S0;Q2TJI4;A0A0A6YW34;A0A0A6YY48;Q3USI1;O88185;A2RS43	70;107;972;70;972;70;287;633;972;972;972	Q2TJI6	Q2TJI6		Pcdh7		0.393808	0.125606	0.00140649	80.859	58.281	80.859	0	0		NaN	0	0		NaN	0.393808	0.125606	0.00140649	80.859	0	0		NaN	0	0		NaN	0	0		NaN	0	0		NaN	0	0		NaN	0	0		NaN	0
Q2TJI6;Q8CA35;A0A0A6YY83;Q2TJI5;E9Q2S0;Q2TJI4;A0A0A6YW34;A0A0A6YY48;Q3USI1;O88185;A2RS43	72;109;974;72;974;72;289;635;974;974;974	Q2TJI6	Q2TJI6		Pcdh7		0.999738	35.843	1.46e-16	202.16	176.46	143.4	0.998112	27.2745	4.31e-05	103.69	0.998423	28.0467	0.000176262	121.61	0.997074	25.3695	0.000182834	120.06	0.996685	24.835	2.53e-08	138.46	0.999277	31.4087	1.1e-08	145.48	0.998256	27.6802	1.46e-16	202.16	0.999738	35.843	3.38e-09	143.4	0.999629	34.3123	0.000196451	132.57	0.9985	28.819	3.2e-08	135.18	0.999071
Q2TJI6;Q8CA35;A0A0A6YY83;Q2TJI5;E9Q2S0;Q2TJI4;A0A0A6YW34;A0A0A6YY48;Q3USI1;O88185;A2RS43;A0A0G2JG16;Q3TVS7	98;135;1000;98;1000;98;315;661;1000;1000;1000;24;1000	Q2TJI6	Q2TJI6		Pcdh7		0.962502	15.9141	0.00163811	71.905	54.104	48.18	0.740949	7.45789	0.027052	41.399	0	0		NaN	0	0		NaN	0	0		NaN	0.562566	3.4596	0.00163811	71.905	0	0		NaN	0	0		NaN	0	0		NaN	0	0		NaN	0
Q2TJI6;Q8CA35;A0A0A6YY83;Q2TJI5;E9Q2S0;Q2TJI4;A0A0A6YW34;A0A0A6YY48;Q3USI1;O88185;A2RS43;A0A0G2JG16;Q3TVS7	109;146;1011;109;1011;109;326;672;1011;1011;1011;35;1011	Q2TJI6	Q2TJI6		Pcdh7		0.990861	20.351	1.28e-20	195.09	173.43	160.67	0.978114	16.5044	5.01e-11	142.53	0.753567	4.87949	0.000402503	80.835	0.764056	5.10442	1.62e-05	97.623	0.990861	20.351	7.71e-14	160.67	0.922785	10.7742	9.24e-08	123.34	0.775672	6.14983	1.03e-05	101.41	0.832684	7.71392	3.89e-05	87.511	0.914984	10.3255	2.92e-05	89.297	0.98438	17.9947	1.28e-20	195.09	0.811347
Q2TJI6;Q8CA35;A0A0A6YY83;Q2TJI5;E9Q2S0;Q2TJI4;A0A0A6YW34;A0A0A6YY48;Q3USI1;O88185;A2RS43;A0A0G2JG16;Q3TVS7	87;124;989;87;989;87;304;650;989;989;989;13;989	Q2TJI6	Q2TJI6		Pcdh7		1	105.347	5.23e-13	160.04	114.61	141	1	77.9664	1.32e-05	145.69	1	86.1787	1.06e-05	134.37	1	100.748	5.23e-13	160.04	1	86.1768	2.55e-05	138.19	1	76.79	3.08e-05	113.94	1	72.3531	7.23e-05	114.69	1	91.2616	1.56e-06	155.81	1	86.9597	2.96e-05	128.06	1	105.347	1.04e-08	141	1
Q2TJI6;Q8CA35;A0A0A6YY83;Q2TJI5;E9Q2S0;O88274	341;378;1243;333;1235;185	Q2TJI6	Q2TJI6		Pcdh7		0.996832	25.2763	1.09e-05	129.38	82.772	115.33	0.881019	11.7026	0.0432806	51.727	0	0		NaN	0.955307	14.8082	0.00271553	72.34	0.677963	5.71692	0.032607	53.828	0.996832	25.2763	1.56e-05	115.33	0.957748	16.3774	0.0144232	58.215	0	0		NaN	0.979137	18.2249	0.000578018	80.387	0	0		NaN	0.982344
A0A0A6YY91;P13595;A0A0A6YY47;E9QB01	744;770;770;771	A0A0A6YY91	A0A0A6YY91	Neural cell adhesion molecule 1	Ncam1		0.728256	4.28124	0.00236624	66.644	51.389	66.644	0	0		NaN	0	0		NaN	0	0		NaN	0	0		NaN	0	0		NaN	0.728256	4.28124	0.00236624	66.644	0	0		NaN	0	0		NaN	0.603826	1.83025	0.0250915	42.64	0
A0A0A6YY91;P13595	860;886	A0A0A6YY91	A0A0A6YY91	Neural cell adhesion molecule 1	Ncam1		0.684403	3.56973	8.54e-10	179.5	148.02	159									0.331906	0	0.00185245	74.587	0.470784	0	9.26e-08	166.86									0.470835	0	1.08e-05	121.18	0.684403	3.56973	4.41e-07	159					0.479808
A0A0A6YY91;P13595	861;887	A0A0A6YY91	A0A0A6YY91	Neural cell adhesion molecule 1	Ncam1		0.6999	4.47214	4.76e-10	183.81	124.61	170.11	0.6999	4.47214	1.68e-09	170.11	0.528856	0.972903	4.72e-07	158.31	0.331906	0	0.00185245	74.587	0.470784	0	9.26e-08	166.86	0.689622	6.42973	4.76e-10	183.81	0.699598	6.27815	1.7e-06	146.59	0.470835	0	1.08e-05	121.18					0.664832	4.66204	5.05e-05	104.97	0.479808
Q3TM37;Q9CV75;A0A0B4J1E2;Q9CSN1	224;21;224;224	Q3TM37	Q3TM37	SNW domain-containing protein 1	Snw1		1	98.5188	1.64e-07	158.45	145.61	106.81	1	77.7337	9.4e-05	90.397	1	85.14	5.63e-06	108.97	1	75.9715	5.63e-06	108.97	1	74.3341	7.01e-05	90.308	1	86.5598	4e-06	118.72	1	75.8341	0.000101804	88.872	1	98.5188	1.64e-07	158.45	1	82.0133	1.45e-06	140.46	1	96.2112	7.27e-07	113.36	1
Q3TM37;Q9CV75;A0A0B4J1E2;Q9CSN1	232;29;232;232	Q3TM37	Q3TM37	SNW domain-containing protein 1	Snw1		0.992668	21.3159	1.64e-07	158.45	145.61	79.88	0.968626	14.8959	9.4e-05	90.397	0.978497	16.5805	5.63e-06	108.97	0.928851	11.1578	5.63e-06	108.97	0.954474	13.2151	7.01e-05	90.308	0.927615	11.0767	4e-06	118.72	0.967326	14.7136	0.000101804	88.872	0.97391	15.7204	1.64e-07	158.45	0.989058	19.5614	1.45e-06	140.46	0.983705	17.8082	7.27e-07	113.36	0.992668
Q3TM37;Q9CV75;A0A0B4J1E2;Q9CSN1	234;31;234;234	Q3TM37	Q3TM37	SNW domain-containing protein 1	Snw1		0.5	0	5.63e-06	108.97	96.139	108.97	0	0		NaN	0	0		NaN	0.5	0	5.63e-06	108.97	0	0		NaN	0	0		NaN	0	0		NaN	0	0		NaN	0	0		NaN					0
Q4FJX1;Q3UGH8;A0A0B4J1E7;O35343;D3YTN1	60;160;162;60;36	Q4FJX1	Q4FJX1	Importin subunit alpha;Importin subunit alpha-3	Kpna4		1	108.529	9.61e-45	277.98	249.5	217.97	1	107.502	8.82e-18	204.37	0.999999	62.3434	7.24e-13	171.79	1	151.664	9.61e-45	277.98	1	89.4087	2.33e-31	241.11	0.999995	52.9748	4.79e-07	112.58	1	103.253	7.44e-24	224.09	1	100.393	6.44e-24	224.86	1	108.529	1.53e-23	217.97					1
A0A0B4J1L4;D3YYU8	5;5	A0A0B4J1L4	A0A0B4J1L4	Obscurin-like protein 1	Obsl1		0.709412	3.8762	0.00120666	79.885	61.827	79.885	0.709412	3.8762	0.00120666	79.885													0	0		NaN	0	0		NaN													0
A0A0B4J1L4;D3YYU8	10;10	A0A0B4J1L4	A0A0B4J1L4	Obscurin-like protein 1	Obsl1		0.943231	12.205	0.0514751	45.992	33.632	45.992									0.943231	12.205	0.0514751	45.992					0	0		NaN	0	0		NaN													0
Q8BYV9;A0A0B4J1P7;Q542C8;Q3TN05;Q9WTR6	21;21;21;21;21	Q8BYV9	Q8BYV9	Cystine/glutamate transporter	Slc7a11		0.999909	40.4168	0.0301579	45.357	35.67	45.357	0	0		NaN	0	0		NaN					0	0		NaN	0.999909	40.4168	0.0301579	45.357	0	0		NaN	0	0		NaN	0	0		NaN					0
Q8BYV9;A0A0B4J1P7;Q542C8;Q3TN05;Q9WTR6	26;26;26;26;26	Q8BYV9	Q8BYV9	Cystine/glutamate transporter	Slc7a11		1	72.6617	3.31e-06	103.14	85.78	72.662	1	80.7187	0.00110512	80.719	1	87.0258	0.000336428	87.026	0.999393	32.1642	6.31e-06	98.639	1	65.5275	0.00442489	65.528	1	62.7591	0.00702537	62.759	1	49.2801	0.0396034	49.28	1	56.7737	0.0126476	56.774	1	62.7106	0.00707096	62.711	1	72.6617	0.00208706	72.662	0.998386
A0A0B6VRS7;Q9JK62;Q3T9D4	269;361;361	A0A0B6VRS7	A0A0B6VRS7		KCNK5b;Kcnk5		0.499993	0	0.0366402	51.092	6.6521	51.092	0.499993	0	0.0627121	51.092					0.499975	0	0.06802	49.482	0.499973	0	0.0566246	44.457	0.499983	0	0.0474672	46.964																	0.499991
F6RWM8;F6W6Q6;Q80Y67;Q3U4C8;A2AKI5;A0A0F7IQ06;P43406	57;118;173;620;1006;1042;1042	F6RWM8	F6RWM8	Integrin alpha-V;Integrin alpha-V heavy chain;Integrin alpha-V light chain	Itgav		0.999324	31.6953	2.63e-19	214.41	195.82	214.41	0.977922	16.4636	4.55e-07	159.02	0	0		NaN	0.997219	25.5462	1.48e-09	172.9	0	0		NaN	0.924965	10.9086	1.37e-11	144.38	0.997696	26.3655	6.5e-14	190.18	0.978127	16.5048	6.95e-10	170.99	0	0		NaN	0.999324	31.6953	2.63e-19	214.41	0
A0A0G2JDC3;E9Q2V5;Q3UTZ3	225;494;494	A0A0G2JDC3	A0A0G2JDC3	Uncharacterized protein C7orf43 homolog	BC037034		0.639598	2.49211	0.00170528	83.182	58.092	83.182									0.639598	2.49211	0.00170528	83.182	0	0		NaN	0	0		NaN									0	0		NaN					0
A0A0G2JDC3;E9Q2V5;Q3UTZ3	226;495;495	A0A0G2JDC3	A0A0G2JDC3	Uncharacterized protein C7orf43 homolog	BC037034		0.992526	21.2478	7.84e-05	120.23	85.424	108.24	0.992526	21.2478	0.000135764	108.24	0.938383	12.3542	0.00809339	63.966					0	0		NaN	0.991936	20.908	7.84e-05	120.23					0.895866	9.34797	0.000468473	100.04	0	0		NaN					0
A0A0G2JGC2;A0A0G2JFV3;A0A0G2JDE3;A0A0G2JG66;A0A0G2JDF4;A0A0G2JFF5;A0A0G2JDK6;A0A0G2JGM8;Q8JZZ7;Q0P6A0	382;1252;1314;1346;1363;1378;1389;1398;1398;150	A0A0G2JGC2	A0A0G2JGC2	Latrophilin-2	Lphn2;Adgrl2		0.693615	5.9967	3.64e-74	267.52	249.28	178.11					0	0		NaN									0	0		NaN	0.693615	5.9967	3.8e-28	178.11					0.501371	2.33488	1.04e-20	163.16					0.531344
A0A0G2JGC2;A0A0G2JFV3;A0A0G2JDE3;A0A0G2JG66;A0A0G2JDF4;A0A0G2JFF5;A0A0G2JDK6;A0A0G2JGM8;Q8JZZ7;Q0P6A0	386;1256;1318;1350;1367;1382;1393;1402;1402;154	A0A0G2JGC2	A0A0G2JGC2	Latrophilin-2	Lphn2;Adgrl2		0.975607	16.0202	2.19e-09	166.11	114.76	166.11	0.796135	5.91669	2.03e-06	161.93	0.973161	15.6206	2.19e-09	117.49	0.975084	15.9258	3.61e-06	150.06	0.975607	16.0202	1.47e-06	166.11	0.890191	9.08913	2.02e-06	161.94	0.732615	4.3775	2.7e-05	130.1	0.94334	12.2144	0.000516256	93.839	0.968288	14.8483	8.29e-06	145.01	0.965129	14.4266	5.6e-05	117.86	0.796144
A0A0G2JGC2;A0A0G2JFV3;A0A0G2JDE3;A0A0G2JG66;A0A0G2JDF4;A0A0G2JFF5;A0A0G2JDK6;A0A0G2JGM8;Q8JZZ7;A0A0G2JGZ4	245;1115;1177;1209;1226;1241;1252;1261;1261;228	A0A0G2JGC2	A0A0G2JGC2	Latrophilin-2	Lphn2		0.757405	5.41696	3.88e-12	143.71	112.49	143.71	0.757405	5.41696	3.88e-12	143.71
A0A0G2JGC2;A0A0G2JFV3;A0A0G2JDE3;A0A0G2JG66;A0A0G2JDF4;A0A0G2JFF5;A0A0G2JDK6;A0A0G2JGM8;Q8JZZ7;A0A0G2JGZ4	247;1117;1179;1211;1228;1243;1254;1263;1263;230	A0A0G2JGC2	A0A0G2JGC2	Latrophilin-2	Lphn2		0.876075	8.49759	5.8e-28	212.79	181.79	212.79													0.754644	5.75261	2.58e-08	122.57																					0.876075
A0A0G2JGC2;A0A0G2JFV3;A0A0G2JDE3;A0A0G2JG66;A0A0G2JDF4;A0A0G2JFF5;A0A0G2JDK6;A0A0G2JGM8;Q8JZZ7;Q0P6A0	470;1340;1402;1434;1451;1466;1477;1486;1486;238	A0A0G2JGC2	A0A0G2JGC2	Latrophilin-2	Lphn2;Adgrl2		0.994625	22.673	5.44e-05	138.25	93.852	138.25	0	0		NaN									0.994625	22.673	5.44e-05	138.25	0	0		NaN									0.940929	12.0218	0.00104936	105.17
A0A0G2JGC2;A0A0G2JFV3;A0A0G2JDE3;A0A0G2JG66;A0A0G2JDF4;A0A0G2JFF5;A0A0G2JDK6;A0A0G2JGM8;Q8JZZ7;Q0P6A0	442;1312;1374;1406;1423;1438;1449;1458;1458;210	A0A0G2JGC2	A0A0G2JGC2	Latrophilin-2	Lphn2;Adgrl2		1	121.333	7.86e-12	203.29	167.99	183.89	1	125.712	2.38e-11	190.37	1	127.564	1.81e-11	194.98	1	137.491	1.19e-11	200.05	1	115.697	1.87e-11	194.51	1	89.9645	2.96e-05	136.3	1	137.8	1.83e-11	194.83	1	133.154	1.72e-11	195.71	1	136.72	7.86e-12	203.29	1	121.333	2.27e-09	183.89	1
A0A0G2JGC2;A0A0G2JFV3;A0A0G2JDE3;A0A0G2JG66;A0A0G2JDF4;A0A0G2JFF5;A0A0G2JDK6;A0A0G2JGM8;Q8JZZ7;A0A0G2JGZ4;A0A0G2JDH6;A0A0G2JE37;A0A0G2JEQ8;A0A0G2JH16	118;1037;1099;1131;1116;1131;1131;1140;1140;161;33;132;1099;1099	A0A0G2JGC2	A0A0G2JGC2	Latrophilin-2	Lphn2		0.998296	27.9932	2.4e-07	114.37	105.64	112.43	0.991681	23.7168	2.29e-05	100.53	0.968563	17.3275	0.00111379	75.533	0.984573	18.8226	1.09e-05	94.929	0.838	7.45681	0.010503	54.034	0.998296	27.9932	3.93e-07	112.43	0.97211	18.2003	1.76e-05	102.31	0.990533	20.5928	2.4e-07	114.37	0.987067	19.1565	3.2e-05	97.57	0.991576	22.4958	2.95e-05	98.443	0.973526
A0A0G2JGC2;A0A0G2JFV3;A0A0G2JDE3;A0A0G2JG66;A0A0G2JDF4;A0A0G2JFF5;A0A0G2JDK6;A0A0G2JGM8;Q8JZZ7;A0A0G2JGZ4;A0A0G2JDH6;A0A0G2JE37;A0A0G2JEQ8;A0A0G2JH16	121;1040;1102;1134;1119;1134;1134;1143;1143;164;36;135;1102;1102	A0A0G2JGC2	A0A0G2JGC2	Latrophilin-2	Lphn2		0.923804	14.3254	4.84e-06	106.49	98.72	63.085	0.923804	14.3254	0.000984895	77.087	0.532879	0.794483	0.00639702	60.332	0.729535	4.33983	0.000856707	78.554	0.542612	0.833429	0.010503	54.034	0	0		NaN	0.609957	2.11476	0.00306053	66.636	0.715389	4.01325	4.84e-06	106.49	0.572607	2.2679	0.00578237	54.466	0.743401	4.6385	2.95e-05	98.443	0.628394
A0A0G2JGC2;A0A0G2JFV3;A0A0G2JDE3;A0A0G2JG66;A0A0G2JDF4;A0A0G2JFF5;A0A0G2JDK6;A0A0G2JGM8;Q8JZZ7;A0A0G2JGZ4;A0A0G2JDH6;A0A0G2JE37;A0A0G2JEQ8;A0A0G2JH16	122;1041;1103;1135;1120;1135;1135;1144;1144;165;37;136;1103;1103	A0A0G2JGC2	A0A0G2JGC2	Latrophilin-2	Lphn2		0.923721	14.3254	3.93e-07	112.43	95.55	63.085	0.923721	14.3254	0.00254272	63.085	0	0		NaN	0.679564	3.25875	1.09e-05	94.929	0	0		NaN	0.796948	5.9398	3.93e-07	112.43	0	0		NaN	0	0		NaN	0	0		NaN	0	0		NaN	0.666128
A0A0G2JGC2;A0A0G2JFV3;A0A0G2JDE3;A0A0G2JG66;A0A0G2JDF4;A0A0G2JFF5;A0A0G2JDK6;A0A0G2JGM8;Q8JZZ7;Q0P6A0;A0A0G2JGZ4	265;1135;1197;1229;1246;1261;1272;1281;1281;33;248	A0A0G2JGC2	A0A0G2JGC2	Latrophilin-2	Lphn2;Adgrl2		0.998985	29.9292	1.8e-17	163.29	139.38	163.29	0.998985	29.9292	1.8e-17	163.29	0	0		NaN	0	0		NaN													0	0		NaN					0.998752	29.0326	4.33e-08	119.36
A0A0G2JGC2;A0A0G2JFV3;A0A0G2JDE3;A0A0G2JG66;A0A0G2JDF4;A0A0G2JFF5;A0A0G2JDK6;A0A0G2JGM8;Q8JZZ7;Q0P6A0	421;1291;1353;1385;1402;1417;1428;1437;1437;189	A0A0G2JGC2	A0A0G2JGC2	Latrophilin-2	Lphn2;Adgrl2		1	71.1382	1.2e-13	184.34	163.45	127.96	0.999976	46.4774	3.85e-06	106.51	0.999997	55.3391	1.66e-07	113.31	1	63.5782	1.47e-09	137.38	0.999989	49.8381	8.56e-08	123.64	0.999984	49.2925	2.24e-08	127.16	0.999932	41.7574	2.12e-09	131.43	1	71.1382	8.19e-09	127.96	1	66.1057	1.2e-13	184.34	0.999999	60.5536	2.47e-07	114.66	0.999996
A0A0G2JGC2;A0A0G2JFV3;A0A0G2JDE3;A0A0G2JG66;A0A0G2JDF4;A0A0G2JFF5;A0A0G2JDK6;A0A0G2JGM8;Q8JZZ7;Q0P6A0	346;1216;1278;1310;1327;1342;1353;1362;1362;114	A0A0G2JGC2	A0A0G2JGC2	Latrophilin-2	Lphn2;Adgrl2		0.914129	10.2934	0.0115357	50.108	42.243	50.108	0	0		NaN					0.914129	10.2934	0.0115357	50.108	0	0		NaN	0	0		NaN	0	0		NaN	0	0		NaN	0	0		NaN	0	0		NaN
A0A0G2JGC2;A0A0G2JFV3;A0A0G2JDE3;A0A0G2JG66;A0A0G2JDF4;A0A0G2JFF5;A0A0G2JDK6;A0A0G2JGM8;Q8JZZ7;Q0P6A0	377;1247;1309;1341;1358;1373;1384;1393;1393;145	A0A0G2JGC2	A0A0G2JGC2	Latrophilin-2	Lphn2;Adgrl2		0.280176	0	0.0293804	40.845	30.688	40.845					0	0		NaN									0	0		NaN	0.280176	0	0.0293804	40.845
A0A0G2JDF8;Q99MR6	134;492	A0A0G2JDF8;Q99MR6	Q99MR6	Serrate RNA effector molecule homolog	Srrt		1	74.7718	5.25e-05	163.12	102.48	74.772	1	110.662	0.000111889	110.66	1	112.125	0.00067324	112.13	1	61.6409	5.25e-05	124.42	1	57.1479	8.06e-05	159.09	1	89.8657	8.33e-05	163.12	1	69.3307	0.00173251	81.625	1	49.5946	9.07e-05	115.57	1	67.6053	0.000120369	108.7	1	74.7718	0.000690287	111.63	1
A0A0G2JDH4;Q545J5;Q60980	71;71;71	A0A0G2JDH4	A0A0G2JDH4	Krueppel-like factor 3	Klf3		1	71.8857	1.5e-07	114.75	107.53	83.312	0.999943	43.06	0.000862273	77.19	0.999824	42.0202	0.00378537	63.906	0.999996	54.6649	4.59e-05	89.622	0.999997	59.6112	0.000386962	83.312	1	71.8857	0.000398639	83.312	1	71.1943	3.59e-05	93.633	0.999998	62.5276	0.00270625	65.741	0.99964	36.6673	0.00319231	64.845	0.999998	58.2216	3.56e-05	93.767	0.999999
A0A0G2JDH4;Q545J5;Q60980	78;78;78	A0A0G2JDH4	A0A0G2JDH4	Krueppel-like factor 3	Klf3		0.807564	7.15124	0.000398639	83.312	69.992	83.312					0	0		NaN					0.663285	5.89392	0.00476024	62.582	0.807564	7.15124	0.000398639	83.312	0.693986	6.31575	0.000970589	76.161	0.65239	5.52364	0.00270625	65.741	0	0		NaN	0.669156	5.96312	0.00403287	63.701	0.793726
A0A0G2JDH4;Q545J5;Q60980	81;81;81	A0A0G2JDH4	A0A0G2JDH4	Krueppel-like factor 3	Klf3		0.468524	0.498775	0.0113377	52.465	43.05	52.465					0	0		NaN	0.468524	0.498775	0.0113377	52.465													0	0		NaN	0	0		NaN					0
A0A0G2JDH4;Q545J5;Q60980;Q8BV07	91;91;91;21	A0A0G2JDH4	A0A0G2JDH4	Krueppel-like factor 3	Klf3		0.996882	25.0487	0.000992218	77.221	67.122	77.221									0.996882	25.0487	0.000992218	77.221					0.99459	22.7286	0.01396	49.141					0	0		NaN					0	0		NaN
A0A0G2JEC3;A0A0G2JE18;A0A0G2JDQ1;A0A0G2JDT0;A0A0G2JEC2;A0A0H2UKB6;Q3V1B5;A0A0H2UH28;Q8CFN5	108;192;240;192;240;238;240;258;240	A0A0G2JEC3	A0A0G2JEC3	Myocyte-specific enhancer factor 2C	Mef2c		1	55.0972	2.07e-10	167.29	147.64	55.097	0	0		NaN	0	0		NaN	1	99.4091	3.07e-05	99.409					0	0		NaN	1	80.3621	0.000712128	80.362	1	89.8657	0.000251106	89.866	0	0		NaN	1	55.0972	2.07e-10	167.29	1
A0A0G2JEC3;A0A0G2JE18;A0A0G2JDQ1;A0A0G2JDT0;A0A0G2JEC2;A0A0H2UKB6;Q3V1B5;A0A0H2UH28;Q8CFN5;A0A0G2JFI7	90;174;222;174;222;220;222;240;222;220	A0A0G2JEC3	A0A0G2JEC3	Myocyte-specific enhancer factor 2C	Mef2c		0.999999	58.1971	0.00200377	73.345	56.674	73.345	0.999957	43.6561	0.0164819	52.692	0	0		NaN	0.999996	54.3758	0.00252487	69.069					0	0		NaN					0	0		NaN	0	0		NaN	0	0		NaN	0.999999
A0A0G2JEF6;A0A0G2JDR6;A0A0G2JEP4;A0A1L1SSC0;A0A1L1SQW1;A0A0G2JGZ1;A0A1L1SVG1;A0A0R4J169;E9QN52;A0A0G2JFV5	100;88;88;269;64;41;61;88;103;125	A0A0G2JEF6;A0A1L1SQW1	A0A0G2JEF6		Lrrfip2		0.525233	3.58288	4.97e-06	106.4	68.04	95.692													0.328885	0	0.00297805	81.494	0.525233	3.58288	7.52e-06	95.692									0.456614	2.267	0.000523934	85.134					0.406047
A0A0G2JEF6;A0A0G2JDR6;A0A0G2JEP4;A0A1L1SSC0;A0A1L1SQW1;A0A0G2JGZ1;A0A1L1SVG1;A0A0R4J169;E9QN52;A0A0G2JFV5	103;91;91;272;67;44;64;91;106;128	A0A0G2JEF6;A0A1L1SQW1	A0A0G2JEF6		Lrrfip2		0.400881	0	1.02e-06	144.31	111.58	144.31					0.400881	0	1.02e-06	144.31					0.328885	0	0.00297805	81.494
A0A0G2JEF6;A0A0G2JDR6;A0A0G2JEP4;A0A1L1SSC0;A0A1L1SQW1;A0A0G2JGZ1;A0A1L1SVG1;A0A0R4J169;E9QN52;A0A0G2JFV5	104;92;92;273;68;45;65;92;107;129	A0A0G2JEF6;A0A1L1SQW1	A0A0G2JEF6		Lrrfip2		0.749225	7.46313	6.22e-10	172.9	143.43	172.9					0.400881	0	1.02e-06	144.31					0.328885	0	0.00297805	81.494	0.434096	2.12339	0.000589301	102.57	0.749225	7.46313	6.22e-10	172.9
A0A0G2JEF6;A0A0G2JDR6;A0A0G2JEP4;A0A1L1SSC0	108;96;96;277	A0A0G2JEF6	A0A0G2JEF6				0.999973	45.6373	2.18e-16	170.8	143.12	169.84	0.999928	41.4466	1.3e-14	166.49	0.999834	37.9573	4.03e-14	161.32	0.994831	23.602	1.88e-14	165.4	0.99978	36.6263	7.28e-14	155.17	0.999902	40.1633	2.52e-11	143.47	0.991662	20.8704	2.12e-07	111.58	0.980948	21.9182	0.000174055	71.036	0.999865	38.7521	4.14e-11	140.17	0.755275	5.33945	3.19e-05	97.933	0.999973
A0A0G2JEF6;A0A0G2JDR6;A0A0G2JEP4;A0A1L1SSC0;A0A1L1SQW1;A0A0G2JGZ1;A0A1L1SVG1;A0A0R4J169;E9QN52;A0A0G2JFV5;Q91WK0	88;76;76;257;52;29;49;76;91;113;91	A0A0G2JEF6;A0A1L1SQW1	A0A0G2JEF6	Leucine-rich repeat flightless-interacting protein 2	Lrrfip2		0.484401	0	0.0355335	44.089	35.27	44.089	0.484401	0	0.0355335	44.089									0.44515	0	0.0355335	44.089
A0A0G2JEF6;A0A0G2JDR6;A0A0G2JEP4;A0A1L1SSC0;A0A1L1SQW1;A0A0G2JGZ1;A0A1L1SVG1;A0A0R4J169;E9QN52;A0A0G2JFV5;Q91WK0	89;77;77;258;53;30;50;77;92;114;92	A0A0G2JEF6;A0A1L1SQW1	A0A0G2JEF6	Leucine-rich repeat flightless-interacting protein 2	Lrrfip2		0.484401	0	0.0355335	44.089	35.27	44.089	0.484401	0	0.0355335	44.089									0.44515	0	0.0355335	44.089
A0A0G2JDS1;Q91W98	9;299	A0A0G2JDS1	A0A0G2JDS1	Solute carrier family 15 member 4	Slc15a4		1	82.4865	7.33e-09	178.15	142.35	130.53	1	72.7253	7.87e-09	178.15	1	66.5463	4.22e-05	111.95	1	99.6743	0.000766272	155.57	0.999998	57.4983	0.000180419	118.52	0.999999	62.3331	0.000309201	110.38	1	82.4865	7.33e-09	176.58	0.999999	59.5006	0.000133263	103.3	1	64.2869	2.6e-07	135.84	1	74.0877	2.92e-05	120.49	1
Q8BJ53;A0A0H2UH17;A0A0G2JDV6;Q80X50;Q812D4;Q812D5	453;453;453;473;453;453	Q8BJ53	Q8BJ53	Ubiquitin-associated protein 2-like	Ubap2l;lig-2a		0.572595	1.60919	6.05e-29	184.37	171.03	173.81	0.480337	0	6.05e-29	184.37	0.46432	0	8.19e-14	130.02	0.483337	0	5.17e-14	136.86	0.471359	0	2.58e-14	142.72	0.464811	0	2.68e-20	149.72	0.470903	0	1.51e-09	121.18	0.437975	0	2.27e-05	84.011	0.484933	0	8.61e-14	129.01	0.477929	0	7.03e-10	124.97	0.472121
Q8BJ53;A0A0H2UH17;A0A0G2JDV6;Q80X50;Q812D4;Q812D5	454;454;454;474;454;454	Q8BJ53	Q8BJ53	Ubiquitin-associated protein 2-like	Ubap2l;lig-2a		0.723518	5.65784	6.05e-29	184.37	171.03	176.89	0.512124	0.792317	6.05e-29	184.37	0.723518	5.65784	1.54e-28	176.89	0.483337	0	5.17e-14	136.86	0.471359	0	2.58e-14	142.72	0.464811	0	2.68e-20	149.72	0.470903	0	1.51e-09	121.18	0.437975	0	2.27e-05	84.011	0.484933	0	8.61e-14	129.01	0.477929	0	7.03e-10	124.97	0.472121
Q8BJ53;A0A0H2UH17;A0A0G2JDV6;Q80X50;Q812D4;Q812D5;Q80U73;A0A0G2JFN7;Q3TSB0	605;605;605;625;605;605;126;127;9	Q8BJ53	Q8BJ53	Ubiquitin-associated protein 2-like	Ubap2l;lig-2a		0.988702	19.567	1.42e-23	224.56	224.56	122.45	0.803974	5.97468	0.00206582	76.831	0	0		NaN	0.728733	5.37664	0.000146333	93.416	0	0		NaN	0.976926	17.9987	4.3e-05	102.1	0	0		NaN	0.48313	1.23066	8.32e-14	188.27	0.988702	19.567	3.99e-07	122.45	0	0		NaN	0.808056
Q8BJ53;A0A0H2UH17;A0A0G2JDV6;Q80X50;Q812D4;Q812D5;Q80U73;A0A0G2JFN7;Q3TSB0	607;607;607;627;607;607;128;129;11	Q8BJ53	Q8BJ53	Ubiquitin-associated protein 2-like	Ubap2l;lig-2a		0.460716	0.278502	8.23e-10	148.83	122.37	148.83	0	0		NaN	0	0		NaN	0	0		NaN	0.460716	0.278502	8.23e-10	148.83	0	0		NaN	0	0		NaN	0	0		NaN	0	0		NaN	0	0		NaN	0
Q8BJ53;A0A0H2UH17;A0A0G2JDV6;Q80X50;Q812D4;Q812D5;Q80U73;A0A0G2JFN7;Q3TSB0	608;608;608;628;608;608;129;130;12	Q8BJ53	Q8BJ53	Ubiquitin-associated protein 2-like	Ubap2l;lig-2a		0.546347	1.09085	5.07e-06	112.41	92.512	101.78	0.504835	2.10052	0.00809048	71.531	0.48588	0	3.44e-05	97.352	0.450427	1.82617	0.00868703	70.907	0	0		NaN	0.508661	0.302205	4.3e-05	102.1	0	0		NaN	0	0		NaN	0	0		NaN	0.546347	1.09085	4.83e-05	101.78	0
Q8BJ53;A0A0H2UH17;A0A0G2JDV6;Q80X50;Q812D4;Q812D5;Q80U73;A0A0G2JFN7;Q3TSB0	609;609;609;629;609;609;130;131;13	Q8BJ53	Q8BJ53	Ubiquitin-associated protein 2-like	Ubap2l;lig-2a		0.99911	30.1134	5.16e-33	245.3	203.7	188.27	0.873718	10.1974	8.08e-05	97.502	0.942179	13.6391	3.66e-12	175.22	0.851943	7.71634	0.000146333	93.416	0.936111	12.2441	4.96e-12	170.26	0.970948	15.3294	9.47e-27	203.59	0.964251	14.4259	1.31e-09	138.82	0.99911	30.1134	8.32e-14	188.27	0.982287	18.6953	6.08e-21	179.84	0.965456	16.5208	6.82e-27	190.67	0.9968
Q8BJ53;A0A0H2UH17;A0A0G2JDV6;Q80X50;Q812D4;Q812D5	416;416;416;436;416;416	Q8BJ53	Q8BJ53	Ubiquitin-associated protein 2-like	Ubap2l;lig-2a		0.98023	17.0718	2.65e-35	271.97	229.76	271.97	0	0		NaN	0.899775	10.5915	6.97e-20	226.08	0	0		NaN	0	0		NaN	0.900913	9.96806	7.57e-06	101.38	0.98023	17.0718	2.65e-35	271.97	0	0		NaN	0	0		NaN	0.584292	4.09088	0.000899107	76.301	0.729795
Q8BJ53;A0A0H2UH17;A0A0G2JDV6;Q80X50;Q812D4;Q812D5	467;467;467;487;467;467	Q8BJ53	Q8BJ53	Ubiquitin-associated protein 2-like	Ubap2l;lig-2a		1	67.3657	7.41e-81	293.91	257.8	211.59	0.996832	27.6108	1.74e-47	234.82	0.931559	12.5917	2.9e-12	145.17	0.988852	22.1715	8.41e-25	185.54	0.946694	14.974	2.74e-24	177.17	0.99985	38.2886	2.18e-41	229.49	0.848434	11.082	1.28e-05	88.052	1	67.3657	1.06e-39	211.59	0.944553	12.887	4.9e-25	187.08	0.690866	4.99883	2.32e-05	99.455	0.927976
Q8BJ53;A0A0H2UH17;A0A0G2JDV6;Q80X50;Q812D4;Q812D5	470;470;470;490;470;470	Q8BJ53	Q8BJ53	Ubiquitin-associated protein 2-like	Ubap2l;lig-2a		0.78046	6.30723	2.04e-24	180.21	151.08	145.22	0.373307	1.33333	3.23e-07	107.04	0.280252	0	8.17e-12	138.9	0	0		NaN	0	0		NaN	0.316543	0	2.04e-24	180.21	0	0		NaN	0.78046	6.30723	2.85e-12	145.22	0	0		NaN	0	0		NaN	0
Q8BJ53;A0A0H2UH17;A0A0G2JDV6;Q80X50;Q812D4;Q812D5	471;471;471;491;471;471	Q8BJ53	Q8BJ53	Ubiquitin-associated protein 2-like	Ubap2l;lig-2a		0.364632	0	2.04e-24	180.21	151.08	136.48	0	0		NaN	0.280252	0	8.17e-12	138.9	0	0		NaN	0	0		NaN	0.316543	0	2.04e-24	180.21	0	0		NaN	0	0		NaN	0	0		NaN	0	0		NaN	0
Q8BJ53;A0A0H2UH17;A0A0G2JDV6;Q80X50;Q812D4;Q812D5	475;475;475;495;475;475	Q8BJ53	Q8BJ53	Ubiquitin-associated protein 2-like	Ubap2l;lig-2a		0.223166	0	5.99e-05	80.813	64.148	80.813	0	0		NaN	0	0		NaN	0	0		NaN	0.223166	0	5.99e-05	80.813	0	0		NaN	0	0		NaN	0	0		NaN	0	0		NaN	0	0		NaN	0
Q8BJ53;A0A0H2UH17;A0A0G2JDV6;Q80X50;Q812D4;Q812D5	476;476;476;496;476;476	Q8BJ53	Q8BJ53	Ubiquitin-associated protein 2-like	Ubap2l;lig-2a		0.873204	8.59802	1.09e-94	311.99	284.68	231.68	0	0		NaN	0	0		NaN	0.860685	11.3099	1.09e-94	311.99	0.634065	5.51981	1.78e-17	163.14	0	0		NaN	0.810856	7.58041	1.12e-24	184.27	0	0		NaN	0.620827	5.15692	1.12e-11	135.33	0.60987	2.16494	6.3e-12	141.12	0.873204
Q8BJ53;A0A0H2UH17;A0A0G2JDV6;Q80X50;Q812D4;Q812D5	477;477;477;497;477;477	Q8BJ53	Q8BJ53	Ubiquitin-associated protein 2-like	Ubap2l;lig-2a		0.983713	17.9369	7.41e-81	293.91	257.8	187.08	0.978647	16.6163	1.74e-47	234.82	0.816088	6.48071	2.9e-12	145.17	0.863921	8.09773	8.41e-25	185.54	0.555751	0.970484	2.74e-24	177.17	0.778638	5.46563	2.18e-41	229.49	0.725803	5.1341	1.28e-05	88.052	0.521461	0.40988	1.06e-39	211.59	0.983713	17.9369	4.9e-25	187.08	0	0		NaN	0.901511
A0A0G2JDW7;Q6ZWU9;A0A0G2JG29	9;11;11	A0A0G2JDW7	A0A0G2JDW7	40S ribosomal protein S27	Rps27		1	82.0101	1.83e-05	114.06	87.699	82.01	1	110.123	1.93e-05	110.12	1	46.1314	3.24e-05	109.14	1	77.3241	0.00102007	77.324	1	114.064	1.83e-05	114.06	1	80.0317	0.00053206	84.046	1	85.1759	0.000399766	85.176	1	54.0044	9.52e-05	102.64	1	82.0101	0.000307582	87.138	1	75.4626	0.00115521	75.463	1
A0A0G2JDW7;Q6ZWU9;A0A0G2JEX7;Q6ZWY3	76;78;46;78	A0A0G2JDW7;Q6ZWY3	A0A0G2JDW7	40S ribosomal protein S27;40S ribosomal protein S27-like	Rps27;Rps27l		0.999999	58.4186	0.00254409	95.483	75.001	95.483	0.999931	41.6276	0.0261967	54.584	0.999681	34.9578	0.0428541	44.945	0.999427	32.4165	0.0488922	43.168	0.999958	43.7789	0.0170514	61.765	0.999999	58.4186	0.00254409	95.483	0.999945	42.6228	0.0210439	58.63	0.999763	36.253	0.0395792	45.908	0.999969	45.0877	0.0145941	63.694	0.999947	42.776	0.0377361	55.649	0.999959
A0A0G2JDW7;Q6ZWU9;A0A0G2JG29;Q6ZWY3;D6RH49;D3YYB0	25;27;27;27;27;27	A0A0G2JDW7;Q6ZWY3	A0A0G2JDW7	40S ribosomal protein S27;40S ribosomal protein S27-like	Rps27;Rps27l		0.999931	41.5849	3.18e-05	111.59	90.044	111.59					0	0		NaN	0	0		NaN	0.847607	7.47271	0.000362572	87.914					0.999832	37.797	0.000317012	90.689	0.996849	25.0142	0.000250685	94.728	0.980083	17.76	0.000200286	97.797	0.911711	10.1908	0.0256743	53.592	0.999931
A0A0G2JDW7;Q6ZWU9;A0A0G2JG29;Q6ZWY3;D6RH49;D3YYB0	28;30;30;30;30;30	A0A0G2JDW7;Q6ZWY3	A0A0G2JDW7	40S ribosomal protein S27;40S ribosomal protein S27-like	Rps27;Rps27l		0.740948	4.76162	0.00259221	69.672	39.928	50.116	0.740948	4.76162	0.00259221	69.672	0	0		NaN	0	0		NaN	0	0		NaN																					0
A0A0G2JEB8;A0A2I3BQK2;A0A2I3BPU1;A0A0G2JE10;A0A2I3BQX2;Q9Z1K8	19;19;19;19;19;19	A0A0G2JEB8	A0A0G2JEB8	Y+L amino acid transporter 1	Slc7a7		1	78.6825	1.54e-57	245.06	219.95	239.11	0	0		NaN	1	84.6355	1.54e-57	245.06	0.999966	44.6661	3.7e-27	188.65					0	0		NaN					0	0		NaN	0	0		NaN	0	0		NaN	0.999967
A0A0G2JGM2;Q71SW8;P97870;C0H5X4;A0A0G2JE25;A0A0G2JGP4;Q5J7N1;Q3U2W7;Q9D091;Q3UCX0;Q0VDV7;Q4FJP3;Q61411;P32883;P08556;Q3TMF4	39;39;39;39;39;39;39;39;39;39;39;39;39;39;39;39	A0A0G2JGM2	A0A0G2JGM2	GTPase HRas;GTPase HRas, N-terminally processed;GTPase KRas;GTPase KRas, N-terminally processed;GTPase NRas	Hras;Kras;Nras		0.999838	37.9017	1.14e-17	163.72	137.45	163.72	0	0		NaN					0	0		NaN					0.999838	37.9017	1.14e-17	163.72	0	0		NaN													0
D3Z0T9;A0A0G2JE79;D6RCY9;D3Z3Y5;O09039	102;102;102;102;102	D3Z0T9	D3Z0T9	SH2B adapter protein 3	Sh2b3		0.955563	13.3252	6.06e-09	139.11	101.56	113.73	0.880736	8.68336	1.14e-08	128.79	0.955563	13.3252	4.75e-07	113.73	0.854932	7.7036	1.37e-07	124.35	0.826293	6.77318	2.06e-07	122.19	0.877765	8.56183	7.15e-08	126.4	0	0		NaN	0	0		NaN	0.908885	9.98921	6.06e-09	139.11	0	0		NaN	0.802177
D3Z0T9;A0A0G2JE79;D6RCY9;D3Z3Y5;O09039	103;103;103;103;103	D3Z0T9	D3Z0T9	SH2B adapter protein 3	Sh2b3		0.656007	2.80359	2.66e-05	97.253	66.837	97.253	0	0		NaN	0.559805	1.04392	0.0112784	51.827	0.56672	1.166	0.0142386	47.082	0	0		NaN					0	0		NaN	0.572339	1.26553	0.00528264	61.437	0	0		NaN	0	0		NaN
A0A0G2JF33;A0A0G2JEE9;Q9CVI2	82;82;82	A0A0G2JF33	A0A0G2JF33	Protein FAM133B	Fam133b		0.999854	39.2448	0.000442336	99.5	39.592	99.5	0.99707	27.0746	0.0076658	63.602	0	0		NaN	0	0		NaN	0.999195	33.1611	0.00244218	76.942	0	0		NaN	0	0		NaN	0	0		NaN					0	0		NaN	0.999854
A0A0G2JEG3;Q8VE96	311;364	A0A0G2JEG3	A0A0G2JEG3	Solute carrier family 35 member F6	Slc35f6		0.5	0	0.000460402	93.478	73.382	93.478					0.499578	0	0.0539644	41.495	0	0		NaN	0	0		NaN	0.5	0	0.000460402	93.478	0	0		NaN	0	0		NaN	0	0		NaN	0.499602	0	0.0530603	41.689	0
A0A0G2JGN9;A0A0G2JEI3;A0A0G2JER9;Q9DAN5;G3X8S5;O54946	15;15;15;15;15;15	A0A0G2JGN9	A0A0G2JGN9	DnaJ homolog subfamily B member 6	Dnajb6		1	84.5074	0.000196444	104.07	79.002	84.507	1	57.2928	0.0107545	57.293	0	0		NaN	1	95.6181	0.000344836	95.618	1	57.2254	0.0108909	57.225	0	0		NaN	1	104.07	0.000196444	104.07	1	40.8605	0.0262691	40.861	1	82.8031	0.000935919	82.803	1	84.5074	0.00077704	84.507	0
D6RJ71;D6RCV6;A0A0G2JEV0;A0A0G2JGI2;A0A0G2JEV2;O35216	15;15;15;15;15;15	D6RJ71	D6RJ71	Histone H3-like centromeric protein A	Cenpa		0.730554	4.33215	8.41e-05	104.16	67.875	74.783	0.49999	0	0.00590017	60.631	0.499989	0	0.00588415	60.657									0.5	0	0.000243448	91.657	0.5	0	8.41e-05	104.16	0.730554	4.33215	0.0013092	74.783	0.592677	1.63019	0.00645139	59.709	0.499666	0	0.00742621	58.079	0.605075
D6RJ71;D6RCV6;A0A0G2JEV0;A0A0G2JGI2;A0A0G2JEV2;O35216	16;16;16;16;16;16	D6RJ71	D6RJ71	Histone H3-like centromeric protein A	Cenpa		0.78591	5.64777	8.41e-05	104.16	67.875	88.311	0.49999	0	0.00590017	60.631	0.499989	0	0.00588415	60.657	0.723546	4.21745	0.0133746	48.131	0.666317	3.00359	0.000945352	79.394	0.5	0	0.000243448	91.657	0.5	0	8.41e-05	104.16									0.499666	0	0.00742621	58.079
A0A0G2JEY3;A0A0G2JGY6;Q7TT00	503;504;504	A0A0G2JEY3	A0A0G2JEY3	Transcription factor SPT20 homolog	Supt20h		0.355162	0	9.68e-06	81.297	69.65	81.297	0.355162	0	9.68e-06	81.297	0	0		NaN									0	0		NaN
A0A0G2JEY3;A0A0G2JGY6;Q7TT00	508;509;509	A0A0G2JEY3	A0A0G2JEY3	Transcription factor SPT20 homolog	Supt20h		0.355162	0	9.68e-06	81.297	69.65	81.297	0.355162	0	9.68e-06	81.297	0	0		NaN									0	0		NaN
A0A0G2JEY4;Q9CXL3	48;48	A0A0G2JEY4	A0A0G2JEY4	Uncharacterized protein C7orf50 homolog			0.999992	51.0414	2.39e-41	218.79	202.13	183.8	0.999907	40.6083	2.4e-18	165.87	0.864102	8.0349	1.64e-06	95.316	0.999542	33.4478	1.5e-17	149.85	0.999683	39.3076	6.76e-18	160.35	0.999992	51.0414	6.42e-25	183.8	0.894641	9.29104	9.03e-07	101.07	0.99847	32.236	1.51e-17	149.77	0.999372	34.2105	1.38e-17	151.36	0.995065	27.2205	1.92e-08	108.94	0.912333
A0A0G2JF47;Q7TSV4	14;173	A0A0G2JF47	A0A0G2JF47	Phosphoglucomutase-2	Pgm2		0.999966	44.661	3.43e-27	233.97	219.29	166.48	0.999433	32.4616	8.18e-22	206.49	0.999957	43.6622	4.68e-17	185.99	0.999829	37.668	2.72e-15	205.28	0.999867	38.756	3.73e-27	213.14	0.999966	44.661	3.95e-21	194.75	0.999791	36.7959	4.32e-17	182.39	0.99993	41.5716	2.22e-23	233.97	0.99957	33.6637	2.91e-19	212.35	0.999707	35.3335	2.48e-19	214.89	0.999395
A0A0G2JF55;D0VLQ5;Q4JK59	957;959;957	A0A0G2JF55	A0A0G2JF55	Methylcytosine dioxygenase TET2	Tet2		0.447634	0	0.0210652	50.397	18.522	50.397	0	0		NaN	0	0		NaN	0	0		NaN					0	0		NaN	0	0		NaN	0	0		NaN	0	0		NaN					0.447634
A0A0G2JF55;D0VLQ5;Q4JK59	958;960;958	A0A0G2JF55	A0A0G2JF55	Methylcytosine dioxygenase TET2	Tet2		0.447634	0	0.0210652	50.397	18.522	50.397	0	0		NaN	0	0		NaN	0	0		NaN					0	0		NaN	0	0		NaN	0	0		NaN	0	0		NaN					0.447634
A0A0G2JF55;D0VLQ5;Q4JK59;A0A0G2JGM1	23;23;23;23	A0A0G2JF55	A0A0G2JF55	Methylcytosine dioxygenase TET2	Tet2		0.901294	12.6193	0.00243238	63.893	49.124	49.709													0	0		NaN	0.836648	9.5934	0.00243238	63.893									0	0		NaN					0.901294
Q8BJ62;A0A0G2JF67;Q8CG03	44;44;76	Q8BJ62	Q8BJ62	cGMP-specific 3',5'-cyclic phosphodiesterase	Pde5a		0.778917	9.93889	0.000190927	68.284	59.371	68.284																													0	0		NaN					0.778917
A0A0G2JFC0;A0A0G2JGV2;Q9QZK2	16;16;365	A0A0G2JFC0	A0A0G2JFC0	Breast cancer anti-estrogen resistance protein 3	Bcar3		0.999393	32.1683	2.91e-05	117.7	87.7	117.7	0.999393	32.1683	2.91e-05	117.7					0.80903	6.35472	0.0263265	45.864																					0	0		NaN	0.892263
A0A0G2JFJ6;Q7TPD0	992;992	A0A0G2JFJ6	A0A0G2JFJ6	Integrator complex subunit 3	Ints3		0.800562	6.03586	0.0066934	79.07	55.75	76.064	0.5	0	0.0228886	61.815	0	0		NaN	0.5	0	0.0066934	79.07					0	0		NaN	0	0		NaN	0	0		NaN					0.5	0	0.0452219	45.565	0.800562
A0A0G2JFJ6;Q7TPD0	993;993	A0A0G2JFJ6	A0A0G2JFJ6	Integrator complex subunit 3	Ints3		0.972272	15.4486	0.00562037	102.07	50.721	93.598	0.954806	13.2483	0.00562037	102.07	0.789122	5.73113	0.00722803	91.867	0.972272	15.4486	0.0066934	93.598	0.801263	6.05497	0.0162254	72.325	0.938459	11.8325	0.00719895	92.051	0.832642	6.96811	0.0100668	83.647	0.961381	13.961	0.0119249	80.231					0.743605	4.62432	0.0116761	80.688	0
A0A0G2JFJ6;Q7TPD0;A0A4X7	500;500;14	A0A0G2JFJ6	A0A0G2JFJ6	Integrator complex subunit 3	Ints3		0.9928	24.4055	8.78e-10	161.86	131.72	161.86	0	0		NaN	0	0		NaN	0	0		NaN	0.968825	17.9347	0.000125398	91.622	0	0		NaN					0.9928	24.4055	8.78e-10	161.86	0	0		NaN					0
A0A0G2JFM9;E9PUK3;A0A5F8MPQ8;E9PUI5;Q8K012	334;430;483;488;488	A0A0G2JFM9	A0A0G2JFM9	Formin-binding protein 1-like	Fnbp1l		0.914174	10.2878	7.95e-09	113.17	91.703	113.17	0	0		NaN	0	0		NaN	0	0		NaN	0.857474	7.96475	9.84e-09	111.67	0.850927	8.19423	6.38e-05	77.393													0.914174	10.2878	7.95e-09	113.17	0
A0A0G2JFM9;E9PUK3;A0A5F8MPQ8;E9PUI5;Q8K012	347;443;496;501;501	A0A0G2JFM9	A0A0G2JFM9	Formin-binding protein 1-like	Fnbp1l		0.773165	7.90773	7.95e-09	113.17	91.703	77.393	0	0		NaN	0	0		NaN	0	0		NaN					0.773165	7.90773	6.38e-05	77.393													0.702062	3.75428	7.95e-09	113.17	0
A0A0G2JFM9;E9PUK3;A0A5F8MPQ8;E9PUI5;Q8K012	141;295;295;295;295	A0A0G2JFM9	A0A0G2JFM9	Formin-binding protein 1-like	Fnbp1l		0.999998	58.9288	4.4e-16	176.68	143.97	133.32	0.998946	30.0953	1.09e-05	101.59	0.999932	42.2116	4.51e-09	149.21	0.999908	40.7048	0.000138305	106.11	0.999924	42.6575	4.56e-09	148.97	0.999156	31.1267	5.24e-05	103.4	0.995739	23.7347	0.000163874	96.551	0.999976	46.6153	4.7e-14	152.35	0.999946	44.0017	1.37e-11	143.38	0.998688	31.1346	4.4e-16	176.68	0.997916
A0A0G2JFQ4;B7ZWL5;E9Q9L6;B2RXS1;Q6ZQA0;F7CGQ9	1270;1277;1304;1304;1297;67	A0A0G2JFQ4	A0A0G2JFQ4	Neurobeachin-like protein 2	Nbeal2		0.643679	2.94195	8.95e-05	123.24	90.925	123.24																													0.643679	2.94195	8.95e-05	123.24
A0A0G2JFQ4;B7ZWL5;E9Q9L6;B2RXS1;Q6ZQA0;F6VTL9;F6ZZB1	2701;2708;2735;2735;2727;2017;1058	A0A0G2JFQ4	A0A0G2JFQ4	Neurobeachin-like protein 2	Nbeal2		0.999999	58.6081	4.98e-11	166.67	141.98	165.66					0	0		NaN	0.999749	36.6674	8.92e-05	93.181					0.999993	51.2944	7.16e-10	147.28													0.99999	50.2144	4.98e-11	166.67
A0A0G2JFQ4;B7ZWL5;E9Q9L6;B2RXS1;Q6ZQA0;F6VTL9	731;731;758;758;758;231	A0A0G2JFQ4	A0A0G2JFQ4	Neurobeachin-like protein 2	Nbeal2		0.779509	5.67638	1.17e-07	95.353	85.383	95.353													0	0		NaN					0	0		NaN													0
A0A0G2JFW6;Q6NXI6	843;926	A0A0G2JFW6	A0A0G2JFW6	Regulation of nuclear pre-mRNA domain-containing protein 2	Rprd2		0.621003	2.27793	6.26e-08	115.18	84.327	115.18					0.479525	1.66921	0.0223383	48.226					0.542912	1.51401	0.0023309	61.112																	0	0		NaN
A0A0G2JFW6;Q6NXI6	844;927	A0A0G2JFW6	A0A0G2JFW6	Regulation of nuclear pre-mRNA domain-containing protein 2	Rprd2		0.998173	27.3756	2.94e-24	176.85	148.96	110.15	0.996242	24.2346	9.46e-08	157.22	0	0		NaN	0.998173	27.3756	1.15e-05	110.15	0.979453	16.7824	0.000588981	84.954	0.883169	8.78491	1.78e-11	128.47	0.807536	6.22813	1.18e-05	117.03	0.994172	22.3196	1.36e-05	110.15	0.991209	20.5212	1.71e-08	124.71	0.81335	6.57907	8.85e-05	77.149	0.940054
A0A0G2JFW6;Q6NXI6	550;633	A0A0G2JFW6	A0A0G2JFW6	Regulation of nuclear pre-mRNA domain-containing protein 2	Rprd2		0.999061	34.3542	0.00235003	71.402	56.712	71.402	0	0		NaN	0.999061	34.3542	0.00235003	71.402	0	0		NaN	0	0		NaN	0	0		NaN	0	0		NaN	0	0		NaN	0	0		NaN	0	0		NaN	0
A0A0G2JFW6;Q6NXI6;Q3UY82;A0A0G2JFN1	309;392;78;374	A0A0G2JFW6	A0A0G2JFW6	Regulation of nuclear pre-mRNA domain-containing protein 2	Rprd2		1	78.8788	8.32e-41	268.12	245.63	223.34	0.999999	58.6129	4.53e-27	200.09	1	65.894	7.17e-22	216.26	1	74.1476	1.45e-30	243.99	1	68.3746	3e-33	223.12	1	68.6024	3.29e-33	222.47	0.999993	51.5634	5.97e-27	197.08	1	78.8788	3.65e-37	268.12	0.999998	57.7634	8.77e-27	191.22	0.999983	47.7055	8.94e-32	200.94	1
A0A0G2JFW6;Q6NXI6	655;738	A0A0G2JFW6	A0A0G2JFW6	Regulation of nuclear pre-mRNA domain-containing protein 2	Rprd2		0.983902	18.9662	2.75e-20	189.61	156.25	189.61	0.961079	14.5409	5.46e-07	109.59	0	0		NaN	0	0		NaN	0.977638	16.9403	0.000449958	83.312	0.713602	4.51326	3.72e-05	95.209	0	0		NaN	0	0		NaN	0.913231	10.8239	2.25e-13	153.45	0.968403	16.8217	0.001122	75.868	0
A0A0G2JFW6;Q6NXI6;Q3UY82	421;504;190	A0A0G2JFW6	A0A0G2JFW6	Regulation of nuclear pre-mRNA domain-containing protein 2	Rprd2		0.93539	11.9948	3.86e-33	195.8	183.85	195.8	0.727418	4.74088	2.98e-17	156.4	0.710931	4.7107	3.82e-17	152.88	0.694463	5.6885	3.68e-12	142.9	0.670072	6.48174	3.09e-18	167.61					0.622769	3.93005	2.28e-12	145.07	0.70245	4.67115	5.83e-12	139.59	0.919645	11.1815	1.9e-10	121.25	0.415557	0	5.9e-08	114.9	0.907056
A0A0G2JFW6;Q6NXI6	529;612	A0A0G2JFW6	A0A0G2JFW6	Regulation of nuclear pre-mRNA domain-containing protein 2	Rprd2		0.999999	58.6825	1.12e-53	285.96	266.33	258.43	0.999981	47.1356	2.19e-53	281.36	0.999943	42.5488	4.01e-27	219.22	0.999996	53.8558	1.12e-53	285.96	0.999966	44.7039	2.19e-53	281.36	0.99775	26.5112	7.4e-27	210.22	0.999994	52.4565	2.49e-44	255.69	0.999254	31.5033	9.68e-17	180.15	0.999711	35.3976	2.01e-35	246.75	0.999991	50.5782	2.92e-44	253.11	0.999999
A0A0G2JFW6;Q6NXI6	666;749	A0A0G2JFW6	A0A0G2JFW6	Regulation of nuclear pre-mRNA domain-containing protein 2	Rprd2		0.527138	0.49403	2.9e-05	85.697	71.289	85.697	0	0		NaN	0	0		NaN	0	0		NaN	0	0		NaN	0	0		NaN					0	0		NaN	0.527138	0.49403	2.9e-05	85.697					0
A0A0G2JFX7;Q9CWZ3	53;42	A0A0G2JFX7	A0A0G2JFX7	RNA-binding protein 8A	Rbm8a		0.999664	34.74	0.000559907	97.813	73.724	97.813	0.998158	27.3398	0.00138983	84.687	0.999664	34.74	0.000559907	97.813	0.99728	25.6418	0.000834234	89.266	0.994892	22.8951	0.00667361	65.056					0	0		NaN	0.988082	19.1858	0.00459908	67.08	0.982336	17.4517	0.0243175	47.844					0.988082
A0A0G2JFX7;Q9CWZ3;A0A0G2JEA9	67;56;7	A0A0G2JFX7	A0A0G2JFX7	RNA-binding protein 8A	Rbm8a		0.99999	49.8873	4.31e-08	124.39	114.43	124.39	0.999685	35.0146	2.16e-07	108.77	0.997492	25.9964	0.000592538	80.664	0.99999	49.8873	4.31e-08	124.39	0.998087	27.1741	9.53e-05	90.308	0.999688	35.0526	2.6e-07	117.4	0.993544	21.8725	1.53e-07	114.49	0.999514	33.1326	1.12e-07	123.61	0.999824	37.5352	1.52e-07	114.57	0.999794	36.8516	4.04e-05	100.53	0.99998
A0A0G2JG85;E9PYF7	27;27	A0A0G2JG85	A0A0G2JG85		Ap1ar		0.999999	60.5421	0.00185696	84.31	52.781	84.31					0	0		NaN	0.998906	29.604	0.0329242	46.844	0.999901	40.0293	0.00548149	67.656	0.999999	60.5421	0.00185696	84.31	0.999994	52.3753	0.0231957	72.152	0	0		NaN	0	0		NaN	0.988851	19.4789	0.0316887	47.361	0.999631
A0A0G2JGF7;Q8CGF1	529;936	A0A0G2JGF7	A0A0G2JGF7	Rho GTPase-activating protein 29	Arhgap29		0.580955	1.42516	0.00891894	56.882	47.352	56.588	0	0		NaN	0	0		NaN	0	0		NaN	0	0		NaN	0	0		NaN	0.56735	1.17748	0.00891894	56.882	0.580955	1.42516	0.00925897	56.588	0	0		NaN	0.498684	0	0.0288192	41.422	0
A0A0G2JGF7;Q8CGF1	530;937	A0A0G2JGF7	A0A0G2JGF7	Rho GTPase-activating protein 29	Arhgap29		0.621539	2.15533	0.00158262	71.071	34.825	71.071	0	0		NaN	0	0		NaN	0	0		NaN	0.621539	2.15533	0.00158262	71.071	0	0		NaN	0	0		NaN	0	0		NaN	0	0		NaN	0.498684	0	0.0288192	41.422	0
A0A0G2JGF7;Q8CGF1	632;1039	A0A0G2JGF7	A0A0G2JGF7	Rho GTPase-activating protein 29	Arhgap29		0.766349	6.91133	0.000670523	88.83	54.145	88.83	0.675818	3.68122	0.001299	83.314													0	0		NaN									0.766349	6.91133	0.000670523	88.83					0
A0A0G2JGF7;Q8CGF1	633;1040	A0A0G2JGF7	A0A0G2JGF7	Rho GTPase-activating protein 29	Arhgap29		0.66045	4.80532	7.92e-06	145.31	96.743	100.22													0.659825	3.21486	7.92e-06	145.31	0	0		NaN																	0
A0A0G2JGH9;Q8CGJ2;Q6PG62;Q8BV52;G5E8B1;Q64512	189;189;189;288;189;189	A0A0G2JGH9	A0A0G2JGH9	Tyrosine-protein phosphatase non-receptor type 13	Ptpn13		0.371514	0	0.0248848	41.087	7.0789	41.087																	0.371514	0	0.0248848	41.087	0	0		NaN
A0A0G2JGH9;Q8CGJ2;Q6PG62;Q8BV52;G5E8B1;Q64512	190;190;190;289;190;190	A0A0G2JGH9	A0A0G2JGH9	Tyrosine-protein phosphatase non-receptor type 13	Ptpn13		0.371514	0	0.0248848	41.087	7.0789	41.087																	0.371514	0	0.0248848	41.087	0	0		NaN
A0A0G2JGJ2;Q0VGT4	663;663	A0A0G2JGJ2	A0A0G2JGJ2	Protein ZGRF1	Zgrf1		0.783828	5.60122	4.12e-05	80.117	61.213	80.117									0.783828	5.60122	4.12e-05	80.117					0	0		NaN
A0A0G2JGJ2;Q0VGT4	328;328	A0A0G2JGJ2	A0A0G2JGJ2	Protein ZGRF1	Zgrf1		0.328945	0	0.0184419	42.387	22.882	42.387
A0A0G2JGJ2;Q0VGT4	331;331	A0A0G2JGJ2	A0A0G2JGJ2	Protein ZGRF1	Zgrf1		0.328945	0	0.0184419	42.387	22.882	42.387
A0A0G2JGL8;Q99PU8;Q80TP6	218;249;236	A0A0G2JGL8	A0A0G2JGL8	Putative ATP-dependent RNA helicase DHX30	Dhx30;mKIAA0890		1	91.3613	1.51e-08	135.37	123.22	128.35	1	70.5532	1.44e-06	117.48	1	68.4883	1.49e-05	101.3	0	0		NaN	0	0		NaN	1	70.4091	5.43e-08	124.81	0.999991	50.7596	0.000105209	94.673	0.997468	25.9934	4.96e-05	97.273	0.999982	47.7253	0.000356949	82.908	1	91.3613	4.11e-08	128.35	0.999926
A0A0G2JGN6;Q3ULI3;Q9CZZ4;Q9CR00	80;126;126;126	A0A0G2JGN6	A0A0G2JGN6	26S proteasome non-ATPase regulatory subunit 9	Psmd9		0.587103	1.52873	7.87e-06	108.66	95.889	108.66	0	0		NaN	0	0		NaN	0	0		NaN	0	0		NaN	0	0		NaN	0	0		NaN	0.573192	1.28067	0.00489038	63.966	0.587103	1.52873	7.87e-06	108.66					0
A0A0G2JGN6;Q3ULI3;Q9CZZ4;Q9CR00	82;128;128;128	A0A0G2JGN6	A0A0G2JGN6	26S proteasome non-ATPase regulatory subunit 9	Psmd9		1	69.9399	5.62e-29	252.66	226.03	198.16	0.999951	43.1142	9.59e-08	166.79	0.999976	46.1609	2.68e-14	201.3	0.999999	59.691	3.32e-14	199.33	0.999998	56.1805	5.62e-29	252.66	0.995923	23.8789	2.92e-05	102.84	0.999969	45.1246	5.06e-14	193.98	0.99998	46.9784	5.9e-07	155.64	0.848827	7.49345	0.00675446	60.385	0.999999	60.0851	5.58e-14	192.39	0.999999
Q3UYM1;A0A0G2JGQ4;P54729	484;508;484	Q3UYM1	Q3UYM1	NEDD8 ultimate buster 1	Nub1		1	126.869	1.96e-12	144.23	130.21	144.23	1	99.9164	1.25e-08	123.36	0	0		NaN	0.999999	61.8275	0.000548208	74.13	0	0		NaN	0	0		NaN	0	0		NaN	0	0		NaN	0	0		NaN	1	126.869	1.96e-12	144.23	1
Q9JLM7;A0A0G2JGQ6;A3KN70;Q8CHG1;Q9JLM8;Q8BRN4;A0A0G2JGR9;Q8VDT3;Q80VB6;Q3UGP0	77;77;77;129;77;77;77;77;77;77	Q9JLM7;Q8VDT3	Q8VDT3	Serine/threonine-protein kinase DCLK1	Dclk1		0.999124	30.5733	0.0295769	47.47	30.7	47.139	0.999124	30.5733	0.0300019	47.139	0	0		NaN	0	0		NaN	0	0		NaN					0.995534	23.4811	0.0295769	47.47	0	0		NaN	0	0		NaN	0.998576	28.4586	0.0300019	47.139	0
Q9JLM7;A0A0G2JGQ6;A3KN70;Q8CHG1;Q9JLM8;Q8BRN4;Q8VDT3;Q80VB6;Q3UGP0	298;298;298;350;298;298;298;298;298	Q9JLM7;Q8VDT3	Q8VDT3	Serine/threonine-protein kinase DCLK1	Dclk1		0.981105	17.6676	0.000136754	103.13	93.702	57.414	0.951791	13.0297	0.00113582	87.641									0	0		NaN	0	0		NaN	0.981105	17.6676	0.00809711	57.414									0.946073	12.4462	0.000136754	103.13	0.930144
Q9JLM7;A0A0G2JGQ6;A3KN70;Q8CHG1;Q9JLM8;A0A0G2JGH1;Q1EDH1;H7BX36;A0A0G2JE54;Q9JLM6;Q8CCN4;Q8BQN2;A0A0G2JEN4	352;352;352;404;352;45;45;45;45;45;45;45;45	Q9JLM7	Q9JLM7	Serine/threonine-protein kinase DCLK1	Dclk1		0.900935	10.6284	6.79e-30	267.33	230.01	241.11	0.822694	9.74965	7.16e-24	238.08	0.895105	9.76135	1.1e-29	262.38	0.755514	8.22573	2.52e-20	226.35	0.900935	10.6284	5.37e-24	241.11	0.889677	9.72811	4.41e-20	223.71	0.857526	8.61862	1.09e-23	231.82	0.827692	7.56358	1.19e-22	220.21	0.825963	7.48934	6.79e-30	265.51	0.877173	9.77051	7.18e-28	267.33	0
Q9JLM7;A0A0G2JGQ6;A3KN70;Q8CHG1;Q9JLM8;Q8BRN4;Q8VDT3;Q80VB6;Q3UGP0	305;305;305;357;305;305;305;305;305	Q9JLM7;Q8VDT3	Q8VDT3	Serine/threonine-protein kinase DCLK1	Dclk1		0.995746	22.6774	2.24e-40	247.23	215.36	109.19	0.672174	3.55589	0.00317627	63.657	0.396137	2.64228	0.0218721	45.305	0.613727	7.74239	0.00447363	59.048	0.995478	25.4704	8.11e-32	211.23	0.490686	1.97611	0.0198341	43.351	0.654127	10.256	0.00850884	50.234	0.616947	4.47206	0.000374625	76.765	0.773622	10.2689	0.00309849	62.052	0.945602	15.2508	0.000444161	78.108	0.995746
Q9JLM7;A0A0G2JGQ6;A3KN70;Q8CHG1;Q9JLM8;Q8BRN4;Q8VDT3;Q80VB6;Q3UGP0	307;307;307;359;307;307;307;307;307	Q9JLM7;Q8VDT3	Q8VDT3	Serine/threonine-protein kinase DCLK1	Dclk1		0.993756	23.4712	3.35e-61	284.73	258.77	131.45	0.814927	7.13571	3.35e-61	284.73	0.854298	8.44805	3.28e-08	118.37	0.834559	7.53173	4.5e-12	142.55	0.990678	21.642	8.11e-32	211.23	0.842169	8.27588	5.23e-12	141.58	0.781885	6.93185	7.99e-12	137.88	0.704465	9.47402	8.94e-08	110.42	0.840531	7.42018	4.07e-17	154.45	0.828751	7.18257	6.71e-13	147.69	0.993756
Q9JLM7;A0A0G2JGQ6;A3KN70;Q8CHG1;Q9JLM8;Q8BRN4;Q8VDT3;Q80VB6;Q3UGP0	310;310;310;362;310;310;310;310;310	Q9JLM7;Q8VDT3	Q8VDT3	Serine/threonine-protein kinase DCLK1	Dclk1		0.353811	0	0.00842382	55.128	37.982	55.128	0	0		NaN	0	0		NaN	0	0		NaN	0.353811	0	0.00842382	55.128	0	0		NaN	0	0		NaN	0	0		NaN	0	0		NaN	0	0		NaN	0
Q9JLM7;A0A0G2JGQ6;A3KN70;Q8CHG1;Q9JLM8;Q8BRN4;Q8VDT3;Q80VB6;Q3UGP0	312;312;312;364;312;312;312;312;312	Q9JLM7;Q8VDT3	Q8VDT3	Serine/threonine-protein kinase DCLK1	Dclk1		0.353811	0	0.00842382	55.128	37.982	55.128	0	0		NaN	0	0		NaN	0	0		NaN	0.353811	0	0.00842382	55.128	0	0		NaN	0	0		NaN	0	0		NaN	0	0		NaN	0	0		NaN	0
Q9JLM7;A0A0G2JGQ6;A3KN70;Q8CHG1;Q9JLM8;Q8BRN4;Q8VDT3;Q80VB6;Q3UGP0	313;313;313;365;313;313;313;313;313	Q9JLM7;Q8VDT3	Q8VDT3	Serine/threonine-protein kinase DCLK1	Dclk1		0.349557	0	0.00057438	71.864	56.702	55.128	0	0		NaN	0	0		NaN	0	0		NaN	0.349557	0	0.00842382	55.128	0	0		NaN	0	0		NaN	0	0		NaN	0	0		NaN	0	0		NaN	0.279734
Q9JLM7;A0A0G2JGQ6;A3KN70;Q8CHG1;Q9JLM8;Q8BRN4;A0A0G2JGH1;Q1EDH1;H7BX36;A0A0G2JE54;Q9JLM6;Q8CCN4;Q8BQN2;A0A0G2JEN4;Q8VDT3;Q80VB6;Q3UGP0;A8IP62	327;327;327;379;327;327;20;20;20;20;20;20;20;20;327;327;327;20	Q9JLM7;Q8VDT3	Q8VDT3	Serine/threonine-protein kinase DCLK1	Dclk1		0.515181	1.05843	6.43e-05	89.507	64.34	89.507	0	0		NaN	0	0		NaN	0	0		NaN	0	0		NaN	0	0		NaN	0	0		NaN	0	0		NaN	0	0		NaN	0.515181	1.05843	6.43e-05	89.507	0
Q9JLM7;A0A0G2JGQ6;A3KN70;Q8CHG1;Q9JLM8;Q8BRN4;A0A0G2JGH1;Q1EDH1;H7BX36;A0A0G2JE54;Q9JLM6;Q8CCN4;Q8BQN2;A0A0G2JEN4;Q8VDT3;Q80VB6;Q3UGP0;A8IP62	330;330;330;382;330;330;23;23;23;23;23;23;23;23;330;330;330;23	Q9JLM7;Q8VDT3	Q8VDT3	Serine/threonine-protein kinase DCLK1	Dclk1		0.99892	29.8146	2.69e-16	194.15	167.6	138.77	0.994315	25.9265	3.61e-12	180.76	0.991223	24.4229	4.15e-12	180.03	0.995902	23.8861	1.23e-08	148.19	0.99296	23.4458	6.58e-09	156.13	0.99892	29.8146	2.69e-16	194.15	0.993776	22.8187	1.81e-11	172.56	0.994703	24.3677	1.26e-05	109.66	0.982648	17.4969	1.04e-08	131.02	0.990018	19.9958	2.24e-06	108.47	0.995791
Q9JLM7;A0A0G2JGQ6;A3KN70;Q8CHG1;Q9JLM8;Q8BRN4;A0A0G2JGH1;Q1EDH1;H7BX36;A0A0G2JE54;Q9JLM6;Q8CCN4;Q8BQN2;A0A0G2JEN4;Q8VDT3;Q80VB6;Q3UGP0;A8IP62	332;332;332;384;332;332;25;25;25;25;25;25;25;25;332;332;332;25	Q9JLM7;Q8VDT3	Q8VDT3	Serine/threonine-protein kinase DCLK1	Dclk1		0.994508	22.6804	9.6e-12	172.96	137.9	107.97	0.976843	15.7507	3.37e-07	118.23	0.870924	8.96057	5.35e-09	154.49	0.994508	22.6804	7.18e-08	126.34	0.923668	10.8935	2.88e-06	118.52	0.937241	11.8217	3.1e-09	154.49	0.987791	18.4054	2.32e-08	149.6	0.991352	23.7261	1.6e-05	103.5	0.917285	10.4522	1.04e-08	131.02	0.951052	13.3051	2.24e-06	108.47	0.98394
Q9JLM7;A0A0G2JGQ6;A3KN70;Q8CHG1;Q9JLM8;Q8BRN4;A0A0G2JGH1;Q1EDH1;H7BX36;A0A0G2JE54;Q9JLM6;Q8CCN4;Q8BQN2;A0A0G2JEN4;Q8VDT3;Q80VB6;Q3UGP0;A8IP62	334;334;334;386;334;334;27;27;27;27;27;27;27;27;334;334;334;27	Q9JLM7;Q8VDT3	Q8VDT3	Serine/threonine-protein kinase DCLK1	Dclk1		0.977071	17.569	5.75e-09	147.33	100.86	98.165	0.867005	8.4992	3.37e-07	118.23	0.934038	12.6098	9.42e-05	103.99	0.786068	6.7292	0.0271571	42.03	0.777024	5.07931	1.91e-05	102.79	0.631776	0	5.75e-09	139.48	0.764685	4.43428	4.72e-07	114.06	0.797895	5.92217	1.26e-05	109.66	0.977071	17.569	1.04e-08	131.02	0.953825	13.4374	6.43e-05	89.507	0.846144
Q9JLM7;A0A0G2JGQ6;A3KN70;Q8CHG1;Q9JLM8;Q8BRN4;A0A0G2JGH1;Q1EDH1;H7BX36;A0A0G2JE54;Q9JLM6;Q8CCN4;Q8BQN2;A0A0G2JEN4;Q8VDT3;Q80VB6;Q3UGP0;A8IP62	337;337;337;389;337;337;30;30;30;30;30;30;30;30;337;337;337;30	Q9JLM7;Q8VDT3	Q8VDT3	Serine/threonine-protein kinase DCLK1	Dclk1		0.991904	21.559	2.75e-22	211.45	175.16	126.34	0.968723	16.6134	3.61e-12	193.51	0.956074	13.7075	3.33e-13	180.03	0.991904	21.559	1.73e-09	181.67	0.896491	8.97984	2.1e-06	151.3	0.960622	13.9757	2.69e-16	194.15	0.973548	15.9447	3.26e-09	174.95	0.985913	18.5349	1.69e-19	209.54	0.982123	18.2636	2.75e-22	211.45	0.859733	8.20085	2.24e-06	108.47	0.975995
Q9JLM7;A0A0G2JGQ6;A3KN70;Q8CHG1;Q9JLM8;Q8BRN4;A0A0G2JGR9;Q8VDT3;Q80VB6;Q3UGP0	32;32;32;84;32;32;32;32;32;32	Q9JLM7;Q8VDT3	Q8VDT3	Serine/threonine-protein kinase DCLK1	Dclk1		0.984046	18.2662	2.13e-07	121.63	103.77	78.794	0.984046	18.2662	0.00112246	78.794	0.801225	6.39897	0.00560803	63.165	0.589253	1.7842	7.45e-05	90.729	0.886924	9.30913	2.13e-07	121.63	0.96364	14.5152	0.000474107	82.8	0.856281	8.21675	1.03e-05	105.06	0.813856	6.12856	0.0281294	54.12	0	0		NaN	0	0		NaN	0.820164
Q9JLM7;A0A0G2JGQ6;A3KN70;Q8CHG1;Q9JLM8;Q8BRN4;A0A0G2JGR9;Q8VDT3;Q80VB6;Q3UGP0	36;36;36;88;36;36;36;36;36;36	Q9JLM7;Q8VDT3	Q8VDT3	Serine/threonine-protein kinase DCLK1	Dclk1		0.989245	21.2757	5.61e-07	110.16	100.37	87.659	0	0		NaN	0	0		NaN	0.543797	3.15333	9.57e-05	87.319	0.941424	14.2889	0.00117123	74.561	0	0		NaN	0.972579	17.4213	0.00200329	70.699	0.905674	9.84205	6.19e-07	108.25	0.809776	6.85361	5.61e-07	110.16	0	0		NaN	0
A0A0G2JGW0;Q91Z31	308;308	A0A0G2JGW0	A0A0G2JGW0	Polypyrimidine tract-binding protein 2	Ptbp2		0.997284	28.6598	5.19e-07	101.39	75.782	101.39	0	0		NaN									0.997284	28.6598	5.19e-07	101.39
Q0P6B2;Q3TUE1;A0A0G2JGW9;A0A0G2JG00;A0A0G2JFY5;Q3UUU2;Q91WJ8;Q3TIS5;A0A0G2JG96	411;410;411;410;411;411;411;411;36	Q0P6B2	Q0P6B2	Far upstream element-binding protein 1	Fubp1		1	50.4245	0.0189285	50.425	11.188	50.425	1	45.844	0.0280189	45.844
Q0P6B2;Q3TUE1;A0A0G2JGW9;A0A0G2JE55	626;628;629;128	Q0P6B2	Q0P6B2		Fubp1		0.952037	12.9794	9.71e-13	147.52	140.33	121.47	0.805629	6.17631	1.24e-08	125.79	0.90192	9.63637	9.71e-13	147.52	0.903856	9.7434	1.12e-05	93.179	0.499927	0	9.44e-06	97.999	0.497637	0	0.00018994	78.653					0.775599	5.38624	1.36e-11	133.58	0.809433	6.28203	1.65e-11	130.36					0.952037
K3W4P2;A0A0G2JH17;Q6P4S8;A0A0G2JDG8;Q3U1N8	131;131;104;104;131	K3W4P2	K3W4P2	Integrator complex subunit 1	Ints1		0.999921	41.0089	0.00159	127.68	18.569	127.68					0.992986	21.5095	0.0151097	74.376																	0.999816	37.3565	0.00314214	117.81	0.999921	41.0089	0.00159	127.68					0.994567
K3W4P2;A0A0G2JH17;Q6P4S8;Q0KK53	1353;1355;1328;689	K3W4P2	K3W4P2	Integrator complex subunit 1	Ints1;KIAA1440		0.607001	1.9192	2.8e-11	137.9	130.37	83.727	0.607001	1.9192	0.000265199	83.727	0.603893	1.83163	1.45e-05	99.454	0.5	0	3.44e-08	123.2					0.5	0	4.59e-08	121.5					0.499999	0	8.47e-08	115.77					0.5	0	2.8e-11	137.9	0.511606
K3W4P2;A0A0G2JH17;Q6P4S8;Q0KK53	1354;1356;1329;690	K3W4P2	K3W4P2	Integrator complex subunit 1	Ints1;KIAA1440		0.789333	5.73909	2.8e-11	137.9	130.37	89.247									0.5	0	3.44e-08	123.2	0.789333	5.73909	3.17e-05	89.247	0.5	0	4.59e-08	121.5	0.738987	4.51977	6.93e-08	118.04	0.499999	0	8.47e-08	115.77	0.611938	1.97824	1.5e-05	99.13	0.5	0	2.8e-11	137.9	0.499977
K3W4P2;A0A0G2JH17;Q6P4S8;A0A0G2JFR3	1978;1980;1953;29	K3W4P2	K3W4P2	Integrator complex subunit 1	Ints1		0.475257	0	0.0385153	46.158	8.7326	46.158																																	0.475257	0	0.0385153	46.158
K3W4P2;A0A0G2JH17;Q6P4S8;A0A0G2JFR3	1979;1981;1954;30	K3W4P2	K3W4P2	Integrator complex subunit 1	Ints1		0.475257	0	0.0385153	46.158	8.7326	46.158																																	0.475257	0	0.0385153	46.158
K3W4P2;A0A0G2JH17;Q6P4S8;A0A0G2JDG8;Q3U1N8	109;109;82;82;109	K3W4P2	K3W4P2	Integrator complex subunit 1	Ints1		0.772747	5.31778	0.000129753	110.98	86.124	110.98	0.564451	1.12675	0.000405138	91.858	0.578273	1.37813	0.00692624	63.611	0.576424	1.3452	0.00304056	68.463									0.564829	1.18543	0.0165848	54.007	0.560506	1.0703	0.00740118	65.295	0.560263	1.06016	0.00303792	74.987	0.71021	3.89472	0.000841636	89.43	0.772747
A0A0G2YJ29;A0A0G2YDK5;Q3URM6;Q3U7X2;P53762	68;91;77;77;77	A0A0G2YJ29	A0A0G2YJ29	Aryl hydrocarbon receptor nuclear translocator	Arnt		0.999997	55.4818	5.01e-05	99.409	77.568	97.083	0	0		NaN	0.999977	46.6247	0.00038151	84.249	0.999997	55.4818	6.26e-05	97.083	0	0		NaN					0.999682	35.9777	0.00415737	63.302	0.999946	44.1196	0.00638063	59.634	0.997955	27.2336	0.0350369	44.312	0.999996	54.0521	5.01e-05	99.409	0
H7CHP8;E9Q5A3;Z4YJZ7;A0A0H2UH19;Q5DW34;F6WWY8;A0A140LII4;Q8BHB2	426;433;425;426;433;182;133;54	H7CHP8	H7CHP8	Histone-lysine N-methyltransferase EHMT1	Ehmt1		0.961973	14.0307	0.0102879	56.599	52.083	56.599					0	0		NaN	0	0		NaN					0	0		NaN	0	0		NaN					0.961973	14.0307	0.0102879	56.599	0	0		NaN
H7CHP8;E9Q5A3;Z4YJZ7;A0A0H2UH19;Q5DW34;Q8C358;Q8C3T0;A0A1B0GXE2;Q8BRN2;A2AIS5	81;81;80;81;81;49;81;83;83;80	H7CHP8	H7CHP8	Histone-lysine N-methyltransferase EHMT1	Ehmt1		0.497498	0	0.011694	53.266	39.584	53.266																					0	0		NaN									0	0		NaN	0
A0A0H2UH20;E9PUD0;D3Z4U0;B2RRT9;Q9R020	47;116;153;153;153	A0A0H2UH20	A0A0H2UH20	Zinc finger Ran-binding domain-containing protein 2	Zranb2		1	92.2141	2.94e-199	481.32	408.16	178.95	1	136.3	4.15e-21	194.04	1	112.86	1.9e-34	206.53	1	313.43	2.94e-199	481.32	1	134.731	9.72e-27	198.03	1	92.2141	1.81e-22	178.95	1	127.692	6.04e-17	179.66	1	118.693	1.46e-44	222.44	1	131.249	2.94e-25	182.72	1	131.703	3.15e-56	234.5	1
A0A0H2UH20;E9PUD0;D3Z4U0;B2RRT9;Q9R020	14;83;120;120;120	A0A0H2UH20	A0A0H2UH20	Zinc finger Ran-binding domain-containing protein 2	Zranb2		1	102.444	1.89e-54	275.6	242.05	195.01	1	74.2894	6.75e-13	147.17	1	95.4717	1.13e-22	204.89	1	103.545	8.41e-29	225.7	1	100.245	2.48e-22	199.3	1	95.6307	1.75e-22	202.33	1	122.07	2.13e-28	219.34	1	102.444	3.52e-22	195.01	0.999994	52.3534	5.78e-08	119.75	0.999913	40.5867	0.000996199	83.869	1
A0A0H2UH20;E9PUD0;D3Z4U0;B2RRT9;Q9R020	82;151;188;188;188	A0A0H2UH20	A0A0H2UH20	Zinc finger Ran-binding domain-containing protein 2	Zranb2		1	113.701	2.27e-58	320.78	262.99	320.78	1	91.0932	2.18e-35	275.31	0.996413	24.4367	4.74e-34	204.51	0	0		NaN	0	0		NaN	0.975595	19.4427	3.82e-12	129.23	0	0		NaN	1	113.701	3.98e-52	320.78	0.964546	14.5614	2.54e-09	125.73	0	0		NaN	1
A0A0H2UH20;E9PUD0;D3Z4U0;B2RRT9;Q9R020	168;253;290;290;290	A0A0H2UH20	A0A0H2UH20	Zinc finger Ran-binding domain-containing protein 2	Zranb2		0.999975	44.429	0.00510438	76.868	46.299	76.868	0.978631	14.4983	0.0422071	67.872	0	0		NaN	0.966278	11.9938	0.0117566	65.563	0	0		NaN	0	0		NaN					0.999975	44.429	0.00510438	76.868	0.999887	37.0217	0.00700852	71.286	0.999546	31.5459	0.0253159	59.227	0.98081
A0A0H2UH20;E9PUD0;D3Z4U0;B2RRT9;Q9R020	171;256;293;293;293	A0A0H2UH20	A0A0H2UH20	Zinc finger Ran-binding domain-containing protein 2	Zranb2		0.767563	5.19711	0.00257383	81.017	16.197	81.017	0.625501	2.06163	0.0422071	67.872	0.671744	3.22677	0.0218709	43.613	0.567411	0.912136	0.0117566	65.563	0.499873	0	0.0198754	63.32	0.766535	5.19711	0.00257383	81.017	0.765932	5.17584	0.0117873	75.739	0	0		NaN	0.765568	5.38087	0.00700852	71.286	0.648572	2.65817	0.0143625	59.227	0.568119
A0A0H2UH20;E9PUD0;D3Z4U0;B2RRT9;Q9R020	172;257;294;294;294	A0A0H2UH20	A0A0H2UH20	Zinc finger Ran-binding domain-containing protein 2	Zranb2		0.999241	31.255	0.000194286	125.72	59.125	125.72	0.940182	12.0385	0.00129655	78.744	0.98335	17.719	0.000260032	115.18	0.988134	19.209	0.000194286	102.57	0.815567	6.46215	0.00150527	76.326	0.842647	7.42773	0.0166179	46.101	0.83927	7.53286	0.00359341	76.332	0.893694	9.26377	0.00213235	83.045	0.93431	11.6296	0.00827764	57.52	0.798178	5.99482	0.00100857	90.653	0.999241
A0A0H2UH20;E9PUD0;D3Z4U0;B2RRT9;Q9R020	166;251;288;288;288	A0A0H2UH20	A0A0H2UH20	Zinc finger Ran-binding domain-containing protein 2	Zranb2		0.999651	31.9641	0.0364304	71.286	46.108	66.982	0.997892	24.5578	0.0422071	67.872	0	0		NaN	0	0		NaN	0	0		NaN	0	0		NaN					0	0		NaN	0.999389	29.5366	0.0364304	71.286	0	0		NaN	0.999651
A0A0H2UKB8;Q8R5K2	407;407	A0A0H2UKB8	A0A0H2UKB8	Ubiquitin carboxyl-terminal hydrolase 33	Usp33		0.882106	10.2519	0.00572546	57.351	53.399	57.351									0	0		NaN																	0	0		NaN
A0A0H3XWX3;O88477	45;181	A0A0H3XWX3	A0A0H3XWX3	Insulin-like growth factor 2 mRNA-binding protein 1	Igf2bp1		1	143.323	2.48e-12	162.13	120.97	143.32	1	146.673	8.45e-06	146.67	1	62.0988	0.00344183	62.099	1	107.391	5.76e-07	107.39	1	107.271	6.86e-07	121.45	1	92.2893	1.44e-05	96.866	1	97.4899	2.28e-05	97.49	1	95.5784	1.14e-05	118.73	1	93.5833	1.32e-05	99.669	1	143.323	2.48e-12	143.32	1
A0A0J9YTQ7;D3Z780;Q61749	41;63;21	A0A0J9YTQ7	A0A0J9YTQ7	Translation initiation factor eIF-2B subunit delta	Eif2b4		0.999999	59.0611	8.59e-09	141.83	125.98	141.83	0.999822	37.4954	8.93e-06	105.91	0.999981	47.1245	1.35e-08	136.68	0.996504	24.5493	4.88e-05	95.622					0.999966	44.6357	6.55e-07	114.75	0.999999	59.0611	8.59e-09	141.83	0.999914	40.643	6.24e-07	115.42	0.999293	31.5017	4.93e-05	95.5	0	0		NaN	0.999994
A0A0J9YTS1;Q80XD5;A0A0J9YUH4;F8VQ05;Q8CHD0	496;567;1142;2273;747	A0A0J9YTS1	A0A0J9YTS1		Fryl		0.974537	15.8289	1.64e-06	141.34	106.33	78.69																	0.973224	15.6047	1.64e-06	141.34					0.968892	14.934	0.000180312	88.768					0.974537	15.8289	0.000296485	78.69
A0A0J9YTS1;Q80XD5;A0A0J9YUH4;F8VQ05	196;267;842;1973	A0A0J9YTS1	A0A0J9YTS1		Fryl		1	94.8197	2.24e-07	110.89	92.331	94.82	1	93.3363	0.0007036	93.336	1	100.086	0.000486972	100.09	1	100.066	0.000487597	100.07	0	0		NaN	0	0		NaN	1	68.5634	0.00413746	68.563	1	81.0022	2.24e-07	110.89	1	86.4628	0.00108723	86.463	1	94.8197	0.000655991	94.82	1
A0A0J9YTS1;Q80XD5;A0A0J9YUH4;F8VQ05;Q8CHD0	181;252;827;1958;432	A0A0J9YTS1	A0A0J9YTS1		Fryl		0.783619	5.58889	6.01e-05	118.58	77.695	109.51					0	0		NaN	0	0		NaN	0.737047	4.47823	0.00255058	76.01	0	0		NaN	0	0		NaN	0.783619	5.58889	8.6e-05	109.51	0	0		NaN	0	0		NaN	0
A0A0J9YTS1;Q80XD5;A0A0J9YUH4;F8VQ05;Q8CHD0	202;273;848;1979;453	A0A0J9YTS1	A0A0J9YTS1		Fryl		0.997971	29.3963	2.51e-05	131.66	97.614	85.536	0.83783	7.21394	0.000891005	118.91	0.914941	11.0223	0.00274181	78.615	0.967134	14.7641	6.97e-05	117.94	0.997356	26.7713	5.92e-05	113.53	0.98164	19.2992	0.000224846	101.2	0.950294	13.3116	5.99e-05	123.42	0.997971	29.3963	2.51e-05	131.66	0.959354	13.8648	0.000777958	95.483	0.976838	16.4301	0.000235503	113.46	0.963304
A0A0J9YTS1;Q80XD5;A0A0J9YUH4;F8VQ05;Q8CHD0	204;275;850;1981;455	A0A0J9YTS1	A0A0J9YTS1		Fryl		0.666341	3.16322	0.00111906	130.53	44.802	130.53	0	0		NaN	0	0		NaN	0.666341	3.16322	0.00111906	130.53	0	0		NaN	0.654452	2.78096	0.00194929	109.15	0	0		NaN	0	0		NaN	0	0		NaN	0	0		NaN	0
A0A0J9YTS1;Q80XD5;A0A0J9YUH4;F8VQ05;Q8CHD0	165;236;811;1942;416	A0A0J9YTS1	A0A0J9YTS1		Fryl		0.924238	10.9002	0.00393335	68.168	50.655	68.168	0.808358	6.42435	0.016993	57.267	0	0		NaN					0	0		NaN	0	0		NaN	0	0		NaN	0	0		NaN	0.924238	10.9002	0.00393335	68.168	0	0		NaN	0
A0A0J9YTS1;Q80XD5;A0A0J9YUH4;F8VQ05;Q8CHD0	138;209;784;1915;389	A0A0J9YTS1	A0A0J9YTS1		Fryl		0.5	0	2.62e-33	202.3	184.86	116.34	0.5	0	2.62e-33	202.3	0.5	0	8.89e-13	147.54	0.5	0	1.09e-24	185.44	0.5	0	3.23e-17	158.41	0.5	0	8.85e-25	186.17	0.5	0	1.42e-24	182.97	0.5	0	5.75e-17	150.23	0	0		NaN	0.5	0	5.29e-17	151.73	0.5
A0A0J9YTS1;Q80XD5;A0A0J9YUH4;F8VQ05;Q8CHD0	147;218;793;1924;398	A0A0J9YTS1	A0A0J9YTS1		Fryl		0.46659	4.43417	0.000902413	64.273	40.532	64.273					0	0		NaN	0	0		NaN	0.46659	4.43417	0.000902413	64.273	0	0		NaN					0	0		NaN	0	0		NaN					0
A0A0J9YUR2;A0A0J9YTU3;Q5SXY1;Q3UPB2;A0A0J9YV86;A0A0J9YUF8	275;355;355;355;275;355	A0A0J9YUR2	A0A0J9YUR2	Cytospin-B	Specc1		0.730879	5.8503	5.8e-07	105.08	88.413	105.08	0.431789	2.02177	1.26e-05	89.7	0	0		NaN	0.434519	1.65922	0.00270696	61.12	0.412497	1.76127	0.0011158	64.847	0	0		NaN	0.341941	0	0.00502945	53.475	0.4025	1.27742	0.0056466	53.553	0.426764	2.11236	0.00612329	52.326	0	0		NaN	0.730879
A0A0J9YUR2;A0A0J9YTU3;Q5SXY1;Q3UPB2;A0A0J9YV86;A0A0J9YUF8	279;359;359;359;279;359	A0A0J9YUR2	A0A0J9YUR2	Cytospin-B	Specc1		0.472816	0	2.91e-09	127.67	113.12	102.46	0.208812	0	4.71e-06	101.04	0	0		NaN	0.454247	1.33498	2.91e-09	127.67	0.472816	0	3.76e-06	102.46	0.426081	0	2.02e-06	105.08	0.318195	0	0.00502945	53.475	0.458536	1.21593	6e-08	115.74	0	0		NaN	0.331548	0.42923	9.51e-06	96.887	0
A0A0J9YUR2;A0A0J9YTU3;Q5SXY1;Q3UPB2;A0A0J9YV86;A0A0J9YUF8	280;360;360;360;280;360	A0A0J9YUR2	A0A0J9YUR2	Cytospin-B	Specc1		0.996269	24.2764	5.78e-12	141.5	127.66	141.5	0.624812	3.49188	1.26e-05	89.7	0.996269	24.2764	5.78e-12	141.5	0	0		NaN	0.876808	11.7895	3.76e-06	102.46	0.84496	8.93059	4.06e-07	107.51	0.318195	0	0.00502945	53.475	0	0		NaN	0	0		NaN	0.328338	0.42923	9.51e-06	96.887	0
A0A0J9YUR2;A0A0J9YTU3;Q5SXY1;A0A0J9YUG8	721;801;810;150	A0A0J9YUR2	A0A0J9YUR2	Cytospin-B	Specc1		0.884393	10.4635	0.0022228	75.02	54.357	59.68	0	0		NaN	0.485666	0	0.0306433	43.073	0.497677	0	0.0332147	42.249	0.824893	8.91649	0.00897435	63.31	0	0		NaN	0.884393	10.4635	0.013915	59.68	0.497708	0	0.00679482	61.437	0.486793	0	0.055167	41.16	0	0		NaN	0
A0A0J9YUR2;A0A0J9YTU3;Q5SXY1;Q3UPB2;A0A0J9YV86;A0A0J9YUF8	52;132;132;132;52;132	A0A0J9YUR2	A0A0J9YUR2	Cytospin-B	Specc1		0.499438	0.993278	0.00235182	63.937	48.682	63.184	0	0		NaN	0	0		NaN	0	0		NaN	0	0		NaN	0.301583	0	0.0348393	40.616	0	0		NaN	0	0		NaN					0	0		NaN	0.499438
A0A0J9YUR2;A0A0J9YTU3;Q5SXY1;Q3UPB2;A0A0J9YV86;A0A0J9YUF8	53;133;133;133;53;133	A0A0J9YUR2	A0A0J9YUR2	Cytospin-B	Specc1		0.997677	27.7467	1.14e-30	245.78	202.75	245.78	0.888853	9.18196	2.62e-08	136.1	0.983303	17.8028	3.12e-16	191.43	0	0		NaN	0.719209	4.46653	0.00297315	69.795	0.301583	0	0.0348393	40.616	0	0		NaN	0.996446	24.48	6.06e-10	173.33	0.986858	19.1329	2.31e-12	183.71	0.982109	17.6516	6.76e-10	165.55	0.983866
A0A0J9YUR2;A0A0J9YTU3;Q5SXY1;A0A0J9YUG8	825;905;914;254	A0A0J9YUR2	A0A0J9YUR2	Cytospin-B	Specc1		0.997702	29.4212	0.000861343	73.676	53.07	70.983	0.988517	21.2807	0.00452592	61.488	0.984757	19.7782	0.00788591	55.526	0.953766	14.0149	0.000861343	73.676	0.980092	18.7566	0.00456583	61.417	0.892406	9.71911	0.00387325	62.646					0.979138	17.1607	0.00608464	58.722	0.986074	20.6179	0.0026714	64.779	0.960737	14.2875	0.00940835	52.824	0
A0A0J9YUR2;A0A0J9YTU3;Q5SXY1;A0A0J9YUG8	846;926;935;275	A0A0J9YUR2	A0A0J9YUR2	Cytospin-B	Specc1		0.822318	7.64504	4.86e-05	92.913	65.387	73.546	0.802947	6.14252	0.000523906	82.635	0.609878	5.08152	0.0378247	43.349	0.787683	5.70494	4.86e-05	92.913	0.755686	4.9162	0.000841146	85.287	0	0		NaN	0.684291	3.65552	0.0493094	42.495	0.777543	5.53085	0.00337608	69.258	0	0		NaN	0	0		NaN	0.71219
A0A0J9YUR2;A0A0J9YTU3;Q5SXY1;Q3UPB2;A0A0J9YV86;A0A0J9YUF8	271;351;351;351;271;351	A0A0J9YUR2	A0A0J9YUR2	Cytospin-B	Specc1		0.362034	0	7.05e-08	113.53	104.71	113.53	0.208812	0	4.71e-06	101.04	0	0		NaN									0	0		NaN	0.341941	0	4.94e-06	100.69	0	0		NaN	0.362034	0	7.05e-08	113.53	0	0		NaN
A0A0J9YUR2;A0A0J9YTU3;Q5SXY1;Q3UPB2;A0A0J9YV86;A0A0J9YUF8	272;352;352;352;272;352	A0A0J9YUR2	A0A0J9YUR2	Cytospin-B	Specc1		0.366383	0.745048	7.05e-08	113.53	104.71	107.51	0.208812	0	4.71e-06	101.04	0	0		NaN					0.340327	0.441363	5.56e-05	78.667	0.366383	0.745048	4.06e-07	107.51	0.341941	0	4.94e-06	100.69	0	0		NaN	0.362034	0	7.05e-08	113.53	0	0		NaN
A0A0J9YUR2;A0A0J9YTU3;Q5SXY1;A0A0J9YUG8	774;854;863;203	A0A0J9YUR2	A0A0J9YUR2	Cytospin-B	Specc1		1	74.5748	0.00128358	81.703	68.913	81.703	0	0		NaN	0	0		NaN	0	0		NaN	0	0		NaN					0	0		NaN	0.999939	42.1317	0.00306735	68.262	1	74.5748	0.00128358	81.703	0	0		NaN
A0A0J9YU32;Q3UCH0;P47911;Q3UFI4	11;150;150;150	A0A0J9YU32;Q3UCH0	Q3UCH0	60S ribosomal protein L6	Rpl6		0.497286	0	0.00442186	65.511	39.573	65.511	0	0		NaN									0	0		NaN	0.497286	0	0.00442186	65.511					0	0		NaN									0
A0A0J9YU32;Q3UCH0;P47911;Q3UFI4	12;151;151;151	A0A0J9YU32;Q3UCH0	Q3UCH0	60S ribosomal protein L6	Rpl6		0.500941	2.25812	5.04e-09	141.08	118.48	141.08	0	0		NaN									0	0		NaN	0.500941	2.25812	5.04e-09	141.08					0	0		NaN									0
A0A0J9YU32	57	A0A0J9YU32	A0A0J9YU32				0.907975	14.966	0.0310228	40.179	17.079	40.179					0	0		NaN	0	0		NaN													0	0		NaN					0.907975	14.966	0.0310228	40.179
A0A0J9YU32	66	A0A0J9YU32	A0A0J9YU32				0.682846	8.94592	0.0310228	40.179	17.079	40.179					0	0		NaN	0	0		NaN													0	0		NaN					0.682846	8.94592	0.0310228	40.179
A0A0J9YU82;A0A2X0SFI9;F8WIY7;Q923Q2	293;411;411;411	A0A0J9YU82	A0A0J9YU82	StAR-related lipid transfer protein 13	Stard13		0.984096	17.9377	0.00143384	77.359	50.818	77.359																													0.984096	17.9377	0.00143384	77.359
A0A0J9YU82;A0A2X0SFI9;F8WIY7;Q923Q2	312;430;430;430	A0A0J9YU82	A0A0J9YU82	StAR-related lipid transfer protein 13	Stard13		0.996857	25.3528	0.0140732	64.103	18.102	64.103	0.99087	20.6025	0.0150703	63.32	0	0		NaN									0	0		NaN	0	0		NaN	0.996857	25.3528	0.0140732	64.103					0	0		NaN	0.994642
Q8C658;A0A0J9YU92;Q8VDH1	118;62;118	Q8C658	Q8C658	F-box only protein 21	Fbxo21		0.982336	17.4516	0.0167159	46.216	15.653	46.216	0.982336	17.4516	0.0167159	46.216																																	0
A0A0J9YUB2;Q3UUG6	133;482	A0A0J9YUB2	A0A0J9YUB2	TBC1 domain family member 24	Tbc1d24		0.999998	57.2801	7.24e-90	295.3	280.81	272.38	0.999746	38.5209	1.06e-56	244.91	0.999998	57.2801	5.2e-77	272.38	0.999333	32.8387	2.19e-25	184.03	0.999659	36.0072	3.85e-66	259.88	0.999997	56.1247	1.85e-56	240.94	0.999994	53.1006	2.4e-77	282.32	0.99999	52.4011	7.24e-90	295.3	0.999991	51.7847	8.42e-90	292.73	0.999955	43.6642	7.45e-67	268.45	0.999431
A0A0J9YUB6;Q9CRD0	139;193	A0A0J9YUB6	A0A0J9YUB6	OCIA domain-containing protein 1	Ociad1		1	93.467	1.23e-73	260.45	247.93	251.02	0.999986	48.7189	5.92e-37	194.01	1	91.3144	4.65e-60	244.1	1	78.5751	1.23e-73	260.45	0.999999	60.2682	1.47e-47	217.82	1	74.3075	1.13e-59	235.35	0.999953	43.4245	3.64e-37	200	0.999864	38.6954	6.11e-21	165.54	0.999982	47.8433	7.51e-37	189.86	0.999997	56.1107	5.55e-21	165.85	1
A0A0J9YUB8;Q3TQL1;Q61563;Q99052;Q7TSI8;Q3UPE1;F6TK14;E9QNJ9;Q61851	125;364;384;402;402;402;402;404;402	A0A0J9YUB8	A0A0J9YUB8	Receptor protein-tyrosine kinase;Fibroblast growth factor receptor;Fibroblast growth factor receptor 3	Fgfr3		0.856051	7.74292	0.0115053	60.342	45.405	60.342					0	0		NaN	0.817539	6.51339	0.035989	44.097					0	0		NaN	0	0		NaN	0.856051	7.74292	0.0115053	60.342					0.853376	7.64934	0.0216443	50.452
Q6P9L5;Q6PDG0;B9EJ54;A0A0J9YUD5;Q6ZQG1	996;1148;1153;1206;1212	Q6P9L5	Q6P9L5		Nup205		1	65.619	3.84e-33	195.89	180.57	195.89	0	0		NaN	0	0		NaN	0	0		NaN					0.682415	3.32188	0.00385785	56.292	0	0		NaN	1	65.619	3.84e-33	195.89	0	0		NaN	0.999977	46.2931	2.29e-12	145.06	0.999935
Q6P9L5;Q6PDG0;B9EJ54;A0A0J9YUD5;Q6ZQG1	1008;1160;1165;1218;1224	Q6P9L5	Q6P9L5		Nup205		0.989603	19.7857	1.78e-28	207.8	172.53	94.633	0.949181	13.7423	9.2e-15	146.02	0.739543	4.53266	0.0111355	58.626	0.968526	15.0054	2.19e-14	142.47	0.989603	19.7857	0.000252238	94.633	0.939882	11.9407	0.000169565	99.668	0.917483	10.4605	1.33e-05	138.55	0.885479	8.88292	4.15e-05	107.46	0.980747	17.0706	0.000322148	90.376	0.945614	12.4025	5.41e-05	75.241	0.972297
Q6P9L5;Q6PDG0;B9EJ54;A0A0J9YUD5;Q6ZQG1	1010;1162;1167;1220;1226	Q6P9L5	Q6P9L5		Nup205		0.987108	18.8416	3.71e-14	138.21	118.7	86.729	0	0		NaN	0.502109	1.48399	4.65e-05	77.102	0	0		NaN					0.969214	14.9807	5.46e-05	111.12	0.475294	1.22227	3.71e-14	138.21	0.541816	0.810042	1.29e-05	85.31	0.926037	10.9768	5.32e-14	134.15	0.478264	0	5.41e-05	75.241	0.499984
Q6P9L5;Q6PDG0;B9EJ54;A0A0J9YUD5;Q6ZQG1;Q6P9Y6;Q80VE6	1813;1965;1970;2023;2029;535;389	Q6P9L5	Q6P9L5		Nup205		1	102.287	3.51e-66	260.02	241.24	190.92									0	0		NaN									1	124.87	3.51e-66	260.02	1	116.069	5.32e-35	215.67	0.999627	34.3999	0.00417738	53.545	1	102.287	1.08e-33	190.92	1
A0A0J9YUE9;A0A0J9YUN4;P39053;F6TH70;F6RRH9	745;774;774;72;82	A0A0J9YUE9	A0A0J9YUE9	Dynamin-1	Dnm1		0.999896	39.5247	3.53e-06	150.9	121.66	150.9	0.963175	14.1923	6.42e-05	114.88	0.996852	24.969	1.23e-05	141.87	0.99338	21.5604	0.00190625	78.985	0.953425	13.8076	0.0026743	73.415	0.999188	31.1327	0.000232652	103.11	0.999896	39.5247	3.53e-06	150.9	0.999837	37.7563	1.07e-05	143.18	0.999866	38.504	4.22e-05	123.36	0.983292	17.784	0.00047108	95.428	0.995427
A0A0J9YUE9;A0A0J9YUN4;P39053;F6TH70;F6RRH9	748;777;777;75;85	A0A0J9YUE9	A0A0J9YUE9	Dynamin-1	Dnm1		0.438526	0.765748	0.0430795	48.405	28.312	48.405													0.438526	0.765748	0.0430795	48.405
A0A0J9YUE9;A0A0J9YUN4;P39053;F6TH70;F6RRH9	749;778;778;76;86	A0A0J9YUE9	A0A0J9YUE9	Dynamin-1	Dnm1		0.971902	15.5484	3.53e-06	150.9	121.66	141.87	0.928555	12.9135	6.42e-05	114.88	0.971902	15.5484	1.23e-05	141.87	0.835135	7.47205	0.00190625	78.985	0.711883	5.13754	0.0026743	73.415	0.92518	11.8019	0.000232652	103.11	0.873644	8.51167	3.53e-06	150.9	0.591469	1.73478	1.07e-05	143.18	0.878409	9.82392	4.22e-05	123.36	0.921283	13.2261	0.00047108	95.428	0.961196
A0A0J9YUK0;Q5DTH1;O08759	213;249;213	A0A0J9YUK0	A0A0J9YUK0	Ubiquitin-protein ligase E3A	Ube3a		0.999442	32.5335	1.27e-05	139.05	114.78	105.41	0.999442	32.5335	7.52e-05	105.41	0.999381	32.0814	1.27e-05	139.05	0.997586	26.1631	3.31e-05	108.71	0	0		NaN	0.989421	19.7093	0.000480071	86.729	0	0		NaN	0	0		NaN	0	0		NaN	0	0		NaN	0
A0A0J9YUK4;Q8BQ28;O55033	90;90;90	A0A0J9YUK4	A0A0J9YUK4	Cytoplasmic protein NCK2	Nck2		0.999204	31.0721	1.76e-13	140.01	127.58	140.01	0.895096	9.61587	0.00734582	53.262					0	0		NaN	0.997752	26.4821	2.56e-09	109.27	0.999204	31.0721	1.76e-13	140.01					0	0		NaN	0.731758	4.36062	0.000494056	63.73					0
A0A0J9YUK4;Q8BQ28;O55033	94;94;94	A0A0J9YUK4	A0A0J9YUK4	Cytoplasmic protein NCK2	Nck2		0.821722	6.6547	1.76e-13	140.01	127.58	140.01	0.506811	0.270495	0.00734582	53.262					0	0		NaN	0.472295	0	0.00227456	60.474	0.821722	6.6547	1.76e-13	140.01					0	0		NaN	0.523827	0.435678	0.000494056	63.73					0
A0A0J9YUN5;E9Q3T3;B2RY84;L0N7N1	333;283;333;333	A0A0J9YUN5	A0A0J9YUN5	Kinesin-like protein;Kinesin-like protein KIF14	Kif14		0.999915	41.0493	5.08e-07	145.88	133.05	126.25	0.997105	27.3049	1.91e-06	132.14	0.703022	6.09931	0.00027278	85.61	0.988709	21.2925	5.38e-05	98.684	0.997892	27.9512	3.12e-06	119.5	0.978977	19.0014	0.000458598	83.251	0.999915	41.0493	2.49e-06	126.25	0.998386	29.2747	3.48e-05	102.24	0.996176	26.0816	5.08e-07	145.88	0.961191	16.2478	0.00164473	68.189
A0A0J9YV01;H9H9S3;Q3URW5;Q80TX6;A0A0M3HEP2;Q9R0G7	754;777;778;811;822;778	A0A0J9YV01	A0A0J9YV01	Zinc finger E-box-binding homeobox 2	Zeb2		0.999462	40.5524	9.89e-12	139.54	120.92	69.551	0.999462	40.5524	6.69e-07	107.36	0	0		NaN	0.994149	28.9089	0.00622011	51.607					0	0		NaN	0	0		NaN	0	0		NaN	0.990197	25.2575	0.00513399	54.521					0.995192
A0A0J9YV01;H9H9S3;Q3URW5;Q80TX6;A0A0M3HEP2;Q9R0G7	756;779;780;813;824;780	A0A0J9YV01	A0A0J9YV01	Zinc finger E-box-binding homeobox 2	Zeb2		0.998206	35.1639	6.44e-08	117.6	98.455	69.551	0.998206	35.1639	6.69e-07	107.36	0	0		NaN	0.991815	27.3167	1.54e-05	91.115	0.861651	7.89193	6.44e-08	117.6	0	0		NaN	0.845405	7.02976	0.00538177	54.997	0	0		NaN	0.980251	21.7314	0.00513399	54.521	0.620568	0.928932	0.000241957	75.534	0.993153
A0A0J9YV01;H9H9S3;Q3URW5;Q80TX6;A0A0M3HEP2;Q9R0G7	760;783;784;817;828;784	A0A0J9YV01	A0A0J9YV01	Zinc finger E-box-binding homeobox 2	Zeb2		0.99999	49.8587	9.89e-12	139.54	120.92	114.96	0.99999	49.8587	6.69e-07	114.96	0	0		NaN	0.996662	28.1974	1.54e-05	91.115	0.999609	36.0336	6.44e-08	117.6	0	0		NaN	0.986983	20.4565	0.00538177	54.997	0.980399	21.0011	0.046205	46.159	0.964121	18.1444	0.00513399	54.521	0.990847	22.0525	0.000241957	75.534	0.999631
A0A0J9YV01;H9H9S3;Q3URW5;Q80TX6;A0A0M3HEP2;Q9R0G7;Q8BSG9	1098;1121;1122;1155;1166;1122;213	A0A0J9YV01	A0A0J9YV01	Zinc finger E-box-binding homeobox 2	Zeb2		0.972	16.9526	3.59e-44	281.09	240.81	178.22	0	0		NaN	0.946757	12.5365	1.3e-16	194.05	0.96291	14.1436	6.6e-31	244.97	0	0		NaN	0.932163	11.3947	3.41e-13	187.56	0.972	16.9526	2.25e-12	178.22	0.962503	14.0954	2.6e-31	248.13	0.953354	13.9292	1.97e-18	209.31	0.951916	12.9659	3.59e-44	281.09
A0A0J9YV01;H9H9S3;Q3URW5;Q80TX6;A0A0M3HEP2;Q9R0G7;Q8BSG9	1100;1123;1124;1157;1168;1124;215	A0A0J9YV01	A0A0J9YV01	Zinc finger E-box-binding homeobox 2	Zeb2		0.675031	3.51319	0.00467077	65.716	47.643	65.716	0	0		NaN	0	0		NaN	0	0		NaN	0.675031	3.51319	0.00467077	65.716	0	0		NaN					0	0		NaN
A0A0J9YV01;H9H9S3;Q3URW5;Q80TX6;A0A0M3HEP2;Q9R0G7	707;730;731;764;775;731	A0A0J9YV01	A0A0J9YV01	Zinc finger E-box-binding homeobox 2	Zeb2		0.999997	55.603	8.45e-73	254.84	241.66	246.52	0.995947	23.9054	1.09e-20	163.83	0.998286	27.6525	1.81e-36	198.39	0.99999	50.0926	8.33e-47	214.32	0.999965	45.3199	4.9e-37	206.53	0.999995	53.3185	8.48e-47	214.03	0.942207	12.1227	1.45e-27	175.67	0.999997	55.603	1.24e-59	246.52	0.930739	11.2841	1.85e-09	114.64	0.999974	45.7913	1.06e-46	210.07	0.998518
A0A0J9YV01;H9H9S3;Q3URW5;Q80TX6;A0A0M3HEP2;Q9R0G7;A0A0J9YVF6	623;646;647;680;691;647;676	A0A0J9YV01	A0A0J9YV01	Zinc finger E-box-binding homeobox 2	Zeb2		0.995857	23.8092	4.15e-06	103.92	81.282	103.92	0.910537	10.0773	0.000161725	84.107	0	0		NaN	0.96938	15.005	1.67e-05	103.4	0.994032	22.2177	5.38e-06	99.409	0.983475	17.747	4.41e-06	102.98					0.771851	5.30185	0.00116382	75.224	0.95323	13.0932	0.000309104	84.946	0.985342	18.2787	0.000497778	82.8	0.977793
A0A0J9YV01;H9H9S3;Q3URW5;Q80TX6;A0A0M3HEP2;Q9R0G7;Q8BSG9	950;973;974;1007;1018;974;65	A0A0J9YV01	A0A0J9YV01	Zinc finger E-box-binding homeobox 2	Zeb2		0.999912	40.5771	4.76e-13	139.18	118.01	127.79	0	0		NaN									0.99989	39.666	4.76e-13	139.18	0.997013	25.336	3.64e-07	96.316																	0.999912
A0A0J9YV01;H9H9S3;Q3URW5;Q80TX6;A0A0M3HEP2;Q9R0G7	677;700;701;734;745;701	A0A0J9YV01	A0A0J9YV01	Zinc finger E-box-binding homeobox 2	Zeb2		0.509179	3.67056	0.000149144	88.427	72.485	87.429	0	0		NaN	0	0		NaN	0.249707	0	0.00318084	64.52	0.397681	1.59618	0.00066235	80.609	0.310919	0	0.00394573	63.145	0	0		NaN	0	0		NaN	0.416494	2.06048	0.000149144	88.427	0.309433	0	0.0310035	44.998	0.509179
A0A0J9YV01;H9H9S3;Q3URW5;Q80TX6;A0A0M3HEP2;Q9R0G7	679;702;703;736;747;703	A0A0J9YV01	A0A0J9YV01	Zinc finger E-box-binding homeobox 2	Zeb2		0.488489	1.72897	0.000248653	78.95	60.848	78.95	0	0		NaN	0.392286	0	0.00219695	66.289	0.249707	0	0.00318084	64.52	0	0		NaN	0.310919	0	0.00394573	63.145	0.488489	1.72897	0.000248653	78.95	0	0		NaN	0	0		NaN	0.309433	0	0.0310035	44.998	0
A0A0J9YV01;H9H9S3;Q3URW5;Q80TX6;A0A0M3HEP2;Q9R0G7	681;704;705;738;749;705	A0A0J9YV01	A0A0J9YV01	Zinc finger E-box-binding homeobox 2	Zeb2		0.998496	30.3342	3.07e-08	168.41	129.62	163.8	0.755022	8.56551	0.000135377	100.41	0.777084	7.76077	7.15e-05	95.429	0.249707	0	0.00318084	64.52	0.596137	4.78114	9.67e-05	90.718	0.600975	4.83648	2.61e-05	103.88	0.92206	13.3229	0.00662687	73.918	0.98912	21.7575	1.05e-05	130.02	0	0		NaN	0.986665	22.7175	3.07e-08	168.41	0.824698
A0A0J9YV01;H9H9S3;Q3URW5;Q80TX6;A0A0M3HEP2;Q9R0G7	683;706;707;740;751;707	A0A0J9YV01	A0A0J9YV01	Zinc finger E-box-binding homeobox 2	Zeb2		0.249707	0	0.00318084	64.52	46.943	64.52	0	0		NaN	0	0		NaN	0.249707	0	0.00318084	64.52	0	0		NaN	0	0		NaN	0	0		NaN	0	0		NaN	0	0		NaN	0	0		NaN	0
A0A0J9YV01;H9H9S3;Q3URW5;Q80TX6;A0A0M3HEP2;Q9R0G7;Q8BSG9	1179;1202;1203;1236;1247;1203;294	A0A0J9YV01	A0A0J9YV01	Zinc finger E-box-binding homeobox 2	Zeb2		0.996133	24.1099	3.76e-12	177.29	148.66	153.17	0.983755	17.8217	3.76e-12	177.29																									0.97869	16.6206	6.03e-08	166.34					0.912315
A0A0J9YV01;H9H9S3;Q3URW5;Q80TX6;A0A0M3HEP2;Q9R0G7;A0A0J9YVF6;A0A0J9YUY9;A0A0J9YU94	118;141;142;175;186;142;171;118;118	A0A0J9YV01	A0A0J9YV01	Zinc finger E-box-binding homeobox 2	Zeb2		0.910788	10.0942	0.000101126	88.264	70.347	71.031	0.630588	2.32743	0.00766608	62.077					0	0		NaN	0.766143	5.17343	0.0189894	44.089	0.799078	6.01699	0.00136965	78.548	0	0		NaN	0	0		NaN					0	0		NaN	0
A0A0J9YV01;H9H9S3;Q3URW5;Q80TX6;A0A0M3HEP2;Q9R0G7;A0A0J9YVF6	328;351;352;385;396;352;381	A0A0J9YV01	A0A0J9YV01	Zinc finger E-box-binding homeobox 2	Zeb2		0.488846	0	2.79e-36	244.91	223.35	244.91	0	0		NaN					0.488846	0	2.79e-36	244.91																					0.484024	0	2.99e-28	221.05
A0A0J9YV01;H9H9S3;Q3URW5;Q80TX6;A0A0M3HEP2;Q9R0G7;A0A0J9YVF6	329;352;353;386;397;353;382	A0A0J9YV01	A0A0J9YV01	Zinc finger E-box-binding homeobox 2	Zeb2		0.970458	15.5726	2.72e-54	277.8	246.57	193.76	0	0		NaN	0.785479	5.69276	1.16e-45	245.36	0.951961	13.2172	2.79e-36	244.91	0.707641	4.71744	3.84e-36	241.25	0.969317	15.4633	3.03e-54	276.3	0.729134	4.46359	5.16e-36	240.44	0.88911	9.27125	2.15e-46	269.08	0.963219	14.2152	2.42e-45	254.54	0.573037	1.66033	2.99e-28	221.05	0.762252
A0A0J9YV01;H9H9S3;Q3URW5;Q80TX6;A0A0M3HEP2;Q9R0G7;A0A0J9YVF6	332;355;356;389;400;356;385	A0A0J9YV01	A0A0J9YV01	Zinc finger E-box-binding homeobox 2	Zeb2		0.999975	49.6602	4.23e-15	156.87	131.15	156.87	0.999975	49.6602	4.23e-15	156.87																													0	0		NaN
A0A0J9YV01;H9H9S3;Q3URW5;Q80TX6;A0A0M3HEP2;Q9R0G7;A0A0J9YVF6	335;358;359;392;403;359;388	A0A0J9YV01	A0A0J9YV01	Zinc finger E-box-binding homeobox 2	Zeb2		0.924496	10.9042	1.96e-36	245.63	223.43	245.63	0	0		NaN																									0.924496	10.9042	1.96e-36	245.63	0	0		NaN	0.520947
A0A0J9YV01;H9H9S3;Q3URW5;Q80TX6;A0A0M3HEP2;Q9R0G7;A0A0J9YVF6	336;359;360;393;404;360;389	A0A0J9YV01	A0A0J9YV01	Zinc finger E-box-binding homeobox 2	Zeb2		0.994833	23.7073	2.26e-54	279.96	250.16	241.25	0.982056	18.7378	2.89e-45	251.44	0.971637	16.9856	1.16e-45	245.36	0.96665	15.0402	9.18e-30	229.59	0.994833	23.7073	3.84e-36	241.25	0.932377	12.0008	6.15e-28	211.75	0.860015	8.33627	3.09e-22	201.96	0.951287	15.5067	2.02e-45	257.2	0.873788	8.57571	4.5e-36	241.68	0.993512	24.8821	2.44e-45	254.39	0.832306
A0A0J9YV20;A0A0R4J0B7;Q80UZ2	584;585;585	A0A0J9YV20	A0A0J9YV20	Protein SDA1 homolog	Sdad1		0.999994	53.9764	4.59e-14	160.67	145.82	160.67	0.99998	48.814	5.95e-14	158.2	0.998646	28.9135	8.15e-11	131.94	0.986842	20.2947	0.00224547	66.36	0.999974	47.3361	8.09e-14	154.33	0.999689	35.0851	3.09e-10	147.93	0.993842	23.7116	0.00136681	70.761	0.996138	24.121	2.1e-09	131.59	0.999796	38.7496	1.67e-11	145.2	0.76	5.00603	0.0020607	79.466	0.990145
A0A0J9YV20;A0A0R4J0B7;Q80UZ2	588;589;589	A0A0J9YV20	A0A0J9YV20	Protein SDA1 homolog	Sdad1		0.776742	5.4147	0.00450528	67.456	55.743	67.456	0	0		NaN	0.776742	5.4147	0.00789141	67.456	0	0		NaN					0	0		NaN	0	0		NaN	0	0		NaN	0.499998	0	0.0268175	54.471					0.443028
A0A0J9YV40;Q3V2L1;Q8K2W7;Q3U4T7;Q3TSD8;P97440	23;23;23;23;23;23	A0A0J9YV40	A0A0J9YV40	Histone RNA hairpin-binding protein	Slbp		0.999998	57.4209	4.17e-05	135.02	70.378	135.02					0	0		NaN	0	0		NaN	0	0		NaN	0.999998	57.4209	4.17e-05	135.02	0.999951	43.0977	9.41e-05	110.98	0.999544	33.4125	0.000842235	89.189					0	0		NaN	0.881248
A0A0J9YV82;Q921K9	86;112	A0A0J9YV82	A0A0J9YV82	B-cell CLL/lymphoma 7 protein family member B	Bcl7b		0.985765	19.3267	8.65e-48	233.94	215.62	176.75	0.532891	0	8.65e-48	233.94	0.971135	15.8438	5.06e-34	207.67	0.779091	5.92061	5.33e-33	189.72	0	0		NaN	0	0		NaN	0.985765	19.3267	2.11e-24	176.75	0.974977	16.2344	4.18e-33	194.03	0	0		NaN	0	0		NaN	0
A0A0J9YV82;Q921K9	88;114	A0A0J9YV82	A0A0J9YV82	B-cell CLL/lymphoma 7 protein family member B	Bcl7b		0.512213	1.52312	8.65e-48	233.94	215.62	152	0.438873	0	8.65e-48	233.94	0	0		NaN					0	0		NaN	0.512213	1.52312	3.86e-17	152	0	0		NaN	0	0		NaN	0	0		NaN	0	0		NaN	0
A0A0J9YV82;Q921K9	92;118	A0A0J9YV82	A0A0J9YV82	B-cell CLL/lymphoma 7 protein family member B	Bcl7b		0.792751	8.32584	4.18e-33	194.03	194.03	194.03	0	0		NaN	0	0		NaN					0	0		NaN	0	0		NaN	0	0		NaN	0.792751	8.32584	4.18e-33	194.03	0	0		NaN	0	0		NaN	0
A0A0J9YV82;Q921K9	96;122	A0A0J9YV82	A0A0J9YV82	B-cell CLL/lymphoma 7 protein family member B	Bcl7b		0.849552	9.41117	8.65e-48	233.94	215.62	174.06	0.731846	3.15825	8.65e-48	233.94	0.773398	7.90698	5.06e-34	207.67	0.630448	3.66363	5.33e-33	189.72	0	0		NaN	0.519828	1.55423	3.86e-17	152	0.815987	6.59735	2.11e-24	176.75	0	0		NaN	0	0		NaN	0	0		NaN	0
A0A0J9YVB2;G5E8L6;Q3UM83	143;143;143	A0A0J9YVB2	A0A0J9YVB2	Killer cell lectin-like receptor subfamily G member 2	Klrg2		0.999999	62.0411	1.57e-05	107.83	87.368	107.83	0	0		NaN	0	0		NaN	0	0		NaN	0.999999	62.0411	1.57e-05	107.83	0.999925	41.2361	0.000207591	92.063	0	0		NaN	0	0		NaN	0.98819	19.226	0.0339065	41.422	0.999774	36.4495	0.0199676	48.981	0.998476
A0A0J9YVB2;G5E8L6;Q3UM83	41;41;41	A0A0J9YVB2	A0A0J9YVB2	Killer cell lectin-like receptor subfamily G member 2	Klrg2		0.576811	2.13214	3.95e-06	95.042	82.404	95.042	0.576811	2.13214	3.95e-06	95.042													0	0		NaN					0	0		NaN	0	0		NaN					0
A0A0J9YVB2;G5E8L6;Q3UM83	43;43;43	A0A0J9YVB2	A0A0J9YVB2	Killer cell lectin-like receptor subfamily G member 2	Klrg2		0.70828	5.33839	4.01e-07	106.78	87.913	106.78									0.70828	5.33839	4.01e-07	106.78					0	0		NaN					0	0		NaN	0	0		NaN					0
A0A0N4SUL6;Q542P8;O35130	16;16;16	A0A0N4SUL6	A0A0N4SUL6	Ribosomal RNA small subunit methyltransferase NEP1	Emg1		1	122.658	6.05e-09	144.5	121.43	144.5	0	0		NaN	0	0		NaN	1	105.525	1.16e-07	126.26	1	107.379	1.63e-08	133.74	0	0		NaN	1	88.4313	4.18e-05	100.28	1	122.658	6.05e-09	144.5	1	105.981	4.32e-07	117.03	0.999995	54.287	0.00161568	69.525	1
B2RXP9;F7D6F6;A0A0N4SUP2;A0A0N4SWI3	13;14;14;15	B2RXP9	B2RXP9		D6Ertd527e		0.373357	0	0.00113008	88.275	37.432	88.275
B2RXP9;F7D6F6;A0A0N4SUP2;A0A0N4SWI3	14;15;15;16	B2RXP9	B2RXP9		D6Ertd527e		0.93172	13.8274	0.00089109	91.245	43.884	84.352																	0.754919	7.46834	0.00172379	83.455													0.93172	13.8274	0.00161332	84.352
B2RXP9;F7D6F6;A0A0N4SUP2;A0A0N4SWI3	16;17;17;18	B2RXP9	B2RXP9		D6Ertd527e		0.768212	3.74951	0.00089109	91.245	43.884	83.455																	0.768212	3.74951	0.00172379	83.455													0.752455	3.11262	0.00161332	84.352
B2RXP9;F7D6F6;A0A0N4SUP2;A0A0N4SWI3	17;18;18;19	B2RXP9	B2RXP9		D6Ertd527e		0.76799	3.74951	0.00089109	91.245	43.884	83.455																	0.76799	3.74951	0.00172379	83.455													0.752076	3.11262	0.00161332	84.352
A0A0N4SUT8;A0A0N4SVH5;A0A0N4SVW1;A0A0N4SUV7;Q3THN2;Q91YP3	48;70;90;126;292;292	A0A0N4SUT8	A0A0N4SUT8	Deoxyribose-phosphate aldolase	Dera		0.997135	25.4159	8.09e-15	188.48	96.518	177.81	0.996508	24.5547	7.37e-09	171.73									0.981263	17.1909	8.09e-15	188.48	0.794994	5.88601	4.65e-09	178.22	0.976812	16.3545	0.000233956	103.85					0	0		NaN					0.974511
B2RRD7;B7ZNI3;A0A0N4SVG7;E9PXP1;Q80XK2;Q3U109;A0A0N4SUT9;Q8K2E3;Q9CTY1;Q99JV4	920;926;926;927;920;921;926;631;199;414	B2RRD7	B2RRD7		Brpf1		0.682124	4.27536	8.33e-09	126.45	116.01	121.09	0.57061	1.30439	1.19e-08	125.68					0	0		NaN					0.563789	1.47583	8.33e-09	126.45									0	0		NaN	0	0		NaN	0.480755
B2RRD7;B7ZNI3;A0A0N4SVG7;E9PXP1;Q80XK2;Q3U109;A0A0N4SUT9;Q8K2E3;Q9CTY1;Q99JV4	924;930;930;931;924;925;930;635;203;418	B2RRD7	B2RRD7		Brpf1		0.726989	5.59943	3.65e-06	102.36	94.892	89.751					0.710059	4.2738	0.000104016	79.616	0	0		NaN	0.587542	1.81177	3.65e-06	102.36					0.726989	5.59943	1.17e-05	89.751	0.689741	6.69992	0.00137241	63.776	0	0		NaN	0	0		NaN	0.480755
B2RRD7;B7ZNI3;A0A0N4SVG7;E9PXP1;Q80XK2;Q3U109;A0A0N4SUT9;Q8K2E3;A0A0N4SUS4;Q9CTY1;Q99JV4	858;864;864;865;858;859;864;569;859;137;352	B2RRD7	B2RRD7		Brpf1		0.999302	31.5706	8.08e-19	166.73	151.44	166.73	0	0		NaN	0	0		NaN	0	0		NaN	0	0		NaN	0	0		NaN	0	0		NaN	0	0		NaN	0	0		NaN					0
B2RRD7;B7ZNI3;A0A0N4SVG7;E9PXP1;Q80XK2;Q3U109;A0A0N4SUT9;A0A0N4SUS4;Q8C905;Q2V6Q0	84;84;84;84;84;84;84;84;84;84	B2RRD7	B2RRD7		Brpf1		0.642396	3.51762	4.89e-08	118.97	99.648	118.97	0.642396	3.51762	4.89e-08	118.97																													0	0		NaN
B2RRD7;B7ZNI3;A0A0N4SVG7;E9PXP1;Q80XK2;Q3U109;A0A0N4SUT9;Q8K2E3;A0A0N4SUS4;Q8C905	459;459;459;459;459;459;459;164;459;459	B2RRD7	B2RRD7		Brpf1		1	96.7961	5.92e-09	122.24	108.8	122.24	0.999999	63.4529	4.5e-05	80.465	0	0		NaN					0	0		NaN									0.999737	37.5644	0.00363208	56.41	0.999992	53.2253	0.00010899	69.625	1	77.5003	1.09e-06	99.663	1
B2RRD7;B7ZNI3;A0A0N4SVG7;E9PXP1;Q80XK2;Q3U109;A0A0N4SUT9;Q8K2E3;A0A0N4SUS4;Q8C905	461;461;461;461;461;461;461;166;461;461	B2RRD7	B2RRD7		Brpf1		1	93.1436	5.92e-09	122.24	108.8	122.24	0.999999	60.8966	4.5e-05	80.465	0	0		NaN					0	0		NaN									0.999498	34.6179	0.00363208	56.41	0.999987	51.221	0.00010899	69.625	1	69.9497	1.09e-06	99.663	1
A0A0N4SV15;Q80UY2	231;282	A0A0N4SV15	A0A0N4SV15	E3 ubiquitin-protein ligase KCMF1	Kcmf1		0.902944	10.5786	2.1e-20	156.62	138.24	156.62																													0.902944	10.5786	2.1e-20	156.62					0
Q3U202;A0A0N4SV29;Q3UQJ0;B2RSU4;Q80V62;Q3TLN3	889;889;889;889;889;886	Q3U202	Q3U202	Fanconi anemia group D2 protein homolog	Fancd2		0.820461	6.62254	1.02e-32	222.13	179.79	203.52	0	0		NaN					0.820461	6.62254	8.56e-27	203.52	0	0		NaN	0	0		NaN													0	0		NaN	0.746473
Q3U202;A0A0N4SV29;Q3UQJ0;B2RSU4;Q80V62	317;317;317;317;317	Q3U202	Q3U202	Fanconi anemia group D2 protein homolog	Fancd2		0.979526	16.7981	0.000348297	139.31	83.104	139.31	0.900491	9.56616	0.000677203	98.737	0.869603	8.24055	0.00128833	86.923	0	0		NaN	0	0		NaN	0.898574	9.47406	0.0213516	74.53	0.979526	16.7981	0.000348297	139.31	0	0		NaN	0.896984	9.3988	0.000894361	129	0	0		NaN
Q3U202;A0A0N4SV29;Q3UQJ0;B2RSU4;Q80V62	319;319;319;319;319	Q3U202	Q3U202	Fanconi anemia group D2 protein homolog	Fancd2		0.527551	0.479103	0.00772319	99.985	48.921	99.985					0	0		NaN	0	0		NaN	0	0		NaN	0	0		NaN	0	0		NaN	0	0		NaN					0	0		NaN	0.527551
Q3U202;A0A0N4SV29;Q3UQJ0;B2RSU4;Q80V62	10;10;10;10;10	Q3U202	Q3U202	Fanconi anemia group D2 protein homolog	Fancd2		1	89.7818	1.04e-07	131.13	101.14	111.35	0	0		NaN	1	87.1181	6.18e-07	115.54	1	89.7818	8.14e-07	111.35	0.999246	32.0219	0.0294241	40.779	0.998749	29.0222	1.04e-07	131.13	0.999882	39.8271	0.0307054	51.876	0.999927	41.3601	0.000374295	90.755	0.999854	38.3579	9.22e-06	107.78	0.999952	43.2187	0.00356924	64.589	1
Q3UGS3;A0A0N4SV30;A0A0R4J0A8;Q9Z2D7	15;82;461;461	Q3UGS3	Q3UGS3	Methyl-CpG-binding domain protein 4	Mbd4		0.469927	0	0.0286049	40.682	19.636	40.682																					0.469927	0	0.0286049	40.682
Q3UGS3;A0A0N4SV30;A0A0R4J0A8;Q9Z2D7	28;95;474;474	Q3UGS3	Q3UGS3	Methyl-CpG-binding domain protein 4	Mbd4		0.469927	0	0.0286049	40.682	19.636	40.682																					0.469927	0	0.0286049	40.682
I6L9I6;A0A0N4SV79;Q32MU7;E9PZ28;A0A5H1ZRM6;Q08874	231;240;302;384;403;409	I6L9I6	I6L9I6	Microphthalmia-associated transcription factor	Mitf		0.360354	0	0.0350212	50.467	36.438	50.467	0	0		NaN	0	0		NaN	0	0		NaN	0	0		NaN					0	0		NaN	0	0		NaN	0	0		NaN	0	0		NaN	0
I6L9I6;A0A0N4SV79;Q32MU7;E9PZ28;A0A5H1ZRM6;Q08874	236;245;307;389;408;414	I6L9I6	I6L9I6	Microphthalmia-associated transcription factor	Mitf		1	76.3499	1.29e-27	226.44	156.84	162.72	0.986266	19.3034	4.63e-15	167.98	0.999446	33.6493	0.000486353	79.565	0.999995	54.8438	6.47e-08	118.24	1	80.6172	1.07e-16	171.5	1	76.3499	1.67e-14	162.72	0.99993	42.9361	1.96e-05	95.834	0.999997	57.7315	4.81e-11	129.29	0.999128	30.9871	1.29e-27	226.44	0.999646	34.9662	3.26e-05	87.72	0.999998
I6L9I6;A0A0N4SV79;Q32MU7;E9PZ28;A0A5H1ZRM6;Q08874	313;322;384;466;485;491	I6L9I6	I6L9I6	Microphthalmia-associated transcription factor	Mitf		1	84.5079	1.27e-72	254.19	237.81	254.19	1	71.0868	6.44e-59	236.94	0.999992	52.7346	1.41e-09	114.55	0.999999	60.8652	3e-36	196.64	1	74.3232	9.71e-37	205.38	0.999992	51.6018	1.79e-20	161.4	0.98019	17.0966	4.64e-05	78.238	1	68.9783	1.17e-20	164	1	84.5079	1.27e-72	254.19	0	0		NaN	0
I6L9I6;A0A0N4SV79;Q32MU7;E9PZ28;A0A5H1ZRM6;Q08874	326;335;397;479;498;504	I6L9I6	I6L9I6	Microphthalmia-associated transcription factor	Mitf		0.9909	20.9255	1.27e-72	254.19	237.81	236.94	0.9909	20.9255	6.44e-59	236.94	0.925013	11.6407	1.41e-09	114.55	0.988816	20.0551	3e-36	196.64	0.988314	20.3135	9.71e-37	205.38	0.889384	9.50894	1.79e-20	161.4	0.93848	12.6559	4.64e-05	78.238	0.979035	17.6778	1.17e-20	164	0.942207	12.6071	1.27e-72	254.19	0	0		NaN	0
I6L9I6;A0A0N4SV79;Q32MU7;E9PZ28;A0A5H1ZRM6;Q08874	338;347;409;491;510;516	I6L9I6	I6L9I6	Microphthalmia-associated transcription factor	Mitf		0.975357	17.4102	0.000380135	89.136	76.605	89.136	0	0		NaN	0	0		NaN	0	0		NaN	0.975357	17.4102	0.000380135	89.136	0	0		NaN	0	0		NaN	0	0		NaN	0	0		NaN	0	0		NaN	0
A0A0N4SV80;E9QML5;Q61464;Q3UEX6	1399;1399;1399;23	A0A0N4SV80	A0A0N4SV80	Zinc finger protein 638	Zfml;Znf638		0.678575	3.24557	0.00186315	104.22	70.844	61.679					0.678575	3.24557	0.00186315	104.22					0	0		NaN	0	0		NaN	0.586307	1.5145	0.00744953	74.841					0	0		NaN	0.673315	3.1409	0.00308861	88.495	0
A0A0N4SV80;E9QML5;Q61464;Q3UEX6	1400;1400;1400;24	A0A0N4SV80	A0A0N4SV80	Zinc finger protein 638	Zfml;Znf638		0.9318	11.3555	0.000803726	112.83	68.081	65.842	0.857244	7.78537	0.00138465	112.83					0.769124	5.22647	0.00774792	65.157	0.790239	5.76034	0.00314367	87.789	0.639903	2.497	0.00747279	74.772	0.89623	9.3635	0.00332153	75.849	0.874311	8.42371	0.000803726	94.538	0.9318	11.3555	0.00684879	65.842	0.76973	5.24102	0.00702823	74.962	0.913256
A0A0N4SV80;E9QML5;Q61464;Q3UEX6	1569;1569;1569;193	A0A0N4SV80	A0A0N4SV80	Zinc finger protein 638	Zfml;Znf638		0.998919	29.6557	3.68e-19	212.5	165.27	128.3	0.998334	27.7752	3.18e-07	163.34	0.997224	25.5541	8.55e-06	133.96	0.996478	24.5171	4.01e-05	101.28	0.998919	29.6557	3.48e-08	128.3	0.997551	26.0995	7.69e-10	139.29	0.987098	18.837	1.19e-09	178.6	0.98691	18.7734	4.1e-06	142.76	0.998202	27.445	3.68e-19	212.5	0.996253	24.2469	0.000355229	84.581	0
A0A0N4SV80;E9QML5;Q61464;Q3UEX6	1571;1571;1571;195	A0A0N4SV80	A0A0N4SV80	Zinc finger protein 638	Zfml;Znf638		0.999949	42.893	0.0018562	80.979	52.062	80.979	0.998742	28.9964	0.0211593	50.484	0.997575	26.1429	0.0464722	42.083	0.999949	42.893	0.0018562	80.979	0.997159	25.4528	0.0312558	45.915	0.999887	39.4686	0.00202444	79.82	0.928808	11.1549	0.00492557	66.267	0.965093	14.4165	0.0135737	57.859	0.992363	21.1377	0.0208291	50.805	0.999838	37.8964	0.0018562	80.979	0.988046
A0A0N4SV80;E9QML5;Q61464;A0A0N4SV38;A0A0N4SVI8;E9QKZ7;Q3TQM2;A0A0N4SVM8;Q3TNM0;Q3TQ35;Q3TZK9	606;606;606;606;606;606;584;606;606;703;606	A0A0N4SV80	A0A0N4SV80	Zinc finger protein 638	Zfml;Znf638		1	51.8724	1.06e-08	139.69	125.83	51.872	1	49.1891	0.00168391	68.411	0.993164	21.8701	0.00142834	71.735	0	0		NaN	1	68.7868	0.00523544	68.787	1	72.2763	0.000199779	86.189	1	54.094	0.00153299	70.501	1	72.3207	0.00446635	73.168	1	82.0082	5.83e-07	116.09	1	51.8724	1.06e-08	139.69	1
A0A0N4SV80;E9QML5;Q61464;A0A0N4SV38;A0A0N4SVI8;E9QKZ7	1096;1096;1096;1096;1096;1096	A0A0N4SV80	A0A0N4SV80	Zinc finger protein 638	Zfml;Znf638		0.53056	2.50761	0.00207473	67.01	43.018	67.01																																	0.53056	2.50761	0.00207473	67.01	0.428764
A0A0N4SV80;E9QML5;Q61464;A0A0N4SV38;A0A0N4SVI8;E9QKZ7	1099;1099;1099;1099;1099;1099	A0A0N4SV80	A0A0N4SV80	Zinc finger protein 638	Zfml;Znf638		0.999993	51.6713	8.66e-10	153.93	131.03	104.79	0.999968	45.0123	8.66e-10	153.93	0.999185	30.9088	2.02e-07	122.34	0.999993	51.6713	1.09e-08	129.74	0.99993	41.5695	0.000700211	93.442	0.999986	48.6508	0.000809062	90.05	0.999966	44.6926	0.000335834	104.79	0.999987	48.7854	0.000341097	104.43	0.999212	31.037	5.03e-06	106.72	0.999914	41.0137	0.001454	84.31	0.99999
A0A0N4SV80;E9QML5;Q61464;A0A0N4SV38;A0A0N4SVI8;E9QKZ7;Q3TQM2;A0A0N4SVM8;Q3TNM0;Q3TQ35;Q3TZK9	554;554;554;554;554;554;532;554;554;651;554	A0A0N4SV80	A0A0N4SV80	Zinc finger protein 638	Zfml;Znf638		1	54.5394	0.00836765	64.103	64.103	54.539	1	50.2923	0.0188255	50.292									1	64.1031	0.00836765	64.103	1	48.7855	0.0199665	48.785	1	48.284	0.0203462	48.284	1	47.3018	0.0210899	47.302	1	48.7855	0.0199665	48.785	1	54.5394	0.0156095	54.539	1
A0A0N4SV80;E9QML5;Q61464;A0A0N4SV38;A0A0N4SVI8;E9QKZ7;Q3TQM2;A0A0N4SVM8;Q3TNM0;Q3TQ35;Q3TZK9	128;128;128;128;128;128;106;128;128;225;128	A0A0N4SV80	A0A0N4SV80	Zinc finger protein 638	Zfml;Znf638		1	63.9754	2.47e-57	350.57	235.67	350.57	0.999999	60.8382	1.76e-45	324.34	0.966491	14.6201	9.74e-06	105.38	0.996194	24.1785	4.9e-17	199.7	1	63.9754	2.47e-57	350.57	0	0		NaN	0	0		NaN	0.999997	54.7709	2.73e-29	288.06	0.999921	41.0377	1.76e-28	272.96	0.999979	46.7979	4.12e-18	235.35	0.999945
A0A0N4SV80;E9QML5;Q61464;A0A0N4SV38;A0A0N4SVI8;E9QKZ7;Q3TQM2;A0A0N4SVM8;Q3TNM0;Q3TQ35;Q3TZK9	560;560;560;560;560;560;538;560;560;657;560	A0A0N4SV80	A0A0N4SV80	Zinc finger protein 638	Zfml;Znf638		0.999995	55.1916	0.000280044	108.01	80.041	108.01	0.999762	38.1301	0.00124459	86.738	0.999698	37.3573	0.00309865	77.644	0.999995	55.1916	0.000280044	108.01	0.997382	27.1329	0.00396087	73.415	0	0		NaN	0.998167	29.5209	0.0107454	62.088	0.989085	21.5809	0.0159405	56.174	0.998264	28.8547	0.00451853	70.68	0.994589	23.5888	0.00420227	76.158	0.982001
A0A0N4SV80;E9QML5;Q61464;A0A0N4SV38;A0A0N4SVI8;E9QKZ7;Q3TQM2;A0A0N4SVM8;Q3TNM0;Q3TQ35;Q3TZK9	562;562;562;562;562;562;540;562;562;659;562	A0A0N4SV80	A0A0N4SV80	Zinc finger protein 638	Zfml;Znf638		1	67.2804	0.000280044	108.01	80.041	108.01	0.999996	57.3976	0.00124459	86.738	0.999881	43.4134	0.00309865	77.644	1	67.2804	0.000280044	108.01	0.999827	41.9367	0.00396087	73.415	0	0		NaN	0.999476	37.2344	0.0107454	62.088	0.998809	33.6993	0.0159405	56.174	0.999965	48.8991	0.00451853	70.68	0.99497	25.6497	0.00420227	76.158	0.997894
A1JVI9;A1JVI8;A1JVI7;A1JVI6;A0A0N4SV92	58;58;58;58;58	A1JVI9	A1JVI9		Dux4;Dux		1	49.0599	0.0294647	49.06	16.45	49.06																	1	49.0599	0.0294647	49.06
I6L970;A0A0N4SVA6;Q3TBX5;Q3TAZ9;Q3U3K9;P70295	161;308;290;290;319;290	I6L970	I6L970	Ancient ubiquitous protein 1	Aup1		0.961483	14.7184	7.36e-34	201.7	180.39	194.26	0.948324	13.4226	2.62e-12	135.27	0.923779	11.5607	7.36e-34	201.7	0.937899	12.6084	7.64e-18	159.2	0.877397	10.9952	3.1e-12	132.82	0.675827	4.28371	3.4e-07	105.49	0.918955	12.4575	1.42e-17	150.8	0.905397	10.7358	1.12e-08	116.94	0.762889	7.59188	1.71e-06	94.949	0.961483	14.7184	1.43e-33	194.26	0.943955
I6L970;A0A0N4SVA6;Q3TBX5;Q3TAZ9;Q3U3K9;P70295	164;311;293;293;322;293	I6L970	I6L970	Ancient ubiquitous protein 1	Aup1		0.577902	5.04426	0.000208137	67.064	56.549	67.064																																	0.577902	5.04426	0.000208137	67.064
A0A0N4SVC2;E9QP00	213;213	A0A0N4SVC2	A0A0N4SVC2		Tra2a		0.226431	0.611395	0.00604022	52.155	40.212	52.155	0	0		NaN	0.226431	0.611395	0.00604022	52.155	0	0		NaN	0	0		NaN	0	0		NaN	0	0		NaN	0	0		NaN	0	0		NaN	0	0		NaN	0
A0A0N4SVC2;E9QP00;Q6PFR5;Q3TNU2;P62996;F8WJG3	258;260;259;33;264;164	A0A0N4SVC2;P62996	P62996	Transformer-2 protein homolog alpha;Transformer-2 protein homolog beta	Tra2a;Tra2b		1	75.5018	8.03e-06	140.57	59.234	135.5	0.9996	33.9766	0.000778302	91.202	1	68.6736	0.000289317	140.57	0.999942	43.6024	0.00169573	89.613	0.999998	57.9226	0.000188176	119.16	0.999983	49.1935	0.000149873	128.1	0.999618	34.2072	0.000803857	90.412	1	65.3036	0.000199422	132.69	0.998992	29.7909	0.000229328	129.29	1	75.5018	0.000231509	135.5	0.998354
A0A0N4SVC2;E9QP00;Q6PFR5;Q3TNU2;P62996;F8WJG3	260;262;261;35;266;166	A0A0N4SVC2;P62996	P62996	Transformer-2 protein homolog alpha;Transformer-2 protein homolog beta	Tra2a;Tra2b		0.999899	39.9816	8.03e-06	140.57	59.234	132.69	0.968009	14.8762	0.000778302	91.202	0.99719	25.5327	0.000289317	140.57	0.98771	20.3222	0.00169573	89.613	0.999209	33.7403	0.000188176	119.16	0.944027	13.3323	0.000149873	128.1	0.9903	20.3228	0.000803857	90.412	0.999899	39.9816	0.000199422	132.69	0.929664	12.482	0.000229328	129.29	0.999843	38.0628	0.000231509	135.5	0.914661
A0A0N4SVC2;E9QP00;Q6PFR5;Q3TAP5	94;94;94;94	A0A0N4SVC2	A0A0N4SVC2	Transformer-2 protein homolog alpha	Tra2a		1	69.5578	6.03e-05	126.63	98.005	123.63	0.999998	56.7858	0.000589673	100.08	0.999557	33.2673	0.00429727	72.662	0.999961	43.9613	0.00205155	83.692	1	69.1829	0.00123295	87.914	0.999607	33.9155	0.0640278	41.117	0.999995	52.8985	0.00106578	91.076	0.999968	43.7158	0.00087794	94.63	0.999988	49.3493	0.00309551	78.564	1	69.5578	7.85e-05	123.63	0.999959
A0A0N4SVC2;E9QP00;Q6PFR5;Q3TAP5	96;96;96;96	A0A0N4SVC2	A0A0N4SVC2	Transformer-2 protein homolog alpha	Tra2a		0.999976	46.2503	6.03e-05	126.63	98.005	126.63	0.999875	39.0163	0.000589673	100.08	0.989751	19.6233	0.00429727	72.662	0.999648	34.3935	0.00205155	83.692	0.99993	41.5266	0.00123295	87.914	0.997602	26.0574	0.0640278	41.117	0.999302	31.3267	0.00106578	91.076	0.979181	15.6442	0.00087794	94.63	0.99936	31.9044	0.00309551	78.564	0.999775	34.8462	7.85e-05	123.63	0.999923
A0A0N4SVC2;E9QP00;Q6PFR5;Q3TAP5	98;98;98;98	A0A0N4SVC2	A0A0N4SVC2	Transformer-2 protein homolog alpha	Tra2a		0.997905	26.7777	6.03e-05	126.63	98.005	100.08	0.997905	26.7777	0.000589673	100.08	0.950431	12.7779	0.00429727	72.662	0.96738	14.7194	0.00205155	83.692	0.99659	24.6573	0.00123295	87.914	0.970055	15.0922	0.0640278	41.117	0.947588	12.5686	0.00106578	91.076	0.784464	5.49354	0.00087794	94.63	0.993277	21.6924	0.00309551	78.564	0.687407	3.42092	7.85e-05	123.63	0.995586
A0A0N4SVC2;E9QP00;Q6PFR5;Q3TAP5	82;82;82;82	A0A0N4SVC2	A0A0N4SVC2	Transformer-2 protein homolog alpha	Tra2a		0.998752	29.0141	0.00852045	63.181	51.174	54.602	0.998752	29.0141	0.017237	54.602	0	0		NaN	0.998048	26.8601	0.00852045	63.181	0	0		NaN	0.993122	21.3845	0.0434162	41.996					0.982502	16.7062	0.0208037	51.092	0.994666	22.2936	0.0375261	43.594	0	0		NaN
A0A0N4SVC2;E9QP00;Q6PFR5;Q3TAP5	84;84;84;84	A0A0N4SVC2	A0A0N4SVC2	Transformer-2 protein homolog alpha	Tra2a		0.987435	18.7546	0.00802484	67.207	18.147	63.181	0.983348	17.6215	0.017237	54.602	0	0		NaN	0.987435	18.7546	0.00852045	63.181	0.931355	11.2982	0.0400578	42.689	0.975681	15.6371	0.0434162	41.996					0.878887	8.29472	0.0208037	51.092	0.982003	16.8828	0.0375261	43.594	0.864848	8.05372	0.00802484	67.207
A0A0N4SVD9;A0A0N4SW32;F6THH9;A0A0N4SVK0;Q9DBD2	71;71;50;32;71	A0A0N4SVD9	A0A0N4SVD9	E3 ubiquitin-protein ligase MARCH8	2025-03-08		0.998159	27.3819	0.00216149	75.088	42.464	75.088	0	0		NaN	0.995233	23.272	0.0110694	58.04	0	0		NaN	0	0		NaN	0	0		NaN					0	0		NaN					0.998159	27.3819	0.00216149	75.088	0
Z4YKC4;A0A0R4J112;A2AMI2;A0A0N4SVL0;Q80XI3;Q6DI78;A2AMI7;Q3V075	1114;1125;1126;1309;1126;472;549;138	Z4YKC4	Z4YKC4	Eukaryotic translation initiation factor 4 gamma 3	Eif4g3		0.970402	16.05	0.00446671	69.672	22.485	69.261	0.796269	6.59823	0.00446671	69.672	0.677613	6.23634	0.0236124	53.08	0.798402	8.31315	0.00950756	62.799	0.970402	16.05	0.00454281	69.261	0.819565	9.32581	0.00842725	64.64	0.92489	13.5028	0.0179896	56.654	0.666134	3.13636	0.00593475	66.538	0	0		NaN	0.761072	8.04189	0.0112015	62.528	0
Z4YKC4;A0A0R4J112;A2AMI2;A0A0N4SVL0;Q80XI3;A2AMI6	273;284;266;449;266;276	Z4YKC4	Z4YKC4	Eukaryotic translation initiation factor 4 gamma 3	Eif4g3		0.311843	0	2.16e-34	191.74	168.41	64.772	0.311843	0	0.000889138	64.772									0.290554	0	1e-06	95.172	0.287466	0	3.08e-05	83.058	0.253915	0	1.22e-25	174.15	0.264117	0	6.42e-06	86.884	0.274939	0	1.46e-09	119.74	0.28447	0	1.31e-18	155.98	0.270925
Z4YKC4;A0A0R4J112;A2AMI2;A0A0N4SVL0;Q80XI3;A2AMI6	274;285;267;450;267;277	Z4YKC4	Z4YKC4	Eukaryotic translation initiation factor 4 gamma 3	Eif4g3		0.997974	29.9388	2.16e-34	191.74	168.41	119.74	0.997974	29.9388	7.66e-05	119.74	0.980951	20.3545	0.010794	63.662					0.980431	20.1077	1e-06	95.172	0.995992	27.0235	3.08e-05	98.182	0.993501	24.8648	1.22e-25	174.15	0.99762	29.2348	6.42e-06	122.18	0.980874	20.1392	1.46e-09	119.74	0.983159	20.6736	1.31e-18	155.98	0.974631
Z4YKC4;A0A0R4J112;A2AMI2;A0A0N4SVL0;Q80XI3;Q6DI78;A2AMI7;Q3V075	1138;1149;1150;1333;1150;496;573;162	Z4YKC4	Z4YKC4	Eukaryotic translation initiation factor 4 gamma 3	Eif4g3		0.519589	0.340963	0.0299609	40.856	31.068	40.856									0.519589	0.340963	0.0299609	40.856													0	0		NaN
Z4YKC4;A0A0R4J112;A2AMI2;A0A0N4SVL0;Q80XI3;Q6DI78;A2AMI7;Q3V075	1139;1150;1151;1334;1151;497;574;163	Z4YKC4	Z4YKC4	Eukaryotic translation initiation factor 4 gamma 3	Eif4g3		0.927247	11.0544	0.00187365	67.312	57.524	52.464					0.904716	9.77494	0.00187365	67.312					0.784413	5.61227	0.0265616	42.289	0.815181	6.44726	0.0292959	41.136					0	0		NaN									0.927247
A0A0N4SVL4;Q3UQI9;Q0VF82	143;143;143	A0A0N4SVL4	A0A0N4SVL4	Protein FAM188B	Fam188b		1	111.687	9.48e-08	127.53	112.14	127.53	0	0		NaN	0	0		NaN					1	111.687	9.48e-08	127.53	0.999996	58.4582	0.00156539	65.854	0.999839	41.6056	0.00965532	49.318					0	0		NaN					1
A0A0N4SVL4;Q3UQI9;Q0VF82	219;219;219	A0A0N4SVL4	A0A0N4SVL4	Protein FAM188B	Fam188b		0.497872	0	0.00551312	60.918	52.098	60.918	0.497872	0	0.00551312	60.918	0	0		NaN
A0A0N4SVL4;Q3UQI9;Q0VF82	220;220;220	A0A0N4SVL4	A0A0N4SVL4	Protein FAM188B	Fam188b		0.497872	0	0.00551312	60.918	52.098	60.918	0.497872	0	0.00551312	60.918	0	0		NaN
A0A0N4SVL4;Q3UQI9;Q0VF82	123;123;123	A0A0N4SVL4	A0A0N4SVL4	Protein FAM188B	Fam188b		1	69.9281	1.25e-44	256.89	235.97	256.89	0.99999	50.1827	3.75e-27	211.66	0.999999	59.2966	6.52e-35	229.87	1	69.9281	1.25e-44	256.89	0.999894	39.7523	3.52e-27	212.76	0.999999	60.2805	1.49e-35	245.53	0.999979	46.7511	3.18e-36	249.19	0.999372	32.0243	9.57e-09	126.75	0.99941	32.2877	5.23e-14	148.84	0.999875	39.0233	2.27e-14	160.22	0.999962
A0A0N4SVL4;Q3UQI9	308;308	A0A0N4SVL4	A0A0N4SVL4	Protein FAM188B	Fam188b		0.999822	37.5697	1.39e-21	204.35	191.28	170.1	0.983592	17.7806	3.14e-14	157.82	0.999822	37.5697	1.21e-16	170.1	0.987418	18.9782	4.42e-14	153.27	0.998092	27.1876	3.42e-14	156.8	0.994563	22.6515	4.68e-11	130.71	0.966417	14.5923	4.7e-21	191.97	0.977936	16.4721	1.64e-14	163.14	0.991443	20.7086	1.44e-08	126.15	0.998456	28.1237	4.92e-17	181.43	0.994531
A0A0N4SVL4;Q3UQI9	310;310	A0A0N4SVL4	A0A0N4SVL4	Protein FAM188B	Fam188b		0.977064	16.2945	6.7e-13	185.55	168.27	185.55									0.942586	12.1741	0.00215607	112.44					0.756399	4.92108	0.000553248	126.43	0.723419	4.17595	0.000981897	122.69													0.977064
A0A0N4SVL4;Q3UQI9	313;313	A0A0N4SVL4	A0A0N4SVL4	Protein FAM188B	Fam188b		0.378065	0.854577	0.0285535	46.145	33.664	46.145																																					0.378065
A0A0N4SVL4;Q3UQI9;Q0VF82	344;344;344	A0A0N4SVL4	A0A0N4SVL4	Protein FAM188B	Fam188b		1	45.7644	0.0143683	60.255	24.744	45.764	1	51.2862	0.0257614	51.286	1	53.5687	0.0228619	53.569	1	46.7962	0.0321654	46.796	1	60.2551	0.0143683	60.255	1	52.6925	0.023975	52.693	1	52.6925	0.023975	52.693	1	44.2994	0.0436665	44.299	1	54.3433	0.0218779	54.343	1	45.7644	0.0369183	45.764	1
A0A0N4SVT3;Q9DAS9;A0A0N4SW28	26;26;26	A0A0N4SVT3	A0A0N4SVT3	Guanine nucleotide-binding protein G(I)/G(S)/G(O) subunit gamma-12	Gng12		1	165.631	3.09e-05	183.99	102.22	165.63	1	160.675	3.09e-05	160.67	1	172.173	0.000504181	172.17	1	183.987	0.000234927	183.99	1	152.672	0.000501781	152.67	1	156.013	0.000252249	156.01	1	156.013	0.000517569	156.01	1	140.628	0.000199982	140.63	1	156.013	0.000148974	156.01	1	165.631	0.000169612	165.63	1
A0A0N4SVT3;Q9DAS9;A0A0N4SW28	7;7;7	A0A0N4SVT3	A0A0N4SVT3	Guanine nucleotide-binding protein G(I)/G(S)/G(O) subunit gamma-12	Gng12		0.999299	31.5758	1.91e-05	132.9	107.89	132.9	0	0		NaN	0.949413	12.9894	0.0113758	57.034	0.852196	7.60351	0.00437945	66.178	0.999299	31.5758	1.91e-05	132.9	0.992904	21.5004	4.9e-05	116.19	0.994926	22.9421	4.6e-05	117.63	0.987849	19.1835	0.000521657	89.747	0.995421	23.345	5.4e-05	113.76	0.959869	14.3818	0.0385146	40.164	0.998743
A0A0N4SVT3;Q9DAS9;A0A0N4SW28	10;10;10	A0A0N4SVT3	A0A0N4SVT3	Guanine nucleotide-binding protein G(I)/G(S)/G(O) subunit gamma-12	Gng12		0.999996	53.7501	1.75e-06	161.87	143.81	132.9	0.995825	24.061	0.00553176	75.788	0.984631	18.2779	0.000110608	106.11	0.99753	27.6509	6.06e-05	115.69	0.999996	53.7501	1.91e-05	132.9	0.999451	32.5708	4.9e-05	116.19	0.999987	48.9541	4.6e-05	117.79	0.999276	31.96	8.17e-05	122.42	0.989118	19.5656	3.19e-05	136.72	0.999449	32.8732	0.00117384	98.105	0.999992
A0A0N4SVU0;A0A0N4SWG8	11;11	A0A0N4SVU0	A0A0N4SVU0				0.711907	3.9289	3.29e-05	109.02	59.835	94.688	0.668455	3.0453	0.000277487	93.096	0.5	0	3.29e-05	109.02									0.638841	2.47694	0.000315858	90.759					0.711907	3.9289	0.000251345	94.688									0
A0A0N4SVU0;A0A0N4SWG8	12;12	A0A0N4SVU0	A0A0N4SVU0				0.731591	4.3547	2.62e-05	124.24	82.546	124.24					0.5	0	3.29e-05	109.02	0.731591	4.3547	2.62e-05	124.24	0.728754	4.29217	0.000480071	86.729																	0.624814	2.21503	0.00227378	72.243	0
A0A0N4SVU8;Q9DCS1	42;42	A0A0N4SVU8	A0A0N4SVU8	Transmembrane protein 176A	Tmem176a		1	120.574	3.86e-05	137.16	119.35	120.57	1	126.765	4.24e-05	126.76					0	0		NaN	1	129.742	3.86e-05	129.74	1	111.936	0.000106388	111.94					1	48.6592	0.0230357	48.659	1	120.574	0.000382548	120.57					1
A0A0N4SVY3;Q6P1B3	241;241	A0A0N4SVY3	A0A0N4SVY3	PILR alpha-associated neural protein	Pianp		0.922018	11.2604	1.92e-101	304.07	289.69	304.07	0.796624	6.7641	2.52e-101	301.87					0	0		NaN	0	0		NaN					0.691529	4.76345	2.72e-37	206.7					0.817861	7.10739	2.36e-47	222.36					0.922018
A0A0N4SVY3;Q6P1B3	209;209	A0A0N4SVY3	A0A0N4SVY3	PILR alpha-associated neural protein	Pianp		1	97.2728	2.16e-05	125.5	98.715	97.273					1	125.497	2.16e-05	125.5	1	110.438	4.46e-05	110.44	1	86.9442	0.000477142	86.944	1	70.8885	0.00321983	70.889	1	98.6762	0.000218389	98.676	1	87.9889	0.000414078	87.989	1	66.0043	0.00287489	66.004	1	97.2728	0.000244087	97.273	1
A0A0N4SW62;Q3TWL5;A0A0N4SW06;Q91WI7	104;104;72;104	A0A0N4SW62	A0A0N4SW62	Integrin-alpha FG-GAP repeat-containing protein 2	Itfg2		0.999589	33.8597	5.86e-06	103.75	82.725	99.879					0.999589	33.8597	1.37e-05	99.879	0	0		NaN	0.996805	24.9415	1.69e-05	97.999	0.999307	31.5895	5.86e-06	103.75	0.989005	19.54	0.00666999	57.662	0.976609	16.2068	0.000827556	74.222	0.962596	14.1053	0.0315539	47.058	0	0		NaN	0.985304
A0A0N4SW93;Q3TSE2;E9Q026;Q7TPS5	259;193;259;259	A0A0N4SW93;Q3TSE2	A0A0N4SW93	C2 domain-containing protein 5	C2cd5		0.465183	0	3.1e-06	107.73	80.845	86.315	0	0		NaN	0.453018	0	0.0522771	40.066	0.446968	0	0.00530535	65.231	0.436274	0	3.1e-06	107.73	0.425043	0	0.00522928	52.144	0.455629	0	0.000106163	91.932	0.465183	0	9.2e-06	86.315	0.45756	0	0.0298104	45.478	0.421542	0	0.0018604	75.535	0.445367
A0A0N4SW93;Q3TSE2;E9Q026;Q7TPS5	260;194;260;260	A0A0N4SW93;Q3TSE2	A0A0N4SW93	C2 domain-containing protein 5	C2cd5		0.628963	3.46026	7.74e-10	164.63	137.74	135.61	0.628963	3.46026	2.44e-08	135.61	0.453018	0	0.0522771	40.066	0.446968	0	0.00530535	65.231	0.436274	0	3.1e-06	107.73	0.558972	2.49863	1.14e-06	114.27	0.455629	0	0.000106163	91.932	0.465183	0	9.2e-06	86.315	0.45756	0	0.0298104	45.478	0.578414	4.27677	1.42e-07	106.56	0.445367
A0A0N4SW93	866	A0A0N4SW93	A0A0N4SW93				0.999939	42.1476	2.25e-05	139.78	125.57	122.46	0.999939	42.1476	4.99e-05	122.46	0.998679	28.7849	6.92e-05	107.53	0.999236	31.1735	0.000172057	102.73	0.997881	26.7302	6e-05	108.01	0.999385	32.1147	0.000225827	100.22	0.998767	29.0842	2.31e-05	139.46	0.99816	27.3433	2.25e-05	139.78	0.999685	35.0208	5.21e-05	119.39	0.999713	35.4244	5.64e-05	113.07	0.999845
A0A0N4SW93	894	A0A0N4SW93	A0A0N4SW93				0.999474	33.6008	0.00552094	61.265	61.265	61.127	0.989712	21.0155	0.0230244	47.548					0.994247	25.1888	0.0266893	46.249	0.989142	20.4821	0.0132004	48.422	0.995765	24.0881	0.00552094	61.265	0.995194	24.629	0.0179683	50.077	0.995834	24.6058	0.0171403	51.147	0.998139	28.4785	0.0141486	55.011	0.970668	16.381	0.0360997	42.913	0.989712
A0A0N4SW93;Q3TSE2;E9Q026;Q7TPS5	659;591;657;657	A0A0N4SW93;Q3TSE2	A0A0N4SW93	C2 domain-containing protein 5	C2cd5		0.568133	0.227104	0.0119155	53.718	37.952	53.718	0	0		NaN	0	0		NaN					0	0		NaN	0.568133	0.227104	0.0119155	53.718					0	0		NaN	0	0		NaN	0	0		NaN	0.52631
A0A0N4SW93;Q3TSE2;E9Q026;Q7TPS5	661;593;659;659	A0A0N4SW93;Q3TSE2	A0A0N4SW93	C2 domain-containing protein 5	C2cd5		0.99968	36.9865	9.97e-08	118.54	77.784	118.54	0	0		NaN	0.995864	23.5742	4.12e-05	91.733	0.999444	32.9103	4.92e-05	88.573	0	0		NaN	0.998028	29.5874	0.000112191	86.732	0.997055	26.7932	3.44e-05	93.093	0.999345	35.1712	3.44e-05	93.093	0.999001	30.0718	1.74e-07	112.74	0	0		NaN	0.99968
A0A0N4SW93;Q3TSE2;E9Q026;Q7TPS5	663;595;661;661	A0A0N4SW93;Q3TSE2	A0A0N4SW93	C2 domain-containing protein 5	C2cd5		0.835576	7.32886	0.00570064	60.991	41.236	44.441	0	0		NaN	0	0		NaN	0.47623	0	0.0174292	45.205	0	0		NaN	0.81525	6.75357	0.0119155	53.718					0.527995	0.527026	0.00570064	60.991	0	0		NaN	0	0		NaN	0.835576
A0A0N4SW93;Q3TSE2;E9Q026;Q7TPS5	664;596;662;662	A0A0N4SW93;Q3TSE2	A0A0N4SW93	C2 domain-containing protein 5	C2cd5		0.99658	26.1328	1.74e-07	112.74	74.358	112.74	0	0		NaN	0.836525	7.91015	4.12e-05	91.733	0.707528	4.25428	4.92e-05	88.573	0	0		NaN	0.818868	5.60616	0.00236084	65.854	0.635286	2.49531	4.11e-05	91.767	0.912087	10.6604	0.000375576	83.059	0.99658	26.1328	1.74e-07	112.74	0	0		NaN	0.825624
A0A0N4SW94;Q0VE46;O35682	16;16;16	A0A0N4SW94	A0A0N4SW94	Myeloid-associated differentiation marker	Myadm		0.773047	6.35049	1.67e-13	145.54	123	119.68	0	0		NaN									0.773047	6.35049	4.82e-07	119.68																					0.478807
Q3U3U9;A0A0N4SWA4;Q9ES18	46;46;46	Q3U3U9	Q3U3U9	Forkhead box protein J2	Foxj2		0.999984	47.9878	2.11e-17	155.32	138.11	155.32	0.993281	22.2967	2.69e-05	84.962	0	0		NaN	0.995828	23.8265	2.83e-06	98.636	0.999984	47.9878	2.11e-17	155.32	0.99752	26.052	5.06e-12	136.34					0.925793	10.9953	9.75e-05	75.88	0	0		NaN	0	0		NaN	0
A0A0N4SWG4;A0A5F8MPG4;Q8CDV2;Q9D5W0;Q3USZ6;E9Q7V6;Q5D0E7;Q64338	528;623;440;431;459;459;468;468	A0A0N4SWG4	A0A0N4SWG4	Calcium/calmodulin-dependent 3',5'-cyclic nucleotide phosphodiesterase 1C	Pde1c		0.52285	1.24774	0.00455132	60.55	28.723	58.864	0.52285	1.24774	0.00455132	58.864	0	0		NaN	0	0		NaN	0	0		NaN	0	0		NaN	0.499976	0	0.00790875	60.55	0	0		NaN	0	0		NaN					0.499095
A0A0N4SWG4;A0A5F8MPG4;Q8CDV2;Q9D5W0;Q3USZ6;E9Q7V6;Q5D0E7;Q64338	529;624;441;432;460;460;469;469	A0A0N4SWG4	A0A0N4SWG4	Calcium/calmodulin-dependent 3',5'-cyclic nucleotide phosphodiesterase 1C	Pde1c		0.92985	11.2458	2.78e-06	148.52	116.53	148.52	0	0		NaN	0	0		NaN	0.844413	7.71883	0.000920767	77.08	0.808917	6.83931	0.000656721	76.759	0	0		NaN	0.499976	0	0.00790875	60.55	0.725905	4.50866	0.00455132	58.864	0.678931	3.35534	0.0665181	42.388	0.92985	11.2458	2.78e-06	148.52	0.499095
A0A0N4SWG4;A0A5F8MPG4;Q8CDV2;Q9D5W0;Q3USZ6;E9Q7V6;Q5D0E7;Q64338	532;627;444;435;463;463;472;472	A0A0N4SWG4	A0A0N4SWG4	Calcium/calmodulin-dependent 3',5'-cyclic nucleotide phosphodiesterase 1C	Pde1c		0.453243	0	0.0356273	44.457	31.338	44.457	0	0		NaN	0	0		NaN	0	0		NaN	0	0		NaN	0	0		NaN	0	0		NaN	0	0		NaN	0	0		NaN	0.453243	0	0.0356273	44.457	0
A0A0N4SWG4;A0A5F8MPG4	47;142	A0A0N4SWG4	A0A0N4SWG4				0.495077	0	0.00912515	53.262	39.247	53.262	0	0		NaN	0	0		NaN	0	0		NaN									0	0		NaN					0	0		NaN	0.495077	0	0.00912515	53.262
A0A0N4SWG4;A0A5F8MPG4	49;144	A0A0N4SWG4	A0A0N4SWG4				0.980144	16.9341	5.48e-21	200.04	166.35	200.04	0.828446	6.83862	2.4e-11	139.43	0	0		NaN	0.980144	16.9341	5.48e-21	200.04	0.864434	8.04583	9.39e-13	148.26					0	0		NaN	0.826404	6.77878	0.000368825	81.97	0	0		NaN	0.495077	0	0.00912515	53.262
A0A0N5E9G7;G3X8Z6;Q5U4B1;G3UWX1;P35601	535;535;535;549;535	A0A0N5E9G7	A0A0N5E9G7	Replication factor C subunit 1	Rfc1		1	84.8919	7.86e-12	241.56	182.81	118.21	1	75.2868	1.06e-09	240.37	1	132.397	5.32e-07	241.56	1	89.2797	7.86e-12	198.95	1	91.5572	1.47e-06	187.62	1	128.222	3.45e-07	221.56	1	75.5619	7.16e-08	201.04	1	125.266	7.06e-08	199.96	1	84.8919	1.67e-07	225.89	1	138.373	1.94e-09	229.06	1
A0A0N5E9G7;G3X8Z6;Q5U4B1;G3UWX1;P35601;Q3UJT6;Q61944;Q3UVT8	308;308;308;322;308;308;250;308	A0A0N5E9G7	A0A0N5E9G7	Replication factor C subunit 1	Rfc1		0.494334	0	0.0469473	43.512	35.093	43.512					0.494334	0	0.0469473	43.512																	0	0		NaN
A0A0N5E9G7;G3X8Z6;Q5U4B1;G3UWX1;P35601;Q3UJT6;Q61944;Q3UVT8	309;309;309;323;309;309;251;309	A0A0N5E9G7	A0A0N5E9G7	Replication factor C subunit 1	Rfc1		0.494334	0	0.0469473	43.512	35.093	43.512					0.494334	0	0.0469473	43.512																	0	0		NaN
A0A0N5E9G7;G3X8Z6;Q5U4B1;G3UWX1;P35601;Q3UJT6;Q61944	365;365;365;379;365;365;307	A0A0N5E9G7	A0A0N5E9G7	Replication factor C subunit 1	Rfc1		0.999997	55.0295	3.56e-14	227.95	161.93	227.95	0.988066	19.5755	2.04e-08	174.51	0.99649	26.1379	0.00339978	70.345	0.999175	30.8338	1.35e-11	206.32	0.99968	34.9489	3.56e-14	227.95	0.967327	15.4259	0.0262395	41.383	0.878049	10.2035	0.0468871	40.767	0.999118	32.184	6.19e-05	141.58	0	0		NaN	0.998498	28.2489	0.000551455	96.604	0.998562
A0A0N5E9G7;G3X8Z6;Q5U4B1;G3UWX1;Q3UVT8;Q3V247	68;68;68;68;68;68	A0A0N5E9G7	A0A0N5E9G7		Rfc1		1	100.231	3.6e-52	302.11	246.27	271.3	1	92.0541	1e-37	269.7	0.999999	59.384	5.22e-13	186.7	1	64.6495	2.44e-16	190.15	1	68.7258	3.67e-17	206.63	1	69.6894	4.68e-23	222.54	1	100.231	1.08e-43	271.3	0.999859	38.1865	4.24e-12	175.39	0.999869	38.7006	2.45e-08	134.93	1	68.5998	2.31e-36	251.97	1
A0A0N5E9G7;G3X8Z6;Q5U4B1;G3UWX1;Q3UVT8;Q3V247	70;70;70;70;70;70	A0A0N5E9G7	A0A0N5E9G7		Rfc1		0.999967	44.7551	3.6e-52	302.11	246.27	271.3	0.999543	33.3993	1e-37	269.7	0.992627	21.299	5.22e-13	186.7	0.985866	18.4374	2.44e-16	190.15	0.999515	33.1425	3.67e-17	206.63	0.998794	29.182	4.68e-23	222.54	0.999967	44.7551	1.08e-43	271.3	0.917278	10.4637	4.24e-12	175.39	0.96685	14.6898	2.45e-08	134.93	0.999595	33.9224	2.31e-36	251.97	0.999957
A0A0N5E9G7;G3X8Z6;Q5U4B1;G3UWX1;Q3UVT8;Q3V247	72;72;72;72;72;72	A0A0N5E9G7	A0A0N5E9G7		Rfc1		0.513416	0	0.00202124	74.537	59.204	74.537	0	0		NaN					0	0		NaN	0	0		NaN	0.513416	0	0.00202124	74.537	0	0		NaN	0	0		NaN									0
A0A0N5E9G7;G3X8Z6;Q5U4B1;G3UWX1;P35601;Q3UJT6;Q61944;Q3UVT8	244;244;244;258;244;244;186;244	A0A0N5E9G7	A0A0N5E9G7	Replication factor C subunit 1	Rfc1		1	80.3368	9.66e-33	217.54	192.39	217.26	1	78.5935	9.66e-33	217.54	0.999995	52.9803	2.09e-22	177.38	1	68.9319	1.55e-32	210.16	0.986039	18.4908	9.13e-12	129.74	1	80.3368	9.89e-33	217.26	0.999566	33.6812	4.01e-12	140.31	1	86.0423	1.02e-27	208.34	0.999816	37.3458	2.76e-22	173.54	0.999999	62.2653	2.15e-22	177.03	0.997658
A0A0N5E9G7;G3X8Z6;Q5U4B1;G3UWX1;P35601;Q3UJT6	516;516;516;530;516;516	A0A0N5E9G7	A0A0N5E9G7	Replication factor C subunit 1	Rfc1		1	94.4091	0.0118584	114.86	23.593	94.409	1	87.895	0.0258237	87.895	1	114.858	0.0118584	114.86	0	0		NaN	1	92.201	0.0235923	92.201	1	80.9162	0.0379833	80.916	1	84.8173	0.0310061	84.817	1	94.4091	0.022448	94.409	0	0		NaN	0	0		NaN	0
A0A0N5E9G7;G3X8Z6;Q5U4B1;G3UWX1;P35601;Q3UJT6;Q61944;Q3UVT8	281;281;281;295;281;281;223;281	A0A0N5E9G7	A0A0N5E9G7	Replication factor C subunit 1	Rfc1		0.963259	14.4583	0.0161551	54.524	30.233	54.524	0.963259	14.4583	0.0161551	54.524
A0A0N5E9G7;G3X8Z6;Q5U4B1;G3UWX1;P35601;A0A0N4SVN6	1089;1090;1090;1103;1090;175	A0A0N5E9G7	A0A0N5E9G7	Replication factor C subunit 1	Rfc1		0.999558	33.5458	2.31e-278	498.69	475.51	498.69	0.999558	33.5458	2.31e-278	498.69									0.997768	26.5026	3.14e-235	467.26	0.999349	31.8613	1.39e-164	384.87									0.991358	20.5963	3.58e-165	390.47					0.992387
A0A0N5E9G7;G3X8Z6;Q5U4B1;G3UWX1;P35601;Q3UJT6;Q61944;Q3UVT8	155;155;155;155;155;155;97;155	A0A0N5E9G7	A0A0N5E9G7	Replication factor C subunit 1	Rfc1		0.999994	52.4814	3.57e-40	221.45	205.05	200.5	0.999477	34.5645	5.41e-17	152.23	0.99999	50.105	5.19e-33	195.94	0.807398	6.25142	3.78e-17	157.26	0.999901	40.0476	2.21e-17	162.1	0.999084	30.3858	4.3e-33	198.26	0.999854	38.4903	2.13e-33	203.96	0.999921	41.0457	3.57e-40	221.45	0.999994	52.4814	3.45e-33	200.5	0.997148	25.4761	6.76e-25	186.39	0.99999
A0A0N5E9G7;G3X8Z6;Q5U4B1;G3UWX1;P35601;Q3UJT6;Q61944;Q3UVT8	266;266;266;280;266;266;208;266	A0A0N5E9G7	A0A0N5E9G7	Replication factor C subunit 1	Rfc1		1	82.8581	4.16e-05	113.7	95.607	113.7	0.999897	41.8701	0.00940235	53.403	1	76.8856	0.000373092	99.796	1	81.1041	0.000476853	97.203	0.999995	54.7832	0.00154899	73.722	0.9998	39.8456	0.00836144	55.267	0.999999	61.1764	0.000343493	85.046	1	68.5611	0.00028126	91.993	1	71.2182	8.91e-05	96.805	1	82.8581	4.16e-05	113.7	1
A0A0N5E9G7;G3X8Z6;Q5U4B1;G3UWX1;P35601;Q3UJT6;Q61944	357;357;357;371;357;357;299	A0A0N5E9G7	A0A0N5E9G7	Replication factor C subunit 1	Rfc1		0.652158	2.73003	0.0254753	73.951	24.953	73.951					0	0		NaN	0	0		NaN					0	0		NaN	0	0		NaN	0.652158	2.73003	0.0254753	73.951					0	0		NaN
A0A0N5E9G7;G3X8Z6;Q5U4B1;G3UWX1;P35601;Q3UJT6;Q61944;Q3UVT8	107;107;107;107;107;107;49;107	A0A0N5E9G7	A0A0N5E9G7	Replication factor C subunit 1	Rfc1		1	71.8696	1.7e-32	221.6	193.39	221.6	0.999952	45.3928	1.7e-11	132.6	0.999352	34.4171	8.48e-13	147.42	1	71.8696	1.7e-32	221.6	0.999731	38.2644	4.37e-29	209.46	0.999776	38.134	4.13e-26	190.91	0.956774	15.0913	8.97e-27	190.8	0.998914	29.6847	8.1e-23	181.22	0.995398	26.1062	6.29e-27	196.41	0.997581	26.6638	5.86e-27	197.31	0.999862
E9Q8A0;A0A0R3P9D3;D3YY67;Q5U4E2	341;394;397;341	E9Q8A0	E9Q8A0	Replication initiator 1	Repin1		0.999999	63.3586	8.04e-05	71.423	62.654	71.423	0.999731	37.5586	0.0202482	41.672	0.999999	63.3586	8.04e-05	71.423	0	0		NaN	0	0		NaN					0.999972	48.4645	0.00331669	54.813	0.999499	35.9312	0.0243489	40.206	0.999999	60.4735	0.000511846	65.722	0	0		NaN	0
H3BKV3;H3BK68;D3Z413;H3BL70;H3BKB8;H3BKS8;E9PWD4;Q3TD26;A0A0R4IZW7;Q3TX08;Q8R2M8	121;124;124;96;117;121;114;114;121;121;83	H3BKV3	H3BKV3	tRNA (guanine(26)-N(2))-dimethyltransferase	Trmt1		0.999999	60.1333	5.53e-40	210.36	189.47	210.36	0.999999	60.3423	2.88e-24	172.92									0.999999	60.1333	5.53e-40	210.36	0.99997	45.2504	3.37e-08	118.57									0.999938	42.1021	3.03e-08	119.54	0	0		NaN
H3BKV3;H3BK68;D3Z413;H3BL70;H3BKB8;H3BKS8;E9PWD4;Q3TD26;A0A0R4IZW7;Q3TX08;D6RFC0;D6RG86	35;35;35;10;28;35;28;28;35;35;28;35	H3BKV3	H3BKV3	tRNA (guanine(26)-N(2))-dimethyltransferase	Trmt1		1	72.3269	8.62e-07	110.33	100.33	110.33	0.999994	52.3828	0.000118933	83.871	0.999864	38.6744	0.00303491	65.416	0.999928	41.4273	0.00218432	75.773	0.999884	39.3583	0.00175655	67.864	0.999998	58.0906	0.00144002	87.208	0.999937	42.0353	0.00101028	80.412	0.999999	59.1043	7.47e-05	88.945	0.999989	49.5313	0.00148215	71.1	1	72.3269	8.62e-07	110.33
A7E2R7;Q3TPM2;A0A0R4IZX7;Q8CDB0	88;133;384;431	A7E2R7	A7E2R7	MAP kinase-interacting serine/threonine-protein kinase 2	Mknk2		0.999469	33.9839	1.07e-05	135.02	76.319	134.21	0.992529	21.4087	2.08e-05	135.02	0.983802	18.2566	0.00128339	83.428	0.999469	33.9839	1.07e-05	134.21	0.931363	12.0254	0.00089576	86.262	0.996049	24.1967	0.000395339	109.47	0.987669	19.173	0.000579082	106.39	0.966904	15.8079	0.00275467	82.515	0.991393	20.7182	0.000542395	92.99	0.990178	20.5913	0.000305586	113.34	0.995047
Q99LK5;A0A0R4IZY0;Q8C1A5	16;16;16	Q99LK5	Q99LK5	Thimet oligopeptidase	Thop1		0.967151	15.9493	1.7e-05	87.357	72.582	87.357					0.967151	15.9493	1.7e-05	87.357																													0.77704
A0A0R4IZY1;Q8R3P2	250;250	A0A0R4IZY1	A0A0R4IZY1	Probable E3 ubiquitin-protein ligase DTX2	Dtx2		0.448789	0	1.34e-17	160.27	147.2	160.27	0	0		NaN	0.385922	0.993113	7.01e-05	79.408					0	0		NaN	0.415504	0	3.57e-12	139.94	0.445403	0	5.62e-12	134.96					0.448789	0	1.34e-17	160.27	0.425793	0	5.05e-09	125.97	0.363923
A0A0R4IZY1;Q8R3P2	252;252	A0A0R4IZY1	A0A0R4IZY1	Probable E3 ubiquitin-protein ligase DTX2	Dtx2		0.448789	0	1.34e-17	160.27	147.2	160.27	0	0		NaN									0	0		NaN	0.415504	0	3.57e-12	139.94	0.445403	0	5.62e-12	134.96					0.448789	0	1.34e-17	160.27	0.425793	0	5.05e-09	125.97	0.363923
A0A0R4IZY1;Q8R3P2	256;256	A0A0R4IZY1	A0A0R4IZY1	Probable E3 ubiquitin-protein ligase DTX2	Dtx2		0.505303	1.58428	2.36e-17	153.69	144.66	131.96	0	0		NaN					0.505303	1.58428	6.86e-12	131.96	0	0		NaN									0.411737	1.46078	2.36e-17	153.69
A0A0R4IZY1;Q8R3P2	217;217	A0A0R4IZY1	A0A0R4IZY1	Probable E3 ubiquitin-protein ligase DTX2	Dtx2		0.690236	3.97048	1.49e-05	102.08	93.695	101.75	0.333153	0	0.00115397	74.519	0.333323	0	0.000752613	79.311	0.452635	0	0.000543398	81.312									0.459305	0	1.49e-05	102.08					0.690236	3.97048	1.57e-05	101.75	0.464974	0	0.000143258	86.455
A0A0R4IZY9;Q91XI1	263;263	A0A0R4IZY9	A0A0R4IZY9	tRNA-dihydrouridine(47) synthase [NAD(P)(+)]-like	Dus3l		0.624622	1.83409	1.42e-15	148.23	132.46	71.256													0.605095	1.78195	9.18e-10	123.06	0.621094	2.18814	1.42e-15	148.23	0	0		NaN	0	0		NaN	0	0		NaN	0	0		NaN	0.624622
A0A0R4IZY9;Q91XI1	264;264	A0A0R4IZY9	A0A0R4IZY9	tRNA-dihydrouridine(47) synthase [NAD(P)(+)]-like	Dus3l		0.936399	13.484	1.09e-20	165.01	149.13	120.84	0.666996	3.63115	2.75e-06	92.413	0.751128	4.81631	1.09e-20	165.01	0.936399	13.484	1.31e-09	120.84									0	0		NaN	0	0		NaN	0	0		NaN	0	0		NaN
A0A5F8MPU2;A0A0R4IZZ6;Q6ZQ03	436;483;437	A0A5F8MPU2	A0A5F8MPU2	Formin-binding protein 4	Fnbp4		0.276363	0	0.0104206	54.003	43.397	48.321	0	0		NaN	0	0		NaN	0	0		NaN	0	0		NaN	0	0		NaN	0	0		NaN	0	0		NaN	0.270646	0	0.0104206	54.003	0	0		NaN	0
A0A5F8MPU2;A0A0R4IZZ6;Q6ZQ03	438;485;439	A0A5F8MPU2	A0A5F8MPU2	Formin-binding protein 4	Fnbp4		0.509262	0.189909	1.04e-20	228.42	191.97	228.42	0	0		NaN	0	0		NaN	0	0		NaN	0	0		NaN	0.438081	0	1.25e-09	126.33	0.440404	0	8.35e-05	72.838	0.361444	0	5.18e-06	84.787	0.270646	0	0.0104206	54.003	0	0		NaN	0
A0A5F8MPU2;A0A0R4IZZ6;Q6ZQ03	439;486;440	A0A5F8MPU2	A0A5F8MPU2	Formin-binding protein 4	Fnbp4		0.910476	10.1528	2.65e-24	245.71	214.56	232.01	0.677411	3.23445	1.29e-19	211.9	0.79362	6.03484	3.68e-07	149.86	0.732324	4.44473	6.93e-10	171.03	0.793968	6.08137	3.08e-07	152.94	0.438081	0	1.25e-09	126.33	0.910476	10.1528	1.08e-23	232.01	0.680896	3.55055	2.24e-10	183.36	0.270646	0	0.0104206	54.003	0.660941	4.07293	1.43e-06	92.552	0.716266
A0A5F8MPU2;A0A0R4IZZ6;Q6ZQ03;Q9CSQ9	119;166;120;132	A0A5F8MPU2	A0A5F8MPU2	Formin-binding protein 4	Fnbp4		0.999856	38.4341	5.13e-90	299.92	287.18	260.16	0.999777	36.5347	5.64e-77	281.91	0	0		NaN	0.935839	14.2728	5.66e-07	101.95	0.999856	38.4341	3.75e-66	260.16	0.999825	37.5785	5.13e-90	299.92	0.998423	28.0371	2.09e-77	283.41	0.886344	10.3105	4.99e-09	120.44	0.999552	34.4387	6.15e-34	199.75	0.988917	19.5567	1.27e-34	207.53	0.98143
A0A5F8MPU2;A0A0R4IZZ6;Q6ZQ03	18;65;19	A0A5F8MPU2	A0A5F8MPU2	Formin-binding protein 4	Fnbp4		1	72.6812	3.96e-05	133.32	102.43	72.681	1	104.091	7.82e-05	104.09	1	86.7722	0.000677989	86.772	1	52.5225	0.000132427	105.19	1	83.2035	0.00120362	83.204	1	111.313	6.4e-05	111.31	1	89.4403	0.000507165	89.44	1	68.4635	0.00337464	68.463	1	115.064	6.11e-05	115.06	1	72.6812	0.00275342	72.681	1
A0A0R4J000;Q6ZQH5;Q8VC57	29;34;29	A0A0R4J000	A0A0R4J000	BTB/POZ domain-containing protein KCTD5	Kctd5		0.99998	46.9974	0.0118129	52.849	28.483	52.849																	0	0		NaN																	0.99998
Q3UXH8;A0A0R4J008;P70288	232;394;394	Q3UXH8	Q3UXH8	Histone deacetylase 2	Hdac2		1	82.8353	4.07e-73	266.06	244.24	82.835	1	53.7932	4.07e-73	266.06	1	61.5861	5.51e-36	189.53	1	123.005	2.61e-15	147.12	1	79.7714	3.46e-14	129	1	136.557	3.72e-27	170.4	1	123.524	2.65e-20	159.09	1	82.8353	2.57e-14	134.05	1	107.981	3.48e-27	169.01	1	44.8978	1.31e-15	147.74	1
F6T941;E9PWE3;E9PWE5;E9PWE4;E9PVV2;A0A0R4J011;E9PVV1;A0A0R4J014;E9PWE2;P15806	132;140;140;140;140;140;140;140;140;140	F6T941	F6T941	Transcription factor E2-alpha	Tcf3		0.796041	6.25721	1.18e-06	90.699	73.541	83.022	0.791284	6.88349	1.18e-06	90.699									0	0		NaN	0	0		NaN																	0.796041
A0A0R4J024;Q924T3	319;319	A0A0R4J024	A0A0R4J024	DNA repair protein XRCC4	Xrcc4		0.980018	16.8538	1.47e-09	113.65	94.271	106.18	0.980018	16.8538	1.87e-07	106.18									0	0		NaN
A0A0R4J024;Q924T3	320;320	A0A0R4J024	A0A0R4J024	DNA repair protein XRCC4	Xrcc4		0.977264	16.2888	1.47e-09	113.65	94.271	106.18	0.977264	16.2888	1.87e-07	106.18									0	0		NaN
A0A0R4J031	23	A0A0R4J031	A0A0R4J031				0.823412	7.71244	4.93e-08	113.35	100.87	86.095	0.823412	7.71244	2.39e-05	86.095									0	0		NaN	0.598489	2.31546	4.93e-08	113.35					0.609156	4.40481	0.000673977	66.017					0	0		NaN	0
A0A0R4J034;Q99K01;D3YZA7	30;30;30	A0A0R4J034	A0A0R4J034	Pyridoxal-dependent decarboxylase domain-containing protein 1	Pdxdc1		1	118.908	0.00160317	150.61	88.646	118.91	1	132.779	0.00176789	132.78	1	60.3978	0.0641568	60.398	1	88.1337	0.00998255	88.134	1	85.5332	0.0115463	85.533	1	112.295	0.00512093	112.3	1	94.6921	0.00866244	94.692	1	92.5385	0.00909593	92.538	1	132.779	0.00176789	132.78	1	118.908	0.00379257	118.91	1
A0A0R4J037;Q9ESN5	231;196	A0A0R4J037	A0A0R4J037	Centromere protein K	Cenpk		0.71877	4.07528	1.55e-13	148.26	120.52	148.26																	0	0		NaN					0.499846	0	0.00217125	63.69									0
G3UYB5;G3UZP2;Q3U6J4;A0A0R4J041;Q8C3P7	43;43;43;43;43	G3UYB5	G3UYB5	N6-adenosine-methyltransferase subunit METTL3	Mettl3		0.830882	6.91349	0.0458057	49.482	28.642	49.482													0.830882	6.91349	0.0458057	49.482
G3UYB5;G3UZP2;Q3U6J4;A0A0R4J041;Q8C3P7	48;48;48;48;48	G3UYB5	G3UYB5	N6-adenosine-methyltransferase subunit METTL3	Mettl3		0.531426	0.548966	4.59e-10	123.77	110.53	87.66	0.499999	0	4.59e-10	123.77					0	0		NaN	0.531426	0.548966	2.15e-06	87.66	0	0		NaN	0	0		NaN	0	0		NaN	0.49999	0	2.64e-07	105.48	0	0		NaN
G3UYB5;G3UZP2;Q3U6J4;A0A0R4J041;Q8C3P7	50;50;50;50;50	G3UYB5	G3UYB5	N6-adenosine-methyltransferase subunit METTL3	Mettl3		0.956499	13.4285	1.87e-20	161.02	142.64	161.02	0.499999	0	4.59e-10	123.77					0	0		NaN	0	0		NaN	0	0		NaN	0.714689	4.07093	0.0109882	45.283	0.891259	9.40242	0.00333253	56.008	0.49999	0	2.64e-07	105.48	0.622367	2.23334	0.0172248	43.17	0.956499
A0A0R4J046	629	A0A0R4J046	A0A0R4J046				0.999986	48.9617	8.54e-45	221.24	211.2	221.24									0.999301	31.1214	1.44e-44	213.93													0.999986	48.9617	8.54e-45	221.24
A0A0R4J046	641	A0A0R4J046	A0A0R4J046				0.999988	49.7687	8.54e-45	221.24	211.2	213.93									0.999988	49.7687	1.44e-44	213.93													0.999916	40.7628	8.54e-45	221.24
A0A1D5RMB5;A0A0R4J055;Q6TXD4	480;480;480	A0A1D5RMB5	A0A1D5RMB5	Dynamin-binding protein	Dnmbp		0.996948	28.0532	0.00894315	70.389	31.084	70.389	0	0		NaN									0.996948	28.0532	0.00894315	70.389
A0A0R4J060;J3QNK5;Q8BIH0	274;274;274	A0A0R4J060	A0A0R4J060	Histone deacetylase complex subunit SAP130	Sap130		0.999973	50.5077	1.12e-06	92.332	84.957	86.557	0.999973	47.1805	1.12e-06	92.332	0.956621	17.4987	0.0219949	41.608	0.999057	32.6235	0.00157935	57.036	0	0		NaN	0.999973	50.5077	3.43e-06	86.557	0.999058	32.8167	0.000597145	63.594	0.997236	28.4481	0.00190854	54.838	0.999881	44.0259	1.38e-05	80.859					0.992546
A0A0R4J060;J3QNK5;Q8BIH0	863;864;864	A0A0R4J060	A0A0R4J060	Histone deacetylase complex subunit SAP130	Sap130		0.999923	41.1246	8.92e-69	283.71	249.34	283.71	0.999921	41.1443	4.6e-41	227.78	0.994345	22.6342	7.99e-12	135.6	0	0		NaN	0.996355	24.3611	3.6e-17	153.37	0.751457	3.29005	5.83e-12	137.65	0.912886	9.48789	3.6e-17	153.37	0.663324	2.40178	3.41e-08	117.77	0.999817	37.3874	9.44e-42	229.44	0.998952	30.1835	1.54e-12	146.08	0.999923
A0A0R4J060;J3QNK5;Q8BIH0	682;683;683	A0A0R4J060	A0A0R4J060	Histone deacetylase complex subunit SAP130	Sap130		0.998479	28.1799	0.00111291	74.428	42.903	74.428					0.989929	19.9262	0.00143533	69.979									0.978022	16.4864	0.00239538	65.949	0.99712	25.4141	0.00665877	66.826	0.946959	12.5605	0.0109383	50.653	0.998479	28.1799	0.00111291	74.428					0.811986
A0A0R4J060;J3QNK5;Q8BIH0	434;434;434	A0A0R4J060	A0A0R4J060	Histone deacetylase complex subunit SAP130	Sap130		0.547339	0.963193	0.0107499	47.331	35.017	40.622	0.54659	0.932368	0.0107499	47.331									0.547339	0.963193	0.0272402	40.622
A0A0R4J060;J3QNK5;Q8BIH0	439;439;439	A0A0R4J060	A0A0R4J060	Histone deacetylase complex subunit SAP130	Sap130		0.771264	5.7552	0.00466436	59.628	50.455	50.055																	0.758362	6.19631	0.0120068	46.578	0.611546	2.30216	0.0108544	47.12	0.771264	5.7552	0.00940165	50.055	0.697563	3.6426	0.00466436	59.628
A0A0R4J060;J3QNK5;Q8BIH0	416;416;416	A0A0R4J060	A0A0R4J060	Histone deacetylase complex subunit SAP130	Sap130		0.916511	10.5195	3.62e-05	133.04	93.121	133.04	0.885159	9.25403	0.000323657	95.659	0.743523	4.8172	5e-05	122.45	0.758644	7.00381	0.00309764	68.033	0.553804	2.08313	0.00146041	80.371	0.72825	5.51184	0.000248586	99.161	0.543562	3.39335	0.000565863	85.28	0.916511	10.5195	3.62e-05	133.04	0.475847	0.794997	0.00232215	73.877	0	0		NaN	0.631541
A0A0R4J065;Q8BGE6;Q3UNF6	383;383;383	A0A0R4J065	A0A0R4J065	Cysteine protease ATG4B	Atg4b		1	76.8649	1.99e-29	264.17	245.91	76.865													1	129.146	6.99e-06	129.15	1	76.8649	5e-07	157.68	1	93.6834	1.63e-05	99.589					1	239.821	1.99e-29	264.17					1
A0A0R4J065;Q8BGE6;Q3UNF6	392;392;392	A0A0R4J065	A0A0R4J065	Cysteine protease ATG4B	Atg4b		1	76.8649	6.99e-06	129.15	116.17	76.865													1	129.146	6.99e-06	129.15	1	76.8649	0.00127904	76.865
A0A0R4J069;Q9JLI6;F7BB44;D3Z7G6;F6ZFP8;F7D651	117;117;115;139;119;63	A0A0R4J069	A0A0R4J069	Selenocysteine lyase	Scly		0.995699	25.1441	1.76e-12	139.54	126	99.954	0.995699	25.1441	1.05e-06	99.954	0.66406	5.61881	1.46e-06	96.77	0.670096	4.43834	8.87e-07	101.21	0.959511	14.6567	7.96e-09	120.15	0.881009	10.6985	0.00066829	65.624	0.772189	5.46725	1.05e-08	117.6	0.949047	13.5862	3.51e-12	130.56	0.989727	19.8927	1.76e-12	139.54	0.938137	13.119	0.00586895	49.643	0
E9Q577;A0A0R4J073;Q5U5Q9;E9PWM5	379;379;379;379	E9Q577	E9Q577	BRCA1-A complex subunit RAP80	Uimc1		1	160.877	6.58e-10	178.53	110.63	160.88	1	128.88	0.00103972	128.88	1	114.764	4.58e-05	114.76	1	108.984	0.000235415	111.79	1	165.631	0.00331089	165.63	1	144.889	6.58e-10	157.53	1	147.28	0.001922	147.28	0.999998	58.0721	1.95e-09	134.09	1	147.259	0.000281377	147.26	1	160.877	0.000325977	160.88	1
E9Q577;A0A0R4J073;Q5U5Q9;A0A0R4J183	689;689;689;408	E9Q577	E9Q577	BRCA1-A complex subunit RAP80	Uimc1		1	96.1195	1.45e-17	207.82	169.44	207.82													1	96.1195	1.45e-17	207.82	0.999999	61.4286	1.63e-09	152.13													0	0		NaN	0
E9Q577;A0A0R4J073;Q5U5Q9;A0A0R4J183	665;665;665;384	E9Q577	E9Q577	BRCA1-A complex subunit RAP80	Uimc1		1	93.2214	1.24e-06	133.48	133.48	127.32	1	84.2331	1.24e-06	133.48	1	80.1834	2.74e-05	121.48	0.999999	62.8213	0.00132745	79.885	0.999999	63.6695	0.00016223	100.11	1	89.4529	3.21e-05	114.69	1	74.7902	0.000123835	100.11	1	93.2214	2.52e-06	127.32	1	73.7307	3.26e-05	109.84	1	70.2806	0.000189884	97.223	0.877947
E9Q577;A0A0R4J073;A0A0R4J183	471;471;190	E9Q577	E9Q577		Uimc1		0.98483	18.1311	7.77e-29	183.01	168.69	183.01	0.929071	11.1723	3.19e-20	149.45	0	0		NaN									0.960305	14.0195	2.11e-09	118.33	0	0		NaN	0	0		NaN									0.98483
Q8K085;Q3TNH3;F6WB49;A0A0R4J074;Q9EQQ0	235;352;353;455;455	Q8K085	Q8K085	Histone-lysine N-methyltransferase;Histone-lysine N-methyltransferase SUV39H2	Suv39h2		0.94374	12.7408	0.0181518	54.813	46.048	54.813					0	0		NaN	0	0		NaN					0	0		NaN					0	0		NaN	0.94374	12.7408	0.0181518	54.813	0	0		NaN
A0A0R4J075	256	A0A0R4J075	A0A0R4J075				1	64.9684	6.63e-59	235.67	207.95	235.67	0.999996	54.6967	5.59e-05	77.464	0.999997	54.9781	1.98e-06	89.915	0.999992	51.4672	7.21e-06	86.697	1	64.9684	6.63e-59	235.67	0.999665	36.2601	0.0051709	50.444	0	0		NaN	0.999999	62.8123	1.16e-06	97.387	0.999907	42.0072	0.00437707	53.091	0.999985	49.0105	2.13e-06	88.518	0
A0A0R4J075	263	A0A0R4J075	A0A0R4J075				0.989989	19.9727	5.77e-05	77.126	60.223	77.126	0	0		NaN	0	0		NaN	0	0		NaN	0	0		NaN	0	0		NaN	0	0		NaN	0	0		NaN	0	0		NaN	0	0		NaN	0
A0A0R4J075	267	A0A0R4J075	A0A0R4J075				0.714131	4.04545	4.42e-06	87.226	73.141	86.241	0	0		NaN	0	0		NaN	0	0		NaN	0	0		NaN	0	0		NaN	0	0		NaN	0	0		NaN	0	0		NaN	0	0		NaN	0.659476
A0A0R4J075	277	A0A0R4J075	A0A0R4J075				0.952798	14.7288	1.17e-06	97.274	86.274	90.372	0	0		NaN	0.947361	13.1845	0.000301303	66.593	0.730148	5.4297	0.0296563	43.728	0	0		NaN	0.950539	14.8413	2.11e-05	84.067	0.931956	12.3049	1.17e-06	97.274	0.942401	14.184	5.34e-05	77.954	0	0		NaN	0	0		NaN	0
A0A0R4J075;B9EKA5;Q91V27	313;313;313	A0A0R4J075	A0A0R4J075	Melanophilin	Mlph		0.999945	42.6051	5.63e-17	162.22	139.58	125.97	0.999864	38.6638	8.26e-12	141.13	0.999796	36.9138	5.63e-17	162.22	0.999648	34.5316	2.01e-08	124.99	0.998661	28.7276	1.01e-08	125.86	0.999937	42.0118	6.17e-17	153.63	0.999945	42.6051	1.41e-08	125.97	0.996995	25.2429	0.000104634	83.054	0.999927	41.3568	1.48e-12	147.25	0.999115	30.5474	3.35e-08	122.81	0.999889
A0A0R4J075;B9EKA5;Q91V27	564;564;564	A0A0R4J075	A0A0R4J075	Melanophilin	Mlph		0.996073	24.0918	0.00193872	109.51	65.858	109.51	0	0		NaN	0.996073	24.0918	0.00318167	109.51	0.963362	15.6741	0.0185817	56.91					0.90998	11.4215	0.00809711	57.414	0.984574	20.3124	0.0036864	73.881	0.995306	24.9003	0.0021963	81.92	0.917091	10.9296	0.00360812	64.798	0.980915	18.9272	0.00394318	72.496	0.987734
A0A0R4J075;B9EKA5;Q91V27	544;544;544	A0A0R4J075	A0A0R4J075	Melanophilin	Mlph		0.8739	10.5748	0.00217111	69.285	53.76	66.401	0	0		NaN	0.748434	6.50873	0.0187448	51.714									0.77954	8.79779	0.0155844	46.92					0	0		NaN	0.633567	5.94712	0.0243256	49.188					0.854891
A0A0R4J075;B9EKA5;Q91V27	435;435;435	A0A0R4J075	A0A0R4J075	Melanophilin	Mlph		1	71.3692	0.00105024	76.341	54.337	76.341	0	0		NaN	0	0		NaN	0.999994	52.4727	0.00202286	66.777	0	0		NaN	0	0		NaN	0	0		NaN	1	71.3692	0.00105024	76.341	0	0		NaN	0	0		NaN	0.999531
A0A0R4J075;B9EKA5;Q91V27	498;498;498	A0A0R4J075	A0A0R4J075	Melanophilin	Mlph		1	58.9172	0.00133811	76.358	76.358	58.917	1	64.6536	0.00394507	64.654	1	61.6572	0.00551753	61.657	1	58.9172	0.00133811	76.358	1	55.4614	0.0165088	55.461	1	64.6536	0.00708592	64.654	1	45.0814	0.00660745	59.864	1	76.1697	0.00284127	76.17	1	45.0814	0.00863598	56.527	1	58.9172	0.0117503	58.917	1
A0A0R4J075;B9EKA5;Q91V27	445;445;445	A0A0R4J075	A0A0R4J075	Melanophilin	Mlph		0.4588	0.567571	0.00481452	57.896	41.921	57.896													0	0		NaN					0	0		NaN	0	0		NaN	0	0		NaN	0	0		NaN	0.4588
A0A0R4J075;B9EKA5;Q91V27	451;451;451	A0A0R4J075	A0A0R4J075	Melanophilin	Mlph		1	169.398	2.8e-28	279.77	264.83	236.92	1	183.7	2.8e-28	279.77	1	156.807	7.14e-12	203.87	1	166.662	7.32e-14	216.88	1	186.836	2.17e-18	247.14	1	171.609	4.5e-18	243.88	1	143.497	7.62e-14	216.34	1	157.515	2.06e-12	207.97	1	152.803	8.1e-14	215.51	1	169.398	9.46e-18	236.92	1
Q3UY14;A0A0R4J252;A0A0R4J087;Q8BJI1	94;641;679;682	Q3UY14	Q3UY14	Sodium-dependent neutral amino acid transporter SLC6A17	Slc6a17		0.99997	45.2686	2.46e-09	128.98	101.94	125.35	0.999584	34.0766	5.93e-05	90.062	0.992846	21.4407	6.43e-06	106.12	0.99997	45.2686	5.66e-08	125.35	0.998359	28.9123	6.43e-05	88.541	0.991984	21.0683	0.00106106	77.062	0.999319	31.8819	5.72e-05	90.694	0.963836	14.6564	0.0134267	50.986	0.990246	20.221	0.00107546	76.909	0	0		NaN	0.998782
Q3UY14;A0A0R4J252;A0A0R4J087;Q8BJI1	98;645;683;686	Q3UY14	Q3UY14	Sodium-dependent neutral amino acid transporter SLC6A17	Slc6a17		0.999577	33.7324	6.47e-11	163.4	140.1	125.35	0.997199	25.68	6.47e-11	163.4	0.993507	23.697	2.73e-07	113.21	0.999577	33.7324	4.73e-08	125.78	0.985379	19.0321	2e-08	127.3	0.986391	20.045	0.000198373	86.182	0.997788	26.5776	1.77e-09	134.66	0.972163	16.2842	4e-10	147.11	0.994562	24.8324	1.24e-09	139.46	0.998417	28.3079	4.73e-08	125.78	0.998537
Q3UY14;A0A0R4J252;A0A0R4J087;Q8BJI1	113;660;698;701	Q3UY14	Q3UY14	Sodium-dependent neutral amino acid transporter SLC6A17	Slc6a17		0.995176	25.4491	9.16e-21	189.25	164.88	189.25					0	0		NaN	0.954521	14.1409	7.47e-14	153.25	0	0		NaN	0.879042	8.73855	1.78e-16	172.54					0	0		NaN
Q3UY14;A0A0R4J252;A0A0R4J087;Q8BJI1	127;674;712;715	Q3UY14	Q3UY14	Sodium-dependent neutral amino acid transporter SLC6A17	Slc6a17		0.999953	45.3355	0.000174312	89.433	65.051	89.433	0.999953	45.3355	0.000174312	89.433													0.999952	46.2897	0.000226874	83.541									0	0		NaN
A0A0R4J098;O88291	161;161	A0A0R4J098	A0A0R4J098	DBIRD complex subunit ZNF326	Znf326		0.559241	1.2737	1.14e-05	93.505	63.299	93.505	0	0		NaN	0	0		NaN	0.559241	1.2737	1.14e-05	93.505					0	0		NaN	0	0		NaN	0	0		NaN									0
A0A0R4J098;O88291;D3YXQ7	270;270;181	A0A0R4J098	A0A0R4J098	DBIRD complex subunit ZNF326	Znf326;Zfp326		0.945743	13.5402	1.78e-05	115.66	86.675	97.291	0.921311	11.343	0.000106272	99.11	0.638485	4.8189	0.00150847	70.117	0.935898	12.9393	0.000100402	99.711	0.747907	6.08204	0.00460322	62.203	0.917186	10.6615	1.78e-05	115.66	0.751998	6.22707	0.000950314	77.698	0.882456	11.4343	1.88e-05	112.01	0.823422	7.31679	0.000192684	90.259	0.866733	9.46065	0.00445315	62.469	0.945743
Q3TS86;Q3US54;A0A0R4J0A9;O88572	496;559;1490;1490	Q3TS86	Q3TS86	Low-density lipoprotein receptor-related protein 6	Lrp6		0.953937	13.1974	6.44e-24	224.86	224.86	65.854	0.540562	0.70618	4.69e-14	188.1	0.925181	10.9221	4.75e-10	148.19	0.5	0	1.9e-11	167.99	0.789026	5.72863	1.47e-17	200.9	0.832059	6.94999	6.44e-24	224.86	0.751207	4.79921	3.43e-17	189.41	0.939445	11.9072	2.04e-10	158.58	0.932523	11.405	1.15e-17	202.81	0.947905	12.5997	2.51e-08	127.59	0.953937
Q3TS86;Q3US54;A0A0R4J0A9;O88572	511;574;1505;1505	Q3TS86	Q3TS86	Low-density lipoprotein receptor-related protein 6	Lrp6		0.372147	1.29821	0.0175789	45.876	36.829	45.876
Q80TT3;Q3U350;Q3U0V5;A0A0R4J0B3;Q6PB82;Q3UFT4;O70405;A0A0G2JFU2	666;713;713;713;719;719;713;22	Q80TT3	Q80TT3	Serine/threonine-protein kinase ULK1	Ulk1		0.81456	8.01003	1.85e-38	200	189.72	135.65									0.686369	4.15976	6.15e-05	77.531									0.81456	8.01003	6.29e-14	135.65													0.733508
Q80TT3;Q3U350;Q3U0V5;A0A0R4J0B3;Q6PB82;Q3UFT4;O70405;A0A0G2JFU2	668;715;715;715;721;721;715;24	Q80TT3	Q80TT3	Serine/threonine-protein kinase ULK1	Ulk1		0.874559	8.25877	1.06e-28	182.3	160.4	182.3									0.34816	0	6.15e-05	77.531	0.874559	8.25877	1.06e-28	182.3					0.409774	0.616374	6.29e-14	135.65
Q80TT3;Q3U350;Q3U0V5;A0A0R4J0B3;Q6PB82;Q3UFT4;O70405;A0A0G2JFU2	671;718;718;718;724;724;718;27	Q80TT3	Q80TT3	Serine/threonine-protein kinase ULK1	Ulk1		0.949409	11.3439	1.85e-38	200	189.72	157.76	0.725533	4.33506	1.02e-13	129.64					0.34816	0	6.15e-05	77.531																									0.555888
Q80TT3;Q3U350;Q3U0V5;A0A0R4J0B3;Q6PB82;Q3UFT4;O70405	590;637;637;637;643;643;637	Q80TT3	Q80TT3	Serine/threonine-protein kinase ULK1	Ulk1		0.950089	13.6181	4.92e-28	208.96	195.3	96.208	0.935014	13.7907	0.000306111	91.352	0.496654	0	8.69e-12	130.57	0	0		NaN	0	0		NaN	0.950089	13.6181	0.000226385	96.208	0.746846	4.99858	3.21e-17	151.28	0	0		NaN	0.811924	6.38484	4.92e-28	208.96					0
Q80TT3;Q3U350;Q3U0V5;A0A0R4J0B3;Q6PB82;Q3UFT4;O70405	591;638;638;638;644;644;638	Q80TT3	Q80TT3	Serine/threonine-protein kinase ULK1	Ulk1		0.496654	0	8.69e-12	130.57	117.63	130.57	0	0		NaN	0.496654	0	8.69e-12	130.57	0	0		NaN	0.455702	0.25793	0.00532634	51.403	0	0		NaN	0	0		NaN	0	0		NaN	0	0		NaN					0
Q80TT3;Q3U350;Q3U0V5;A0A0R4J0B3;Q6PB82;Q3UFT4;O70405;Q8K0Q7	710;757;757;757;763;763;757;33	Q80TT3	Q80TT3	Serine/threonine-protein kinase ULK1	Ulk1		0.729998	4.34641	1.08e-05	86.191	73.845	86.191																																					0.729998
Q80TT3;Q3U350;Q3U0V5;A0A0R4J0B3;Q6PB82;Q3UFT4;O70405	403;450;450;450;450;450;450	Q80TT3	Q80TT3	Serine/threonine-protein kinase ULK1	Ulk1		0.999994	52.0597	1.4e-52	321.81	268.78	262.73	0	0		NaN	0	0		NaN	0	0		NaN					0.999913	40.6137	2.85e-52	311.81	0	0		NaN					0.999931	41.6193	5.17e-37	289.87	0	0		NaN	0.998897
Q80TT3;Q3U350;Q3U0V5;A0A0R4J0B3;Q6PB82;Q3UFT4;O70405	508;555;555;555;561;561;555	Q80TT3	Q80TT3	Serine/threonine-protein kinase ULK1	Ulk1		0.999999	61.2408	4.9e-06	106.94	101.63	106.94	0.999989	49.727	7.61e-05	88.551	0	0		NaN	0.999826	37.5857	8.55e-06	106	0.983249	17.6863	0.0383823	40.622					0.999999	61.2408	4.9e-06	106.94	0	0		NaN	0.98918	19.6106	0.00193303	67.11	0.996407	24.4297	0.00412347	63.706	0
Q80TT3;Q3U350;Q3U0V5;A0A0R4J0B3;Q6PB82;Q3UFT4	422;469;469;469;469;469	Q80TT3	Q80TT3		Ulk1		0.932209	11.4291	0.0021457	77.124	56.603	77.124	0.849033	7.56857	0.00242419	75.088	0.826412	6.81929	0.00297169	71.085																	0.932209	11.4291	0.0021457	77.124	0.893113	9.32393	0.00230752	75.941					0.7057
Q80TT3;Q3U350;Q3U0V5;A0A0R4J0B3;Q6PB82;Q3UFT4;O70405	575;622;622;622;628;628;622	Q80TT3	Q80TT3	Serine/threonine-protein kinase ULK1	Ulk1		0.906885	9.88533	0.000456396	89.466	72.814	82.908	0.759668	4.99812	0.000456396	89.466	0.842548	7.28475	0.011733	58.831	0.803859	6.12617	0.00630882	64.224	0.870077	8.25874	0.000956203	84.17	0.811544	6.34104	0.00185836	77.372	0.85946	7.86426	0.00171052	78.486	0.856658	7.76444	0.00392428	66.595	0.8408	7.22827	0.0124971	58.071	0.849528	7.51743	0.010036	60.518	0.906885
Q80TT3;Q3U350;Q3U0V5;A0A0R4J0B3;Q6PB82;Q3UFT4;O70405	485;532;532;532;538;538;532	Q80TT3	Q80TT3	Serine/threonine-protein kinase ULK1	Ulk1		0.497684	2.97015	0.0111407	54.768	27.74	54.768	0	0		NaN	0	0		NaN	0	0		NaN	0	0		NaN					0.497684	2.97015	0.0111407	54.768	0	0		NaN	0	0		NaN	0	0		NaN	0
A0A0R4J0C1;P70397	110;127	A0A0R4J0C1	A0A0R4J0C1	Homeobox protein DLX-6	Dlx6		0.993613	21.9198	1.58e-07	114.46	85.162	67.655	0.947182	12.5374	1.58e-07	114.46	0	0		NaN	0	0		NaN	0.727107	4.25663	0.0105073	49.865	0.992113	21.0028	0.00497281	60.218	0.988075	19.1891	1.54e-05	102.61	0.849689	7.52505	0.00590685	58.47	0.988304	19.2791	0.00566435	58.924	0.968832	14.9315	0.00629859	57.738	0.965579
A0A0R4J0C7;Q80ZV5;Q99PT3	114;125;144	A0A0R4J0C7	A0A0R4J0C7	INO80 complex subunit B	Ino80b		0.998085	27.1653	1.93e-19	148.78	132.29	148.78	0	0		NaN									0	0		NaN					0	0		NaN	0	0		NaN	0	0		NaN
A0A0R4J0C7;Q80ZV5;Q99PT3	117;128;147	A0A0R4J0C7	A0A0R4J0C7	INO80 complex subunit B	Ino80b		0.999982	47.4049	1.61e-77	277.67	257.2	277.67	0.999982	47.4049	1.61e-77	277.67									0.994633	22.6796	9.47e-36	209.2	0.999132	30.6093	3.03e-66	251.28	0	0		NaN	0.934774	11.2487	1.46e-05	85.184	0	0		NaN					0.954739
A0A0R4J0C7;Q80ZV5;Q99PT3	119;130;149	A0A0R4J0C7	A0A0R4J0C7	INO80 complex subunit B	Ino80b		1	68.4748	1.61e-77	277.67	257.2	277.67	1	68.4748	1.61e-77	277.67									0.999991	50.4491	9.47e-36	209.2	0.999992	50.9277	3.03e-66	251.28	0	0		NaN	0.934774	11.2487	1.46e-05	85.184	0	0		NaN					0.947357
A0A0R4J0C7;Q80ZV5;Q99PT3	340;351;370	A0A0R4J0C7	A0A0R4J0C7	INO80 complex subunit B	Ino80b		1	85.2298	1.14e-08	136.38	125.77	103.43	0.999988	49.3745	0.00671344	63.091	0.999999	60.0975	0.00213453	72.272	1	97.6228	1.14e-08	136.38	1	84.5962	0.000116609	99.539	1	98.7377	6.88e-06	133.49	1	85.2298	6.92e-05	103.43	0.999943	42.454	0.0104471	59.116	0.999999	60.0454	0.000810354	83.137	0.999995	53.2502	0.00274781	71.888	0.999832
A0A0R4J0C7;Q80ZV5;Q99PT3	84;95;114	A0A0R4J0C7	A0A0R4J0C7	INO80 complex subunit B	Ino80b		0.999987	50.1348	2.58e-09	116.12	97.516	116.12	0	0		NaN					0.8204	10.1099	0.00382486	53.295	0	0		NaN	0.999987	50.1348	2.58e-09	116.12	0.993749	24.7917	0.000414015	64.112	0.770124	8.45069	0.00399592	53.674					0	0		NaN	0.954779
A0A0R4J0C7;Q80ZV5;Q99PT3	86;97;116	A0A0R4J0C7	A0A0R4J0C7	INO80 complex subunit B	Ino80b		0.999981	48.5602	2.58e-09	116.12	97.516	116.12	0	0		NaN					0.686697	5.0702	0.00382486	53.295	0	0		NaN	0.999981	48.5602	2.58e-09	116.12	0.994568	25.372	0.000414015	64.112	0.898081	12.4205	0.00399592	53.674					0	0		NaN	0.950229
A0A0R4J0D3;Q3TDQ1	495;495	A0A0R4J0D3	A0A0R4J0D3	Dolichyl-diphosphooligosaccharide--protein glycosyltransferase subunit STT3B	Stt3b		1	208.298	1.33e-19	211.49	177.71	208.3	1	184.211	1.93e-10	184.21	1	163.907	2.18e-07	163.91	1	189.803	2.81e-14	189.8	0.999998	57.1471	1.16e-08	125.53	1	179.028	1.22e-11	179.03	1	178.019	4.98e-12	178.02	1	211.493	1.33e-19	211.49	1	181.688	2.9e-10	181.69	1	208.298	1.78e-15	208.3	1
A0A0R4J0D3;Q3TDQ1	496;496	A0A0R4J0D3	A0A0R4J0D3	Dolichyl-diphosphooligosaccharide--protein glycosyltransferase subunit STT3B	Stt3b		1	208.298	1.33e-19	211.49	177.71	208.3	1	184.211	1.93e-10	184.21	1	163.907	2.18e-07	163.91	1	189.803	2.81e-14	189.8	0.999998	57.1471	1.16e-08	125.53	1	179.028	1.22e-11	179.03	1	178.019	4.31e-10	178.02	1	211.493	1.33e-19	211.49	1	181.688	2.9e-10	181.69	1	208.298	1.78e-15	208.3	1
A0A0R4J0D3;Q3TDQ1	13;13	A0A0R4J0D3	A0A0R4J0D3	Dolichyl-diphosphooligosaccharide--protein glycosyltransferase subunit STT3B	Stt3b		0.344309	0	0.0397405	43.761	30.781	43.761																	0	0		NaN
A0A0R4J0D3;Q3TDQ1	14;14	A0A0R4J0D3	A0A0R4J0D3	Dolichyl-diphosphooligosaccharide--protein glycosyltransferase subunit STT3B	Stt3b		0.344309	0	0.0397405	43.761	30.781	43.761																	0	0		NaN
A0A0R4J0D3;Q3TDQ1	17;17	A0A0R4J0D3	A0A0R4J0D3	Dolichyl-diphosphooligosaccharide--protein glycosyltransferase subunit STT3B	Stt3b		0.522764	1.24863	0.0232964	49.865	33.981	49.865																	0	0		NaN
A0A0R4J0D3;Q3TDQ1	18;18	A0A0R4J0D3	A0A0R4J0D3	Dolichyl-diphosphooligosaccharide--protein glycosyltransferase subunit STT3B	Stt3b		0.794816	5.89299	7.6e-06	106.67	86.459	106.67	0.672038	3.18321	0.00209132	74.776									0.794816	5.89299	7.6e-06	106.67	0	0		NaN									0.662423	3.11238	0.0142831	57.71					0.626336
A0A0R4J2D4;A0A0R4J0D5;Q6PDG8	91;91;91	A0A0R4J2D4	A0A0R4J2D4	Vacuolar fusion protein MON1 homolog A	Mon1a		0.999869	38.8787	7.76e-05	93.684	71.151	93.684	0.999869	38.8787	7.76e-05	93.684																																	0.997462
A0A0R4J2D4;A0A0R4J0D5;Q6PDG8	56;56;56	A0A0R4J2D4	A0A0R4J2D4	Vacuolar fusion protein MON1 homolog A	Mon1a		1	81.9805	1.36e-08	207.95	186.5	207.95	1	80.3855	2.93e-07	186.36	0.792129	5.81139	0.00973496	61.212	0.998718	28.9142	4.91e-05	120.55	1	81.9805	1.36e-08	207.95	0.999994	51.8681	1.89e-06	162.93					0.999138	30.6426	0.00011758	106.79	0.999998	57.6232	1.4e-05	140.45	0.979015	16.6909	0.00277851	72.497	0.999979
F6SLK1;Q3UDE5;Q3UIZ0;A0A0R4J0F6;Q99KY4	127;663;824;824;824	F6SLK1	F6SLK1	Cyclin-G-associated kinase	Gak		1	76.7629	3.5e-91	281.69	264.94	206.11	0.999991	50.3984	4.47e-91	279.14	0.999999	61.1254	7.01e-91	272.52	0.999124	30.4503	7.13e-91	272.2	0.999999	61.3029	3.01e-77	268.38	1	65.6973	3.92e-21	166.8	1	65.5716	8.51e-29	183.2	0.999998	56.6908	3.75e-29	186.57	1	76.7629	6.81e-39	206.11	1	64.4836	2e-28	175.04	0.999985
F6SLK1;Q3UDE5;Q3UIZ0;A0A0R4J0F6;Q99KY4	130;666;827;827;827	F6SLK1	F6SLK1	Cyclin-G-associated kinase	Gak		0.999999	60.093	3.5e-91	281.69	264.94	272.52	0.997402	25.8422	4.47e-91	279.14	0.999999	60.093	7.01e-91	272.52	0.972353	15.4612	7.13e-91	272.2	0.999972	45.6125	3.01e-77	268.38	0.999936	42.2466	3.92e-21	166.8	0.999989	49.803	8.51e-29	183.2	0.999863	38.6444	3.75e-29	186.57	0.999995	52.8857	6.81e-39	206.11	0.999967	45.1051	2e-28	175.04	0.999772
A9UGK3;A0A0R4J0G4;Q6VN19	386;414;386	A9UGK3	A9UGK3	Ran-binding protein 10	Ranbp10		0.927484	15.8509	0.0308936	54.049	45.211	54.049													0	0		NaN	0	0		NaN									0.927484	15.8509	0.0308936	54.049
A9UGK3;A0A0R4J0G4;Q6VN19	352;380;352	A9UGK3	A9UGK3	Ran-binding protein 10	Ranbp10		0.371472	0.727247	0.048166	52.255	9.3859	52.255									0.333258	0	0.048166	46.457									0.371472	0.727247	0.0707064	52.255
A9UGK3;A0A0R4J0G4;Q6VN19	353;381;353	A9UGK3	A9UGK3	Ran-binding protein 10	Ranbp10		0.485497	0	0.00891988	76.228	23.512	66.962	0.485497	0	0.0300813	66.962	0.405224	0	0.00891988	76.228	0.333258	0	0.048166	46.457
A9UGK3;A0A0R4J0G4;Q6VN19	355;383;355	A9UGK3	A9UGK3	Ran-binding protein 10	Ranbp10		0.485497	0	0.00891988	76.228	23.512	66.962	0.485497	0	0.0300813	66.962	0.405224	0	0.00891988	76.228	0.333258	0	0.048166	46.457
A9UGK3;A0A0R4J0G4;Q6VN19	358;386;358	A9UGK3	A9UGK3	Ran-binding protein 10	Ranbp10		0.504373	1.40072	0.0304462	42.813	29.857	42.813									0.504373	1.40072	0.0304462	42.813	0	0		NaN	0	0		NaN					0	0		NaN	0	0		NaN
A9UGK3;A0A0R4J0G4;Q6VN19	361;389;361	A9UGK3	A9UGK3	Ran-binding protein 10	Ranbp10		0.972104	17.0074	0.0104004	54.292	39.319	53.777	0.914573	13.0898	0.0110927	54.292	0.904642	12.1973	0.0104004	54.292					0	0		NaN	0	0		NaN					0	0		NaN	0	0		NaN
A9UGK3;A0A0R4J0G4;Q6VN19	365;393;365	A9UGK3	A9UGK3	Ran-binding protein 10	Ranbp10		0.982667	19.165	0.0104004	54.292	39.319	53.777	0.902159	9.62947	0.0110927	54.292	0.890539	9.62947	0.0104004	54.292	0.963659	13.9438	0.0304462	42.813	0	0		NaN	0	0		NaN					0	0		NaN	0	0		NaN
A9UGK3;A0A0R4J0G4;Q6VN19	367;395;367	A9UGK3	A9UGK3	Ran-binding protein 10	Ranbp10		0.600532	1.75118	0.0112989	53.777	47.088	53.777									0.597056	1.96894	0.0304462	42.813	0	0		NaN	0	0		NaN					0	0		NaN	0	0		NaN
A9UGK3;A0A0R4J0G4;Q6VN19	369;397;369	A9UGK3	A9UGK3	Ran-binding protein 10	Ranbp10		0.925714	10.9223	0.0104004	54.292	39.319	54.292	0.787027	5.24315	0.0110927	54.292	0.925714	10.9223	0.0104004	54.292					0	0		NaN	0	0		NaN					0	0		NaN	0	0		NaN
A9UGK3;A0A0R4J0G4;Q6VN19	451;479;451	A9UGK3	A9UGK3	Ran-binding protein 10	Ranbp10		0.88609	11.051	3.62e-05	81.459	70.965	81.459					0	0		NaN	0	0		NaN					0.88609	11.051	3.62e-05	81.459
Q3UGF9;A0A2I3BPW9;Q3UX88;A0A0R4J0G7;Q8K4R9;J3QPN1	679;679;679;679;679;54	Q3UGF9	Q3UGF9	Disks large-associated protein 5	Dlgap5		0.584683	1.48541	2.65e-17	152.1	138.95	108.5	0.5	0	2.79e-08	115.67	0.5	0	3.43e-06	96.77	0.5	0	2.65e-17	152.1	0.499999	0	0.000164513	67.553	0.5	0	1.34e-12	145.4	0.5	0	3.08e-08	114.35	0.5	0	7.33e-12	131.08	0.584683	1.48541	6.17e-09	125.49					0.5
Q3UGF9;A0A2I3BPW9;Q3UX88;A0A0R4J0G7;Q8K4R9;J3QPN1	680;680;680;680;680;55	Q3UGF9	Q3UGF9	Disks large-associated protein 5	Dlgap5		0.834096	7.01358	2.65e-17	152.1	138.95	116.13	0.5	0	2.79e-08	115.67	0.5	0	3.43e-06	96.77	0.5	0	2.65e-17	152.1	0.499999	0	0.000164513	67.553	0.5	0	1.34e-12	145.4	0.5	0	3.08e-08	114.35	0.5	0	7.33e-12	131.08	0.5	0	6.17e-09	125.49	0.834096	7.01358	2.69e-08	116.13	0.5
Q3UGF9;A0A2I3BPW9;Q3UX88;A0A0R4J0G7;Q8K4R9;A0A2I3BQS1	70;70;70;70;70;70	Q3UGF9	Q3UGF9	Disks large-associated protein 5	Dlgap5		1	72.6994	9.36e-52	292.04	251.42	224.09	0.999976	46.2636	9.36e-52	292.04	0.999995	55.5701	4.65e-12	176.91	0.99997	45.6377	1.67e-22	215.64	1	72.6994	6.76e-23	224.09	0.999667	35.0875	5.02e-11	129.4	0.96463	17.0602	0.00905321	53.39	0.999999	63.1146	1.38e-30	244.26	0.998614	29.9923	1e-19	160.69	0.999218	31.1376	1.68e-22	215.51	0.999999
Q3UGF9;A0A2I3BPW9;Q3UX88;A0A0R4J0G7;Q8K4R9	622;622;622;622;622	Q3UGF9	Q3UGF9	Disks large-associated protein 5	Dlgap5		0.623227	2.18847	0.00305052	85.963	25.486	85.963																	0.623227	2.18847	0.00305052	85.963
Q3UGF9;A0A2I3BPW9;Q3UX88;A0A0R4J0G7;Q8K4R9	598;598;598;598;598	Q3UGF9	Q3UGF9	Disks large-associated protein 5	Dlgap5		0.99861	34.4741	0.00954666	55.337	28.208	52.298	0	0		NaN																													0.997278	31.3083	0.00954666	55.337
Q3UGF9;A0A2I3BPW9;Q3UX88;A0A0R4J0G7;Q8K4R9;A0A2I3BQS1;E9QQ48	328;328;328;328;328;328;139	Q3UGF9	Q3UGF9	Disks large-associated protein 5	Dlgap5		1	124.789	4.52e-05	136.38	124.61	133.32	1	99.1916	0.000155291	107.12	1	108.573	6.93e-05	120.53	1	110.108	6.13e-05	122.39	1	86.0426	0.000546171	96.745	1	107.375	8.58e-05	116.71	1	85.7675	0.000759132	91.093	1	93.8656	0.000302744	103.2	1	116.38	5.09e-05	136.38	1	124.789	4.52e-05	133.32	1
A0A0R4J0H5;A0A140T8R4;Q6RUT5;Q6S5C2	253;260;287;253	A0A0R4J0H5	A0A0R4J0H5	N-acetylglucosamine-1-phosphotransferase subunit gamma	Tce7;Gnptg		1	68.8361	0.00185759	79.23	20.075	68.836	0	0		NaN	1	57.8855	0.013136	57.885	1	65.3475	0.00550667	65.348																									1
A0A0R4J0H7;Q8K2Z4	1305;1305	A0A0R4J0H7	A0A0R4J0H7	Condensin complex subunit 1	Ncapd2		0.999402	35.0042	0.00694387	58.885	14.989	58.885					0	0		NaN	0	0		NaN	0.987849	19.3251	0.0165035	45.873	0	0		NaN	0	0		NaN													0.998848
A0A0R4J0H7;Q8K2Z4	1320;1320	A0A0R4J0H7	A0A0R4J0H7	Condensin complex subunit 1	Ncapd2		0.998855	29.409	1.52e-34	239.8	206.18	239.8	0.952981	13.1362	0.000431908	125.11	0	0		NaN	0.716038	5.61874	0.00426038	97.352	0	0		NaN	0	0		NaN	0.998855	29.409	1.52e-34	239.8	0.783849	5.66958	0.00428225	97.253									0
A0A0R4J0H7;Q8K2Z4	1323;1323	A0A0R4J0H7	A0A0R4J0H7	Condensin complex subunit 1	Ncapd2		0.999999	58.8093	1.55e-34	239.58	209	239.58	0.998984	30.0733	2.06e-20	191.29	0.998402	28.2162	6.3e-11	135.68	0.999999	58.8093	1.55e-34	239.58	0.999884	40.0184	5.83e-14	158.37	0.999429	34.577	9.37e-08	119.83	0.999341	31.8336	5.17e-11	140.8	0.998522	28.3007	7.04e-22	208.92	0.999868	39.1956	9.48e-17	185.67	0.99762	27.3107	1.08e-08	131.86	0.997052
A0A0R4J0H8;Q6NWW9	256;256	A0A0R4J0H8	A0A0R4J0H8	Fibronectin type III domain-containing protein 3B	Fndc3b		0.630723	2.3424	1.29e-16	168.92	145.74	168.92	0.498526	0	5.36e-14	149.99	0	0		NaN	0	0		NaN	0.428799	0	1.78e-06	106.99	0.630219	2.34644	5.3e-14	150.22	0.630723	2.3424	1.29e-16	168.92	0	0		NaN	0.497766	0	5.36e-14	149.99	0	0		NaN	0
A0A0R4J0H8;Q6NWW9	257;257	A0A0R4J0H8	A0A0R4J0H8	Fibronectin type III domain-containing protein 3B	Fndc3b		0.498526	0	5.36e-14	149.99	127.77	149.99	0.498526	0	5.36e-14	149.99	0	0		NaN	0	0		NaN	0.428799	0	1.78e-06	106.99									0	0		NaN	0.497766	0	5.36e-14	149.99	0	0		NaN	0
A0A0R4J0H8;Q6NWW9	208;208	A0A0R4J0H8	A0A0R4J0H8	Fibronectin type III domain-containing protein 3B	Fndc3b		0.999997	58.3233	3.86e-05	154.94	105.88	122.55	0.999993	54.3784	6.03e-05	141.44	0.999803	40.0747	5.27e-05	124.39					0.999852	39.5237	7.62e-05	152.55	0.999966	47.7302	9.92e-05	113.61	0.998623	31.6138	0.000276892	103.89	0.999873	42.0137	0.000608377	95.094	0.999582	36.7984	0.00029304	103.46	0.999531	36.3	3.86e-05	129.74	0.999994
A0A0R4J0I0;P70459	327;327	A0A0R4J0I0	A0A0R4J0I0	ETS domain-containing transcription factor ERF	Erf		1	104.671	1.4e-30	230.55	193.63	188.07	1	103.636	1.4e-30	230.55	1	85.1434	4.39e-10	160.92					0	0		NaN					1	90.0862	6.43e-17	195.97	0	0		NaN	0	0		NaN	1	104.671	1.34e-13	188.07	0
E9Q2M3;A0A0R4J0I4;E9PVJ3;Q8BIW9	157;156;157;156	E9Q2M3	E9Q2M3	Chromosome transmission fidelity protein 18 homolog	Chtf18		0.997439	25.9053	0.000733102	91.784	54.943	91.784	0.990835	20.3386	0.00163478	82.505					0.957149	13.4902	0.0179977	53.557					0.99727	25.6266	0.00150075	83.428	0.996172	24.1542	0.00347662	69.815	0.979492	16.7908	0.00175029	81.709	0.927422	11.0647	0.00877095	62.528	0.863596	8.01483	0.0181105	53.448	0.830299
E9Q2M3;A0A0R4J0I4;E9PVJ3;Q8BIW9	71;70;71;70	E9Q2M3	E9Q2M3	Chromosome transmission fidelity protein 18 homolog	Chtf18		0.979932	16.8871	1.36e-40	209.34	196.75	164.16	0	0		NaN	0.938677	11.8489	6.42e-39	199.85	0.932211	11.3842	1.08e-20	149.27									0.979932	16.8871	2.61e-21	164.16	0.758487	4.97008	1.36e-40	209.34	0.756924	4.93637	2.19e-07	102.92	0.961126	13.9314	7.95e-29	171.18	0.699763
E9Q2M3;A0A0R4J0I4;E9PVJ3;Q8BIW9	92;91;92;91	E9Q2M3	E9Q2M3	Chromosome transmission fidelity protein 18 homolog	Chtf18		0.985177	18.2259	5.48e-05	118.31	109.51	118.31	0.985177	18.2259	5.48e-05	118.31	0.89065	9.10889	0.000432737	96.551	0.958787	13.6669	6.74e-05	115.68	0.886063	8.908	5.77e-05	117.21	0.979524	16.7977	7.46e-05	110.64	0.972168	15.432	0.000325395	100.04	0.828332	6.83516	0.000220614	103.44	0.786654	5.66698	0.000394936	97.779	0.790027	5.75479	0.00154796	81.494	0.637225
A0A0R4J0I8;Q9JL18	506;506	A0A0R4J0I8	A0A0R4J0I8	Beta-secretase 2	Bace2		0.868072	8.18217	1.67e-12	206.18	139.92	192.14	0	0		NaN					0.532213	0.560367	1.67e-12	206.18	0.696125	3.59993	2.95e-09	145.13	0.848348	7.47726	2.82e-09	176.87	0.799904	6.01798	4.16e-09	170.95	0.726482	4.2424	1.16e-09	148.75	0.5	0	9.93e-09	131.59	0.69937	3.66674	2.06e-07	122.18	0.868072
A0A0R4J0I8;Q9JL18	507;507	A0A0R4J0I8	A0A0R4J0I8	Beta-secretase 2	Bace2		0.937609	11.769	9.98e-15	225.32	154.24	195.87	0.751772	4.81235	3.24e-09	175.01	0.937609	11.769	6.66e-12	195.87	0.5	0	0.00241138	75.743	0.792896	5.83028	2.06e-06	151.66	0.829235	6.86279	3.28e-09	144.5	0.714042	3.97421	7.34e-09	136.62	0	0		NaN	0.5	0	9.93e-09	131.59	0.644412	2.58217	9.98e-15	225.32	0
A0A2R8W710;A3KMF3;A0A0R4J0J3;Q75NR7	163;254;256;256	A0A2R8W710	A0A2R8W710	ATP-dependent DNA helicase Q4	Recql4		0.83827	7.14594	2.24e-21	167.98	152.34	155.17													0	0		NaN	0.680781	3.28919	2.87e-10	123.62	0	0		NaN													0.794828
Q5SVF8;Q5SVF9;A0A0R4J0J6;Q8BKT7	187;264;312;312	Q5SVF8	Q5SVF8	THO complex subunit 5 homolog	Thoc5		0.999998	56.3439	7.8e-18	165.61	156.01	165.61	0.990797	20.3202	6.39e-08	109.71	0.995882	23.836	5.07e-08	113.53	0.999946	42.6985	1.92e-17	160.79	0.99913	30.6005	9.11e-12	134.38	0.999877	39.3622	7.66e-12	136.65	0.999893	41.5338	1.11e-06	105.79	0.999904	41.3304	7.7e-09	126.04	0.999766	36.3032	4.34e-17	150.56	0.999673	34.8533	3.04e-12	143.85	0.986364
Q5SVF8;Q5SVF9;A0A0R4J0J6;Q8BKT7	189;266;314;314	Q5SVF8	Q5SVF8	THO complex subunit 5 homolog	Thoc5		0.999998	60.2619	7.8e-18	165.61	156.01	143.85	0.999762	37.3409	6.39e-08	109.71	0.999927	43.0294	5.07e-08	113.53	0.999997	57.0067	1.92e-17	160.79	0.999975	48.3045	9.11e-12	134.38	0.999821	38.5033	7.66e-12	136.65	0.999327	33.0911	1.11e-06	105.79	0.998033	27.8994	7.7e-09	126.04	0.999954	44.2644	4.34e-17	150.56	0.999998	60.2619	3.04e-12	143.85	0.99964
A0A0R4J0J8;Q2KN98;Q6GQV8;Q8C714	402;385;295;385	A0A0R4J0J8	A0A0R4J0J8	Cytospin-A	Specc1l		0.996702	24.8033	4.82e-31	233.26	203.19	233.26	0.964742	14.3716	2.19e-09	140.12	0.959573	13.7541	2.68e-07	120.44	0.953855	13.1536	4.08e-09	130.92	0	0		NaN	0.944832	12.3367	3.69e-09	132.83	0.9724	15.4693	2.11e-09	140.51	0.995238	23.2014	3.09e-10	154.79					0.996702	24.8033	4.82e-31	233.26	0.987316
A0A0R4J0J8;Q2KN98;Q6GQV8;Q8C714	403;386;296;386	A0A0R4J0J8	A0A0R4J0J8	Cytospin-A	Specc1l		0.560851	1.20258	0.0430713	43.991	19.648	43.991													0	0		NaN													0.560851	1.20258	0.0430713	43.991
A0A0R4J0J8;Q2KN98;Q6GQV8	850;833;743	A0A0R4J0J8	A0A0R4J0J8	Cytospin-A	Specc1l		0.967398	17.0886	2.11e-10	188.44	143.59	162.79	0.704031	3.83821	1.87e-05	135.23	0.903376	9.98976	3.09e-05	120.59	0.946906	12.6293	1.69e-09	182.57	0.956435	13.8486	2.11e-10	188.44	0.729232	4.42301	3.24e-05	117.53	0.967398	17.0886	8.13e-07	162.79	0.880224	8.90324	4.75e-10	159.83	0.934692	12.736	4.54e-09	171.26	0.74266	4.68853	6.17e-06	145.69	0.877757
A0A0R4J0J8;Q2KN98;Q8C714;A0A1W2P785	71;54;54;54	A0A0R4J0J8	A0A0R4J0J8	Cytospin-A	Specc1l		0.955398	13.957	0.000125283	85.629	76.067	60.09	0.955398	13.957	0.00745788	60.09	0	0		NaN	0	0		NaN	0	0		NaN	0	0		NaN	0	0		NaN	0	0		NaN	0	0		NaN					0.758319
A0A0R4J0J8;Q2KN98;Q6GQV8	886;869;779	A0A0R4J0J8	A0A0R4J0J8	Cytospin-A	Specc1l		0.921	10.6782	0.00319506	74.094	52.087	74.094	0.921	10.6782	0.00319506	74.094									0	0		NaN	0	0		NaN					0	0		NaN	0	0		NaN
A0A0R4J0J8;Q2KN98;Q6GQV8	888;871;781	A0A0R4J0J8	A0A0R4J0J8	Cytospin-A	Specc1l		0.998062	28.1517	4.59e-15	150.94	125.74	150.94	0.992222	21.1492	5.69e-12	136.49	0.688489	3.75384	0.00653732	55.844	0.851723	9.79303	0.0255159	41.296	0	0		NaN	0.992606	22.4155	1.41e-12	145.6	0.998062	28.1517	4.59e-15	150.94	0.973112	17.2508	1.88e-08	121.26	0	0		NaN	0.971798	16.7102	9.47e-06	97.69	0.993946
Z4YL78;A0A0R4J0K2;K3W4R5;A2AGT5;Q80U79	828;828;828;828;508	Z4YL78	Z4YL78	Cytoskeleton-associated protein 5	Ckap5		0.27999	0.413932	0.00104692	64.315	43.424	64.315	0	0		NaN					0	0		NaN	0	0		NaN	0.27999	0.413932	0.00104692	64.315	0.267332	0.296843	0.00913409	54.141					0	0		NaN	0	0		NaN	0
Z4YL78;A0A0R4J0K2;K3W4R5;A2AGT5;Q80U79	816;816;816;816;496	Z4YL78	Z4YL78	Cytoskeleton-associated protein 5	Ckap5		0.967358	14.7181	0.00483515	66.004	35.434	66.004	0	0		NaN					0	0		NaN	0	0		NaN	0.966081	14.5457	0.0558083	41.644					0	0		NaN	0.967358	14.7181	0.00483515	66.004	0	0		NaN
Z4YL78;A0A0R4J0K2;K3W4R5;A2AGT5;Q80U79;Q4V782;Q8K250;Q6PB55	1469;1469;1469;1469;1148;208;275;289	Z4YL78	Z4YL78	Cytoskeleton-associated protein 5	Ckap5		0.942026	12.1083	0.0259883	53.946	32.483	53.946
A0A0R4J0M9;Q80T83;Q8CDG3	993;1018;993	A0A0R4J0M9	A0A0R4J0M9	Deubiquitinating protein VCIP135	Vcpip1		0.993175	20.8157	0.00152522	71.492	46.699	59.884	0.993175	20.8157	0.0127706	59.884	0	0		NaN					0.95424	12.2045	0.0186334	45.737	0.651205	5.81538	0.00152522	71.492	0.393977	1.29318	0.0018627	67.76	0.430881	0.399147	0.00509666	62.589	0.75769	3.29698	0.0343387	45.614	0.583959	3.7969	0.00409847	64.069	0
A0A0R4J0M9;Q80T83;Q8CDG3	996;1021;996	A0A0R4J0M9	A0A0R4J0M9	Deubiquitinating protein VCIP135	Vcpip1		0.680443	2.02157	0.0018627	67.76	27.897	45.614					0	0		NaN	0.44222	1.09263	0.0130125	50.858	0.65746	2.88626	0.0186334	50.04	0	0		NaN	0.529198	0.650813	0.0018627	67.76	0.420006	0.399147	0.00509666	62.589	0.680443	2.02157	0.0343387	45.614	0.505832	0.671103	0.00409847	64.069	0
A0A0R4J0M9;Q80T83;Q8CDG3	997;1022;997	A0A0R4J0M9	A0A0R4J0M9	Deubiquitinating protein VCIP135	Vcpip1		0.983077	18.2019	0.000381449	101.12	64.694	101.12	0.597036	3.42398	0.0127706	59.884	0	0		NaN	0.410101	0.587158	0.0130125	50.858					0.677499	3.59669	0.00152522	71.492																	0
A0A0R4J0M9;Q80T83;Q8CDG3	767;792;767	A0A0R4J0M9	A0A0R4J0M9	Deubiquitinating protein VCIP135	Vcpip1		0.866198	11.0642	8.23e-09	126.36	115.01	85.274	0	0		NaN	0	0		NaN	0	0		NaN	0.715457	7.73338	6.07e-06	100.58	0.866198	11.0642	8.23e-09	126.36	0.483839	4.2218	9.41e-06	96.46	0	0		NaN	0.388802	1.87249	1.1e-05	94.495	0	0		NaN	0.731056
A0A0R4J0M9;Q80T83;Q8CDG3	771;796;771	A0A0R4J0M9	A0A0R4J0M9	Deubiquitinating protein VCIP135	Vcpip1		0.328685	1.02176	0.000672542	71.118	55.99	62.052	0	0		NaN	0.235476	0	0.000672542	71.118	0	0		NaN									0	0		NaN	0	0		NaN	0	0		NaN	0.328685	1.02176	0.0019869	62.052	0
A0A0R4J0M9;Q80T83;Q8CDG3	746;771;746	A0A0R4J0M9	A0A0R4J0M9	Deubiquitinating protein VCIP135	Vcpip1		0.99985	39.2337	0.00152077	109.29	51.432	109.29	0.983112	18.8708	0.00893995	70.399	0.997125	28.9538	0.00984394	67.704													0.999445	33.507	0.00954215	87.258	0.99985	39.2337	0.00152077	109.29									0.983923
Q2KHL1;A0A0R4J0P2;Q9Z0R0	378;378;378	Q2KHL1	Q2KHL1	Serine/threonine-protein kinase haspin	Gsg2		0.81212	6.35941	0.0011317	82.515	52.408	82.515	0.81212	6.35941	0.0011317	82.515	0	0		NaN																					0.49617	0	0.0645009	43.77	0	0		NaN
Q3TUQ8;A0A0R4J0P6;Q8VDG3	569;569;569	Q3TUQ8	Q3TUQ8	Poly(A)-specific ribonuclease PARN	Parn		0.999395	29.8245	1.2e-09	128.97	111.42	128.97													0	0		NaN	0.99348	20.9725	1.77e-06	95.603	0.999395	29.8245	1.2e-09	128.97	0	0		NaN
Q3TUQ8;A0A0R4J0P6;Q8VDG3	573;573;573	Q3TUQ8	Q3TUQ8	Poly(A)-specific ribonuclease PARN	Parn		0.960581	16.2248	6.42e-26	185.64	150.98	185.64									0.499926	0.320289	1.79e-09	122.24	0	0		NaN	0.801223	6.04399	1.77e-06	95.603					0	0		NaN									0.703989
Q3TUQ8;A0A0R4J0P6;Q8VDG3	575;575;575	Q3TUQ8	Q3TUQ8	Poly(A)-specific ribonuclease PARN	Parn		0.613159	2.75379	9.93e-19	164.46	132.2	164.46	0.613159	2.75379	9.93e-19	164.46									0	0		NaN	0.609346	2.01196	6.02e-09	108	0.581822	1.42977	1.2e-09	128.97	0	0		NaN
Q3TUQ8;A0A0R4J0P6;Q8VDG3	556;556;556	Q3TUQ8	Q3TUQ8	Poly(A)-specific ribonuclease PARN	Parn		0.999999	59.3149	0.0024315	116.05	70.371	111.06	0.999026	30.1105	0.0050107	105.94	0.999377	32.0543	0.00908647	78.516	0.992183	21.0353	0.00864037	73.841	0.999884	39.337	0.0130772	78.113	0.999822	37.4993	0.00245998	99.688	0.999977	46.3418	0.00428685	104.2	0.999999	59.3149	0.00420346	111.06	0.998835	29.3324	0.0212743	60.102	0.998817	29.2667	0.0227814	64.711	0.999866
A0A0R4J0Q5;P21619;Q3V159;Q8C553;P14733	402;383;261;392;392	A0A0R4J0Q5;Q8C553	Q8C553	Lamin-B2;Lamin-B1	Lmnb2;Lmnb1		0.999936	44.253	4.98e-05	136.92	58.833	88.552	0.999936	44.253	0.00102278	88.552	0	0		NaN	0.99993	45.0567	0.00206021	81.904	0.999912	44.0515	0.000233917	85.376	0.998845	31.8487	0.00433041	68.83	0.975538	19.6576	0.00227556	66.77	0.999432	35.5252	0.000339652	84.602	0.999755	37.4961	4.98e-05	136.92	0	0		NaN	0.997858
A0A0R4J0Q5;P21619;Q3V159;Q8C553;P14733	404;385;263;394;394	A0A0R4J0Q5;Q8C553	Q8C553	Lamin-B2;Lamin-B1	Lmnb2;Lmnb1		0.969261	15.8863	0.000336586	104.24	29.3	72.434	0.953989	14.2557	0.00102278	88.552	0.388989	1.84386	0.000336586	104.24	0.917471	12.5588	0.00152861	85.522	0.8956	12.2894	0.00156148	80.287	0.926517	14.0685	0.00264632	79.492	0.919067	13.1814	0.00227556	66.77	0.913141	12.9057	0.000339652	84.602	0.952239	14.053	0.000354095	103.88	0.919869	11.7492	0.0226771	57.347	0.730725
A0A0R4J0Q5;P21619;Q3V159;Q8C553;P14733	406;387;265;396;396	A0A0R4J0Q5;Q8C553	Q8C553	Lamin-B2;Lamin-B1	Lmnb2;Lmnb1		0.478941	0	0.00630421	60.8	20.663	60.8	0	0		NaN	0	0		NaN	0	0		NaN	0	0		NaN	0	0		NaN	0	0		NaN									0	0		NaN
A0A0R4J0Q5;P21619;Q3V159	446;427;305	A0A0R4J0Q5	A0A0R4J0Q5	Lamin-B2	Lmnb2		0.999994	53.2047	3.75e-18	238.01	184.62	238.01	0.958686	14.5649	3.08e-05	120.7	0.937228	12.9211	0.000160224	101.2	0.976029	17.9838	2.83e-05	125.67	0.997225	27.8981	2.16e-05	132.84	0.993202	23.9638	1.92e-05	134.81	0.999994	53.2047	3.75e-18	238.01	0.99983	38.0019	1.87e-09	181.86	0.925889	11.9617	3.13e-05	119.65	0.985954	19.4993	2e-05	134.14	0.999958
A0A0R4J0Q6;Q80VI1	454;454	A0A0R4J0Q6	A0A0R4J0Q6	E3 ubiquitin-protein ligase TRIM56	Trim56		1	64.4369	2.35e-06	89.773	82.206	89.773	0	0		NaN																	0	0		NaN													1
A0A0R4J0Q6;Q80VI1	376;376	A0A0R4J0Q6	A0A0R4J0Q6	E3 ubiquitin-protein ligase TRIM56	Trim56		1	104.491	2.65e-05	135.04	80.699	104.49	1	119.88	6.49e-05	119.88	1	73.2189	0.00342246	73.219	1	76.5631	0.00106818	76.563	1	135.042	2.65e-05	135.04	1	61.0296	0.00106818	75.564	1	93.5557	0.0019558	93.556	0.602824	1.81208	9.32e-05	91.378	1	125.892	4.52e-05	125.89	1	104.491	0.00024041	104.49	1
A0A0R4J0Q6;Q80VI1	380;380	A0A0R4J0Q6	A0A0R4J0Q6	E3 ubiquitin-protein ligase TRIM56	Trim56		0.621677	2.15702	0.000857818	78.225	38.14	78.225					0	0		NaN					0	0		NaN					0	0		NaN					0	0		NaN	0.621677	2.15702	0.000857818	78.225	0
A0A0R4J0R1;O70404;A0A0U1RPE8	55;55;29	A0A0R4J0R1	A0A0R4J0R1	Vesicle-associated membrane protein 8	Vamp8		0.974256	15.7799	1.48e-15	209.19	160.58	209.19	0	0		NaN	0.562162	1.08549	0.00171604	67.153	0	0		NaN	0	0		NaN	0	0		NaN	0.685729	3.38852	0.00647858	58.592	0.842556	7.28475	0.000722518	79.776	0	0		NaN	0.974256	15.7799	1.48e-15	209.19	0
A0A0R4J0R1;O70404	18;18	A0A0R4J0R1	A0A0R4J0R1	Vesicle-associated membrane protein 8	Vamp8		1	88.9181	4.17e-13	148.53	130.74	148.53	1	77.8714	1.08e-07	118.54									1	88.9181	4.17e-13	148.53					0	0		NaN													1
A0A0R4J0S1	368	A0A0R4J0S1	A0A0R4J0S1				1	80.6128	9.91e-34	193.97	172	193.97	1	105.23	3.98e-25	179.88	0	0		NaN	1	98.5082	5.96e-25	175.24	1	80.5683	3.16e-12	131.79	1	72.8972	1.8e-09	125.49	1	78.7499	1.65e-09	125.73	1	80.6128	9.91e-34	193.97	1	92.1153	3.83e-18	163.82	0.999999	59.1731	3.64e-12	129.25	0.999954
A0A0R4J0S1	371	A0A0R4J0S1	A0A0R4J0S1				1	76.7133	9.91e-34	193.97	172	163.82	1	68.7378	3.98e-25	179.88	0	0		NaN	0.999999	62.9226	5.96e-25	175.24	1	81.9954	3.16e-12	131.79	0.999968	45.0286	1.8e-09	125.49	0.999999	61.1097	1.65e-09	125.73	0.999991	50.433	9.91e-34	193.97	1	76.7133	3.83e-18	163.82	0.999996	53.8627	3.64e-12	129.25	0.99978
A0A0R4J0S1;Q91W92	336;336	A0A0R4J0S1	A0A0R4J0S1	Cdc42 effector protein 1	Cdc42ep1		0.574909	1.74594	0.00148466	71.001	33.377	71.001	0	0		NaN	0.574909	1.74594	0.00148466	71.001																	0	0		NaN					0	0		NaN	0
A0A0R4J0S1;Q91W92	339;339	A0A0R4J0S1	A0A0R4J0S1	Cdc42 effector protein 1	Cdc42ep1		0.898801	11.4709	0.00862641	56.708	46.512	56.708	0	0		NaN																	0.581444	3.18625	0.0120226	51.431	0	0		NaN	0.828162	9.10265	0.0269443	41.798	0	0		NaN	0
A0A0R4J0S1;Q91W92	101;101	A0A0R4J0S1	A0A0R4J0S1	Cdc42 effector protein 1	Cdc42ep1		0.999985	48.4104	7.43e-05	90.385	79.46	72.421	0	0		NaN	0	0		NaN	0.999757	37.8469	0.0280169	46.133	0.999956	43.8148	0.00937943	61.102	0.999407	32.8818	0.028025	46.131	0.999985	48.4104	0.00208117	72.421	0	0		NaN	0	0		NaN	0	0		NaN	0.999978
A0A0R4J0S1;Q91W92	121;121	A0A0R4J0S1	A0A0R4J0S1	Cdc42 effector protein 1	Cdc42ep1		1	184.143	6.37e-83	333.2	302.66	282.34	1	165.427	4.31e-45	267.93	1	122.466	1.69e-18	189.07	1	145.777	6.52e-27	212.55	1	138.728	7.59e-27	209.71	1	79.3877	8.65e-12	145.14	1	113.656	1.29e-16	177.09	1	104.771	9.79e-63	306.29	1	82.3624	1.77e-44	259.97	1	184.143	1.96e-53	282.34	1
A0A0R4J0S1;Q91W92	207;207	A0A0R4J0S1	A0A0R4J0S1	Cdc42 effector protein 1	Cdc42ep1		0.999935	44.1588	0.000177551	172.51	114.73	162.93	0.999776	36.7146	0.000449686	155.99	0.998017	27.0651	0.000209035	118.77	0.999759	37.0311	0.000181515	124.6	0.998567	28.6576	0.000368812	144.57	0.999635	34.4153	0.000474081	161.93	0.999935	44.1588	0.000478168	162.93	0.997359	25.7927	0.000294139	138.63	0.999574	35.5543	0.000431466	172.51	0.998756	29.3372	0.000232388	113.82	0.996473
A0A0R4J0S4;Q80Y17;Q9JJ27;Q8BNH9	982;982;149;232	A0A0R4J0S4	A0A0R4J0S4	Lethal(2) giant larvae protein homolog 1	Llgl1;Llglh		0.999759	36.8346	1.38e-13	150.69	126.7	150.69	0.989618	21.1155	1.14e-10	131.56	0.988332	20.7652	1.14e-07	120.79	0.958881	13.8499	2.48e-07	111.93	0.993532	19.7613	2.08e-08	126.91	0.999759	36.8346	1.38e-13	150.69	0.594272	3.43106	0.00243579	69.716	0.523045	2.04141	0.00252571	69.03	0.998748	29.8404	1.06e-10	132.74	0	0		NaN	0.955659
A0A0R4J0S4;Q80Y17;Q9JJ27;Q8BNH9	986;986;153;236	A0A0R4J0S4	A0A0R4J0S4	Lethal(2) giant larvae protein homolog 1	Llgl1;Llglh		0.996941	23.4638	1.38e-13	150.69	126.7	85.231	0.979047	17.8631	1.14e-10	131.56	0.898135	10.1841	1.14e-07	120.79	0.886393	11.0609	2.48e-07	111.93	0.996941	23.4638	2.08e-08	126.91	0.918578	11.2468	1.38e-13	150.69	0	0		NaN	0	0		NaN	0.982133	18.1813	1.06e-10	132.74	0.430697	1.59818	0.00222627	71.314	0.956872
A0A0R4J0S4;Q80Y17;Q9JJ27;Q8BNH9	989;989;156;239	A0A0R4J0S4	A0A0R4J0S4	Lethal(2) giant larvae protein homolog 1	Llgl1;Llglh		0.581998	0.546472	0.000297565	85.231	68.091	66.3	0	0		NaN	0	0		NaN	0.541681	0.421734	0.0234955	56.72	0.469752	0.0850894	0.000297565	85.231	0	0		NaN	0	0		NaN	0	0		NaN	0	0		NaN	0.581998	0.546472	0.00183144	66.3	0.417182
A0A0R4J0S4;Q80Y17;Q9JJ27;Q8BNH9	992;992;159;242	A0A0R4J0S4	A0A0R4J0S4	Lethal(2) giant larvae protein homolog 1	Llgl1;Llglh		0.621351	1.65863	0.00183144	66.3	30.466	56.72	0	0		NaN	0	0		NaN	0.621351	1.65863	0.0234955	56.72	0	0		NaN	0	0		NaN	0	0		NaN	0	0		NaN	0	0		NaN	0.619598	1.08656	0.00183144	66.3	0
A0A0R4J0S4;Q80Y17;Q9JJ27;Q8BNH9	964;964;131;214	A0A0R4J0S4	A0A0R4J0S4	Lethal(2) giant larvae protein homolog 1	Llgl1;Llglh		1	65.9627	2.56e-11	156.78	117.83	156.78	0.999989	49.6536	3.98e-05	116.04	1	65.9627	3.2e-07	156.78	0.999993	51.3542	1.83e-05	136.88	0.999796	37.055	0.00144727	80.488	0.99869	28.8293	0.00039055	84.375	1	64.2428	2.56e-11	147.53	0.999363	31.9565	5.03e-06	130.38	0.998734	28.7292	0.000616659	93.768	0.999995	52.8433	1.11e-05	142.35	0.990341
A0A0R4J0S4;Q80Y17;J3QJU5;Q3TJ91	662;662;653;653	A0A0R4J0S4;J3QJU5	A0A0R4J0S4	Lethal(2) giant larvae protein homolog 1;Lethal(2) giant larvae protein homolog 2	Llgl1;Llgl2		0.999999	59.6974	0.00577255	68.107	41.321	68.107	0.997005	25.2227	0.0571642	49.742	0	0		NaN	0	0		NaN	0	0		NaN					0.999628	34.2963	0.0236932	45.829	0	0		NaN	0.999999	59.6974	0.00577255	68.107	0	0		NaN	0.999938
Q8CIA8;A0A1L1STY4;A0A1L1SVG0;A0A0R4J0S7;Q8CGB3	240;275;280;282;280	Q8CIA8	Q8CIA8	Uveal autoantigen with coiled-coil domains and ankyrin repeats	Uaca		0.999995	52.9212	2.54e-09	183.23	152.41	183.23	0.997545	26.1059	0.000310545	96.27	0	0		NaN	0.999378	32.0864	0.000254565	98.882	0.999994	52.3397	6.24e-09	174.44	0.999995	52.9212	2.54e-09	183.23	0.997256	25.639	0.000357956	94.059	0	0		NaN	0	0		NaN	0.996371	24.4056	0.000463022	89.157	0.998796
Q8CIA8;A0A1L1STY4;A0A1L1SVG0;A0A0R4J0S7;Q8CGB3	1129;1164;1339;1341;1339	Q8CIA8	Q8CIA8	Uveal autoantigen with coiled-coil domains and ankyrin repeats	Uaca		0.571197	3.29399	7.5e-06	105.51	84.216	105.51	0.381366	0.97516	0.00698493	57.922					0.540156	2.92979	5.4e-05	89.721	0	0		NaN	0	0		NaN					0.571197	3.29399	7.5e-06	105.51					0	0		NaN
Q8CIA8;A0A1L1STY4;A0A1L1SVG0;A0A0R4J0S7;Q8CGB3	1130;1165;1340;1342;1340	Q8CIA8	Q8CIA8	Uveal autoantigen with coiled-coil domains and ankyrin repeats	Uaca		0.600238	4.80179	5.84e-11	138.49	122.06	138.49									0	0		NaN	0	0		NaN	0	0		NaN													0.600238	4.80179	5.84e-11	138.49	0.524
Q8CIA8;A0A1L1STY4;A0A1L1SVG0;A0A0R4J0S7;Q8CGB3	1132;1167;1342;1344;1342	Q8CIA8	Q8CIA8	Uveal autoantigen with coiled-coil domains and ankyrin repeats	Uaca		0.661498	6.05821	5.27e-11	139.47	119.73	137.38	0.459106	2.82924	1.45e-07	117.22	0.661498	6.05821	6.47e-11	137.38	0	0		NaN	0.523069	2.90488	5.27e-11	139.47	0.565082	3.96645	5.91e-08	122.51	0.637112	4.77703	7.09e-11	132.84					0.44735	1.18047	1.74e-08	126.96	0	0		NaN	0.464746
A0A0R4J0T4;Q5D0E0;O88351;Q05DR8	672;672;672;672	A0A0R4J0T4	A0A0R4J0T4	Inhibitor of nuclear factor kappa-B kinase subunit beta	Ikbkb		0.995845	24.5506	7.24e-05	103.17	86.398	85.487	0.995845	24.5506	0.00052394	85.487	0.877997	9.02513	0.00212926	72.315	0.977869	18.967	0.00806813	61.649	0.952326	14.9554	0.0126292	56.793	0.992148	21.586	0.000109596	100.11	0	0		NaN	0.992355	22.0433	7.24e-05	103.17	0.595186	4.95388	0.0403999	41.967	0.965582	16.0285	0.0073006	58.817	0
A0A0R4J0T4;Q5D0E0;O88351	697;697;697	A0A0R4J0T4	A0A0R4J0T4	Inhibitor of nuclear factor kappa-B kinase subunit beta	Ikbkb		0.802166	8.43064	8.46e-05	71.144	58.841	71.144	0	0		NaN	0	0		NaN	0.59979	5.02669	0.000113629	67.279					0	0		NaN	0	0		NaN	0.594096	3.09302	0.00259356	56.583	0	0		NaN	0.802166	8.43064	8.46e-05	71.144
A0A0R4J0T5;P28659	28;28	A0A0R4J0T5	A0A0R4J0T5	CUGBP Elav-like family member 1	Celf1		0.999623	34.2295	0.0157005	65.5	45.294	59.067	0.970943	15.2394	0.0289598	57.348	0.988908	19.5015	0.0385762	51.436	0.975392	15.981	0.0388359	51.276	0.999376	32.0487	0.0407367	50.108	0	0		NaN	0.998133	27.2811	0.0385762	51.436	0.992759	21.3706	0.0189874	63.48	0.999623	34.2295	0.0261637	59.067	0.999165	30.7797	0.0157005	65.5	0.997886
A0A0R4J0T8;Q9D8S3	241;241	A0A0R4J0T8	A0A0R4J0T8	ADP-ribosylation factor GTPase-activating protein 3	Arfgap3		0.96171	17.0358	1.32e-05	141.13	79.312	67.194	0	0		NaN	0	0		NaN	0.96171	17.0358	0.00131285	95.183	0.833035	7.67146	4.44e-05	122.39	0.463245	0.716428	0.00138322	92.906	0.902324	10.9169	0.000242092	117.03									0	0		NaN	0.816424
A0A0R4J0T8;Q9D8S3	331;331	A0A0R4J0T8	A0A0R4J0T8	ADP-ribosylation factor GTPase-activating protein 3	Arfgap3		0.995164	23.1343	6.86e-40	213.64	194.77	211.02	0.74808	4.72741	9.17e-06	94.349	0.767961	5.19782	4.24e-08	119.41	0.734246	4.41362	1.01e-08	126.18	0.959303	13.724	3.44e-24	174.76	0.658271	2.84748	2.14e-12	146.18	0.995164	23.1343	7.96e-40	211.02	0.800282	6.02942	1.54e-17	164.15	0.867659	8.16657	3.5e-12	144.64	0.915547	10.3506	6.86e-40	213.64	0.71388
A0A0R4J0U2;Q0VGB7;A0A0N4SVH3;A4QMV1;A0A0N4SV05	261;261;144;154;181	A0A0R4J0U2	A0A0R4J0U2	Serine/threonine-protein phosphatase 4 regulatory subunit 2	Ppp4r2		0.995673	24.0497	5.82e-05	102.29	78.838	102.29	0.995673	24.0497	5.82e-05	102.29					0	0		NaN													0	0		NaN
A0A0R4J0U2;Q0VGB7	159;159	A0A0R4J0U2	A0A0R4J0U2	Serine/threonine-protein phosphatase 4 regulatory subunit 2	Ppp4r2		0.999874	39.0004	1.04e-22	220.97	185.92	220.97	0.999874	39.0004	1.04e-22	220.97	0.992189	21.0455	1.38e-09	161.26	0.979178	16.8044	2.01e-09	157.74	0.999474	32.8717	2.38e-09	163.34	0.99593	23.8951	4.92e-08	137.91	0.974531	15.8287	5.49e-13	187.78	0.9808	17.1765	4.5e-07	123.02	0.979055	16.6983	5.33e-09	147.53	0.938343	11.8243	6.04e-09	147.09	0.984731
A0A0R4J0U2;Q0VGB7;A0A0N4SVH3;A4QMV1	354;354;237;247	A0A0R4J0U2	A0A0R4J0U2	Serine/threonine-protein phosphatase 4 regulatory subunit 2	Ppp4r2		0.991431	22.6847	1e-09	122.66	107.91	122.66																													0.991431	22.6847	1e-09	122.66
E9Q361;E9Q360;A0A0R4J0V1;Q8K2A7	381;381;381;381	E9Q361	E9Q361	Integrator complex subunit 10	Ints10		0.998826	29.3006	0.00244568	75.96	63.54	75.96	0.998826	29.3006	0.00244568	75.96	0	0		NaN					0	0		NaN	0	0		NaN	0	0		NaN	0	0		NaN									0
E9Q361;E9Q360;A0A0R4J0V1;Q8K2A7	382;382;382;382	E9Q361	E9Q361	Integrator complex subunit 10	Ints10		0.999935	43.2789	0.000156222	99.069	83.271	75.96	0.999935	43.2789	0.00138226	80.96	0	0		NaN	0.816674	6.97348	0.000468393	86.777	0.984096	18.0337	0.000903615	84.566	0.957782	13.9198	0.00960434	60.401	0	0		NaN	0	0		NaN	0.951718	14.8957	0.000156222	99.069	0.668032	3.05237	0.0101544	60.401	0
E9Q361;E9Q360;A0A0R4J0V1;Q8K2A7;Q8BXH8	231;231;231;231;231	E9Q361	E9Q361	Integrator complex subunit 10	Ints10		0.778134	5.48526	5.96e-23	182.82	165.86	126.59	0.556362	3.12635	0.000166278	80.776	0.702076	4.16106	1.03e-12	147.04	0.68013	3.27975	5.96e-23	182.82	0.725391	4.25992	4.44e-08	117.01	0.709568	3.90141	1.08e-05	93.553	0.726839	4.5181	4.94e-08	115.76	0.652553	2.7806	4.24e-08	117.51	0.654454	2.77673	9.6e-09	125.85	0.670202	3.76061	0.000287597	75.261	0.599188
A0A0R4J0V4;Q9QXM1;A0A1Y7VLC3	134;134;134	A0A0R4J0V4	A0A0R4J0V4	Junction-mediating and -regulatory protein	Jmy		0.999999	60.3685	4.09e-06	153.15	112.63	153.15	0.999921	41.0056	0.000440469	99.404	0.906064	9.84328	0.0432038	53.448	0.999999	60.334	3.76e-05	128.21	0.998104	27.213	0.00753337	72.29	0.999996	54.1223	5.88e-06	147.96	0.999997	54.8291	4.43e-06	151.16	0.997705	26.382	0.0126228	61.067	0.999994	51.9654	3.19e-05	131.66					0.999995
A0A0R4J0V4;Q9QXM1;A0A1Y7VLC3	94;94;94	A0A0R4J0V4	A0A0R4J0V4	Junction-mediating and -regulatory protein	Jmy		0.999962	44.3182	4.93e-09	146.42	124.39	146.42	0	0		NaN	0	0		NaN	0.971782	15.5095	0.000328661	86.729	0	0		NaN	0.992064	21.7007	0.00820984	62.035	0.998087	28.1389	5.17e-06	107.46	0	0		NaN	0	0		NaN					0
A0A0R4J0V4;Q9QXM1	969;969	A0A0R4J0V4	A0A0R4J0V4	Junction-mediating and -regulatory protein	Jmy		0.999452	32.6115	6.09e-61	279.74	184.88	248.45	0.990736	20.2917	6.58e-27	205.92	0.993844	22.0799	8.6e-27	204.8	0.999452	32.6115	5.09e-41	248.45	0.998455	28.1026	1.91e-40	243.7	0.712129	3.93443	0.00957501	47.274	0.888929	9.03268	0.000588305	69.72	0.7502	4.77715	0.0087692	49.087	0.922068	10.7305	5.93e-06	100.86	0.997185	25.4934	6.09e-61	279.74	0.9623
A0A0R4J0V4;Q9QXM1;A0A1Y7VLC3	108;108;108	A0A0R4J0V4	A0A0R4J0V4	Junction-mediating and -regulatory protein	Jmy		1	123.074	1.96e-14	226.73	191.14	180.11	1	147.464	8.72e-14	215.93	1	156.937	1.96e-14	226.73	1	131.157	2.19e-11	193.7	1	158.187	1.09e-13	212.5	1	141.071	1.14e-13	211.7	0	0		NaN	0.999999	58.6148	0.00210974	77.027	1	114.726	2.56e-11	190.96	1	123.074	4.28e-09	180.11	1
A0A0R4J0V4;Q9QXM1	701;701	A0A0R4J0V4	A0A0R4J0V4	Junction-mediating and -regulatory protein	Jmy		0.926467	10.9501	2.53e-07	107.58	98.248	107.58	0	0		NaN	0.926467	10.9501	2.53e-07	107.58					0	0		NaN	0.916918	10.3438	1.36e-05	87.253	0	0		NaN	0	0		NaN	0	0		NaN
A0A0R4J0V4;Q9QXM1	704;704	A0A0R4J0V4	A0A0R4J0V4	Junction-mediating and -regulatory protein	Jmy		0.9886	19.0581	2.53e-07	107.58	98.248	107.58	0.981132	20.1739	0.000251591	72.228	0.9886	19.0581	2.53e-07	107.58					0	0		NaN	0.981639	16.9885	1.36e-05	87.253	0	0		NaN	0.915555	13.3771	0.0070978	47.175	0.822677	9.68233	0.00981039	45.983	0.901292	12.2848	0.00464767	54.466	0.98305
A0A0R4J0V5;P08775	1920;1958	A0A0R4J0V5	A0A0R4J0V5	DNA-directed RNA polymerase II subunit RPB1	Polr2a		0.307742	0	0.00703355	52.92	44.693	52.92	0.307742	0	0.00703355	52.92									0	0		NaN					0	0		NaN													0
A0A0R4J0V5;P08775	1924;1962	A0A0R4J0V5	A0A0R4J0V5	DNA-directed RNA polymerase II subunit RPB1	Polr2a		0.307742	0	0.00703355	52.92	44.693	52.92	0.307742	0	0.00703355	52.92									0	0		NaN					0	0		NaN													0
A0A0R4J0V5;P08775	1928;1966	A0A0R4J0V5	A0A0R4J0V5	DNA-directed RNA polymerase II subunit RPB1	Polr2a		0.940557	12.0638	4.22e-14	129.72	120.65	89.792	0.307742	0	0.00703355	52.92									0	0		NaN	0.917923	10.4867	4.22e-14	129.72	0	0		NaN													0
A0A0R4J0V5;P08775;O08847	1798;1836;1836	A0A0R4J0V5	A0A0R4J0V5	DNA-directed RNA polymerase II subunit RPB1;DNA-directed RNA polymerase	Polr2a		0.97797	16.4734	0.00684303	94.309	49.329	70.439	0.962779	14.1274	0.00767238	89.047	0.797007	5.93982	0.00684303	94.309	0.969644	15.0437	0.00732283	91.265	0.729251	4.31809	0.0553729	44.82	0.97797	16.4734	0.0172516	70.439	0.826609	6.7945	0.062871	42.336	0	0		NaN	0.937662	11.773	0.00754024	89.886	0.877122	8.53596	0.0101708	83.456	0
A0A0R4J0V5;P08775;O08847	1826;1864;1864	A0A0R4J0V5	A0A0R4J0V5	DNA-directed RNA polymerase II subunit RPB1;DNA-directed RNA polymerase	Polr2a		0.951141	13.1206	1.23e-05	125.73	87.489	119.54					0.424105	0.0247339	0.012445	59.864	0.932919	11.4565	7.56e-05	104.26	0.843295	7.36787	5.15e-05	105.81	0.917801	10.5973	0.000166289	98.421	0.896342	9.37935	1.44e-05	119.02	0.951141	13.1206	1.43e-05	119.54	0	0		NaN	0.87228	8.37675	0.00023317	94.119	0.942259
A0A0R4J0V5;P08775;O08847	1833;1871;1871	A0A0R4J0V5	A0A0R4J0V5	DNA-directed RNA polymerase II subunit RPB1;DNA-directed RNA polymerase	Polr2a		0.668604	3.80212	0.000627923	81.031	54.319	81.031					0.320892	0.0955946	0.0338076	45.137	0	0		NaN	0	0		NaN	0	0		NaN	0	0		NaN	0	0		NaN	0	0		NaN	0.668604	3.80212	0.000627923	81.031	0
A0A0R4J0V5;P08775;O08847	1837;1875;1875	A0A0R4J0V5	A0A0R4J0V5	DNA-directed RNA polymerase II subunit RPB1;DNA-directed RNA polymerase	Polr2a		0.277855	0.39095	0.0426273	41.912	30.171	41.912	0.277855	0.39095	0.0426273	41.912	0	0		NaN	0	0		NaN	0	0		NaN	0	0		NaN	0	0		NaN	0	0		NaN	0	0		NaN	0	0		NaN	0
A0A0R4J0V5;P08775;O08847	1840;1878;1878	A0A0R4J0V5	A0A0R4J0V5	DNA-directed RNA polymerase II subunit RPB1;DNA-directed RNA polymerase	Polr2a		0.993304	25.1558	5.16e-15	161.29	143.28	91.441	0.459226	0	0.0426273	41.912	0.600351	3.4877	0.0338076	45.137	0.698574	6.69699	0.0597883	43.69	0.993304	25.1558	5.16e-15	161.29	0	0		NaN	0.493197	0.885363	2.03e-11	132.24	0	0		NaN	0.548085	1.12883	9.74e-09	126.9	0.691198	4.49374	0.024762	49.094	0
A0A0R4J0V5;P08775;O08847	1875;1913;1913	A0A0R4J0V5	A0A0R4J0V5	DNA-directed RNA polymerase II subunit RPB1;DNA-directed RNA polymerase	Polr2a		0.997364	25.9811	8.47e-22	191.91	118.18	191.91	0.978752	17.026	1.22e-05	108.96	0.967749	15.3199	0.00023288	88.706	0.996386	24.8452	6e-06	132.21	0	0		NaN	0.99277	22.0271	9.61e-06	116.95	0.992138	21.8263	9.53e-06	107.74	0.997364	25.9811	8.47e-22	191.91	0.973552	17.1728	0.00180618	74.966	0.966613	17.6554	0.00108154	80.912	0.995565
A0A0R4J0V5;P08775;O08847	1879;1917;1917	A0A0R4J0V5	A0A0R4J0V5	DNA-directed RNA polymerase II subunit RPB1;DNA-directed RNA polymerase	Polr2a		0.514942	1.57206	0.00321696	66.022	48.356	44.614	0.514942	1.57206	0.0526952	44.614	0	0		NaN	0	0		NaN	0	0		NaN	0.498382	0.647217	0.00321696	66.022	0	0		NaN	0	0		NaN	0	0		NaN	0	0		NaN	0.471647
A0A0R4J0V5;P08775;O08847	1882;1920;1920	A0A0R4J0V5	A0A0R4J0V5	DNA-directed RNA polymerase II subunit RPB1;DNA-directed RNA polymerase	Polr2a		0.843779	7.47153	8.47e-22	191.91	118.18	191.91	0.786088	8.73364	1.22e-05	108.96	0.503335	3.85865	0.00379629	72.187	0.607297	2.08337	6e-06	132.21	0	0		NaN	0.633931	2.93515	1.72e-06	116.95	0	0		NaN	0.843779	7.47153	8.47e-22	191.91	0	0		NaN	0	0		NaN	0.819263
A0A0R4J0V5;P08775;O08847	1854;1892;1892	A0A0R4J0V5	A0A0R4J0V5	DNA-directed RNA polymerase II subunit RPB1;DNA-directed RNA polymerase	Polr2a		0.996634	26.7382	3.05e-45	250.39	213.57	171.79	0.995712	24.6297	6.9e-22	192.6	0.992902	22.1995	3.05e-45	250.39	0.996634	26.7382	1.68e-17	171.79	0.976547	16.2807	1.34e-17	175.32	0.9959	26.4353	1.18e-15	166.21	0.994414	22.8741	1.73e-17	171.24	0.973798	16.1483	1.69e-17	171.68	0	0		NaN	0.936249	11.8767	2.76e-15	162.56	0.996618
A0A0R4J0V5;P08775;O08847	1861;1899;1899	A0A0R4J0V5	A0A0R4J0V5	DNA-directed RNA polymerase II subunit RPB1;DNA-directed RNA polymerase	Polr2a		0.495313	0	1.66e-17	182.57	134.58	182.57	0.439917	0	0.000993317	73.11	0	0		NaN					0	0		NaN	0.495313	0	1.66e-17	182.57					0	0		NaN	0	0		NaN	0	0		NaN
A0A0R4J0V5;P08775;O08847	1868;1906;1906	A0A0R4J0V5	A0A0R4J0V5	DNA-directed RNA polymerase II subunit RPB1;DNA-directed RNA polymerase	Polr2a		0.626229	3.1304	0.000993317	73.11	57.345	73.11	0.626229	3.1304	0.000993317	73.11	0	0		NaN					0	0		NaN									0	0		NaN	0	0		NaN	0	0		NaN
A0A0R4J0V5;P08775;O08847	1805;1843;1843	A0A0R4J0V5	A0A0R4J0V5	DNA-directed RNA polymerase II subunit RPB1;DNA-directed RNA polymerase	Polr2a		0.991584	23.5743	4.48e-18	182.94	160.63	182.94	0.543076	1.07759	3.18e-08	119.62	0.676276	5.02206	1.17e-06	107.09	0.894253	11.9443	7.53e-16	166.6	0.991584	23.5743	4.48e-18	182.94	0.731672	5.25164	1.73e-05	94.234	0.901965	12.4459	0.000561956	81.807	0.787846	6.02484	1.22e-15	165.14	0	0		NaN	0	0		NaN	0.813
A0A0R4J0V5;P08775;O08847	1809;1847;1847	A0A0R4J0V5	A0A0R4J0V5	DNA-directed RNA polymerase II subunit RPB1;DNA-directed RNA polymerase	Polr2a		0.635492	5.55591	1.74e-36	246.9	217.8	107.09	0.478763	1.18103	3.18e-08	119.62	0.635492	5.55591	1.17e-06	107.09					0.292978	0.570513	0.00573593	60.602	0	0		NaN	0.464972	3.09906	0.000561956	81.807					0.315946	0.567612	0.0146067	47.532	0.442722	2.01171	1.74e-36	246.9
A0A0R4J0V5;P08775;O08847	1811;1849;1849	A0A0R4J0V5	A0A0R4J0V5	DNA-directed RNA polymerase II subunit RPB1;DNA-directed RNA polymerase	Polr2a		0.666201	4.85862	8.85e-46	264.66	236.5	236.03	0	0		NaN	0	0		NaN									0.491844	0.979222	1.73e-05	94.234									0.428142	0	0.0146067	47.532	0	0		NaN	0.666201
A0A0R4J0V5;P08775;O08847	1812;1850;1850	A0A0R4J0V5	A0A0R4J0V5	DNA-directed RNA polymerase II subunit RPB1;DNA-directed RNA polymerase	Polr2a		0.89855	9.76135	2.13e-63	299.46	265.59	262.38	0.874235	9.76194	1.35e-54	284.36	0.850045	9.70604	3.54e-36	243.5	0.698768	4.87917	2.21e-63	299	0.723538	4.27557	9.93e-36	231.42	0.687841	5.9388	5.22e-36	240.32	0.877266	9.76709	2.13e-63	299.46	0.713783	4.52685	3.95e-54	271.91	0.842222	9.01297	5.25e-28	214.42	0	0		NaN
A0A0R4J0V5;P08775;O08847	1819;1857;1857	A0A0R4J0V5	A0A0R4J0V5	DNA-directed RNA polymerase II subunit RPB1;DNA-directed RNA polymerase	Polr2a		0.955405	13.4544	4.48e-18	182.94	160.63	166.6	0	0		NaN	0	0		NaN	0.955405	13.4544	7.53e-16	166.6	0.932403	11.6523	4.48e-18	182.94	0	0		NaN					0.845305	7.48709	1.22e-15	165.14	0	0		NaN	0.833177	7.22727	0.00513211	63.709
A0A1Y7VIP9;A0A1Y7VJT1;A0A1Y7VMT0;A0A1Y7VMU8;A0A1Y7VJ76;Q3U393;A0A0R4J0W9;Q6DIA2	15;15;15;15;15;15;15;15	A0A1Y7VIP9	A0A1Y7VIP9	Exocyst complex component 3-like protein 4	Exoc3l4		0.999334	31.7625	0.00162782	67.413	49.629	57.768					0	0		NaN	0.992283	21.0917	0.00928683	55.247	0	0		NaN	0.998583	28.4797	0.00162782	67.413	0.999109	30.4971	0.00780983	57.578	0.994401	22.4944	0.0135621	48.5	0	0		NaN	0.993442	21.8037	0.00914623	55.469	0.999334
A0A0R4J0X8;Q9ES28	498;655	A0A0R4J0X8	A0A0R4J0X8	Rho guanine nucleotide exchange factor 7	Arhgef7		0.99913	30.6007	0.00110447	155.26	57.222	147.62	0.933867	11.4987	0.00953283	102.46	0.989535	19.7568	0.00110447	130.23	0	0		NaN	0	0		NaN	0.998706	28.8752	0.00250395	155.26	0.99913	30.6007	0.00193842	147.62	0.751978	4.81716	0.00603811	82.954	0.997337	25.7342	0.00128482	122.69	0	0		NaN	0.81993
A0A0R4J0X8;Q9ES28;A0A1B0GRS3;D3Z0V2	71;228;71;77	A0A0R4J0X8;D3Z0V2	A0A0R4J0X8	Rho guanine nucleotide exchange factor 7	Arhgef7		0.999997	54.6861	2.21e-08	173.26	134.96	173.26	0.890136	9.08603	0.00118072	76.412	0.999997	54.6861	2.21e-08	173.26	0.999519	33.1801	1.33e-05	150.81	0.985153	18.2187	0.00446817	63.025	0.918986	10.5475	0.0105457	52.862	0.99732	25.7076	0.00271969	65.949	0.987958	19.1403	0.00162479	70.784	0	0		NaN	0.999983	47.6749	0.000110136	134.37	0
A0A0R4J0X8;Q9ES28;D3Z0V2	516;673;447	A0A0R4J0X8;D3Z0V2	A0A0R4J0X8	Rho guanine nucleotide exchange factor 7	Arhgef7		1	59.9967	4.46e-05	141.88	108.88	59.997	1	141.879	6.78e-05	141.88	1	91.2799	0.000834741	91.28	1	40.2417	4.46e-05	127.27	1	92.1512	0.000798299	92.151	1	117.63	9.08e-05	117.63	1	119.79	8.05e-05	119.79	1	66.9818	0.000773238	89.035	1	99.8343	0.000476952	99.834	1	59.9967	0.00296251	75.378	1
A0A0R4J0X8;Q9ES28;D3Z0V2	340;497;346	A0A0R4J0X8;D3Z0V2	A0A0R4J0X8	Rho guanine nucleotide exchange factor 7	Arhgef7		1	87.1854	1.18e-34	242.16	197.23	162.38	1	90.7497	4.4e-25	185.47	1	88.6262	2.12e-09	127.31	1	86.7649	1.18e-34	242.16	1	97.1303	1.08e-33	203.64	1	82.0504	6.65e-25	183.55	1	110.026	1.62e-24	175.34	1	100.844	2.17e-33	197.91	1	114.53	7.54e-34	205.44	1	87.1854	1.01e-17	162.38	1
A0A0R4J0X8;Q9ES28;A0A1B0GRS3;D3Z0V2	79;236;79;85	A0A0R4J0X8;D3Z0V2	A0A0R4J0X8	Rho guanine nucleotide exchange factor 7	Arhgef7		0.999998	59.6317	4.16e-13	172.37	140.88	169.19	0.999962	45.4844	2.56e-07	114.19	0.999961	46.656	2.05e-07	117.01	0	0		NaN									0.999998	59.6317	4.95e-13	169.19	0.840273	10.4021	0.0634954	41.582	0.999995	53.936	9.7e-12	168.12	0.999867	38.8459	1.02e-10	160.2	0.999989
Q3UGM4;A0A0R4J1K4;A0A0R4J1K9;Q7TPS4;Q3UKP0;A0A0R4J101;P13808	239;225;230;239;239;239;239	Q3UGM4	Q3UGM4	Anion exchange protein;Anion exchange protein 2	Slc4a2		0.999713	35.4147	6.24e-14	190.34	165.42	137.93	0	0		NaN									0.999115	30.5259	6.24e-14	190.34	0.999403	32.2343	4.47e-06	139.58	0.985249	18.2472	0.000215656	112.96
Q3UGM4;A0A0R4J1K4;A0A0R4J1K9;Q7TPS4;Q3UKP0;A0A0R4J101;P13808	170;156;161;170;170;170;170	Q3UGM4	Q3UGM4	Anion exchange protein;Anion exchange protein 2	Slc4a2		0.49781	0	0.000795677	70.761	49.094	70.761									0	0		NaN	0	0		NaN	0.495562	0	0.00506883	59.857	0.463699	0.910032	0.0123226	46.399	0	0		NaN	0.49781	0	0.000795677	70.761	0	0		NaN	0.490612
Q3UGM4;A0A0R4J1K4;A0A0R4J1K9;Q7TPS4;Q3UKP0;A0A0R4J101;P13808	172;158;163;172;172;172;172	Q3UGM4	Q3UGM4	Anion exchange protein;Anion exchange protein 2	Slc4a2		0.993832	24.6932	0.000104994	87.208	78.176	82.8					0.928336	15.1115	0.00670528	59.502	0.993832	24.6932	0.000474107	82.8	0.992528	24.4477	0.00110848	75.224	0.956597	17.0634	0.00411561	63.606	0.85145	10.9995	0.0125518	50.237	0.906445	13.2955	0.00621603	60.278	0.890186	12.2535	0.00156447	69.779	0.9598	16.4571	0.000507076	82.406	0.960559
Q3UGM4;A0A0R4J1K4;A0A0R4J1K9;Q7TPS4;Q3UKP0;A0A0R4J101;P13808	439;425;430;439;439;439;439	Q3UGM4	Q3UGM4	Anion exchange protein;Anion exchange protein 2	Slc4a2		0.999999	63.0869	7.4e-14	129.35	108.83	122.86	0.998456	30.0573	8.59e-14	129.35	0.999399	37.0032	3.54e-06	88.245	0.999947	47.3914	1.46e-07	107.17	0.999931	46.375	2.58e-06	93.606	0.536801	3.13561	1.18e-06	102.93	0.999919	44.7069	2.16e-06	95.969	0.999885	41.2389	2.24e-09	118.95	0.993338	26.2097	7.33e-07	103.9	0.999989	53.686	2.01e-06	96.779	0.999999
Q3UGM4;A0A0R4J1K4;A0A0R4J1K9;Q7TPS4;Q3UKP0;A0A0R4J101;P13808	442;428;433;442;442;442;442	Q3UGM4	Q3UGM4	Anion exchange protein;Anion exchange protein 2	Slc4a2		0.999787	38.4834	7.4e-14	122.86	114.14	122.86	0.986433	19.9665	2.88e-06	91.933	0.979911	20.6139	3.54e-06	88.245	0.999336	34.6872	1.46e-07	107.17	0.998314	30.0054	2.58e-06	93.606					0.997697	28.6199	2.16e-06	95.969	0.996954	27.4436	3.38e-07	106.09	0.986576	22.6637	7.33e-07	103.9	0.998906	31.6238	2.01e-06	96.779	0.999787
Q3UGM4;A0A0R4J1K4;A0A0R4J1K9;Q7TPS4;Q3UKP0;A0A0R4J101;P13808	445;431;436;445;445;445;445	Q3UGM4	Q3UGM4	Anion exchange protein;Anion exchange protein 2	Slc4a2		0.993818	24.7315	7.4e-14	122.86	114.14	122.86	0.974055	16.9645	2.88e-06	91.933	0.817439	9.59409	3.54e-06	88.245	0.922344	13.3107	1.46e-07	107.17	0.962048	15.4923	2.58e-06	93.606	0.326874	1.12157	0.0174586	50.017	0.965353	15.7963	2.16e-06	95.969	0.868116	8.97611	3.38e-07	106.09	0.778397	8.48304	7.33e-07	103.9	0.961233	18.9822	2.01e-06	96.779	0.993818
F6T0J8;D3Z1R6;A0A0R4J102;Q7TN99	139;409;440;440	F6T0J8	F6T0J8	Cytoplasmic polyadenylation element-binding protein 3	Cpeb3		0.406588	2.91497	0.00371376	55.492	41.334	55.492	0	0		NaN					0	0		NaN	0	0		NaN	0	0		NaN					0	0		NaN									0.406588
F6T0J8;D3Z1R6;A0A0R4J102;Q7TN99	143;413;444;444	F6T0J8	F6T0J8	Cytoplasmic polyadenylation element-binding protein 3	Cpeb3		0.604978	3.83154	2.12e-12	131.2	117.35	131.2	0	0		NaN					0	0		NaN	0	0		NaN	0	0		NaN					0	0		NaN
Q3TRI2;E9PX84;Q3TRE6;Q3TN55;Q3TMQ2;E9QL31;A0A0R4J104;P98078;F6TQN9	488;488;509;509;509;706;727;727;595	Q3TRI2	Q3TRI2	Disabled homolog 2	Dab2		0.99037	20.1768	2.21e-16	173.03	143.69	173.03	0.845669	10.3978	0.000364612	131.3	0	0		NaN	0	0		NaN	0.911722	11.5556	0.000927337	72.499	0.985407	20.6244	0.000564442	85.002	0	0		NaN	0.764827	5.18778	0.00289556	81.055					0	0		NaN	0.99037
A0A0R4J107;Q8R146	186;187	A0A0R4J107	A0A0R4J107	Acylamino-acid-releasing enzyme	Apeh		0.989659	19.8093	4.16e-05	100.97	76.556	100.97	0.953647	13.1331	7.42e-05	94.856	0.914532	10.294	0.000314013	85.087					0	0		NaN	0.780443	5.50794	0.00360464	59.281	0.930602	11.2742	0.000304873	85.203	0.929565	11.2049	0.000247057	85.937	0.937681	11.7743	0.00346483	60.062	0.833183	6.985	0.035972	42.118	0.989659
A0A0R4J108;Q80W88	294;318	A0A0R4J108	A0A0R4J108	Homeobox and leucine zipper protein Homez	Homez		1	92.9346	2.11e-06	151.22	126.43	92.935	1	66.5093	0.0036558	66.509									0	0		NaN	1	151.223	2.11e-06	151.22					0	0		NaN	1	92.9346	0.000347232	92.935	0	0		NaN	0
A0A0R4J124;O54781	477;476	A0A0R4J124	A0A0R4J124	SRSF protein kinase 2;SRSF protein kinase 2 N-terminal;SRSF protein kinase 2 C-terminal	Srpk2		0.492909	0.834405	2.33e-124	317.03	297.66	317.03	0	0		NaN					0	0		NaN	0	0		NaN	0	0		NaN	0	0		NaN	0.492909	0.834405	2.33e-124	317.03	0	0		NaN					0
A0A0R4J124;O54781	478;477	A0A0R4J124	A0A0R4J124	SRSF protein kinase 2;SRSF protein kinase 2 N-terminal;SRSF protein kinase 2 C-terminal	Srpk2		0.78106	6.42155	6.51e-217	430.64	409.38	243.46	0.75398	5.61421	9.21e-39	202.11					0	0		NaN	0.546698	4.64478	1.81e-38	196.13	0.765662	7.13138	2.06e-196	409.33	0.489456	0.863166	6.51e-217	430.64	0	0		NaN	0.78106	6.42155	4.67e-63	243.46					0.731093
A0A0R4J124;O54781;Q8CBI1	488;487;27	A0A0R4J124	A0A0R4J124	SRSF protein kinase 2;SRSF protein kinase 2 N-terminal;SRSF protein kinase 2 C-terminal	Srpk2		0.999967	44.9293	7.68e-14	189.8	153.8	189.33	0.999956	43.7013	7.68e-14	189.8	0.998098	28.34	0.00259128	67.334	0.99919	29.8454	0.000353107	90.476	0.999933	42.153	7.59e-07	154.66	0.999804	37.6181	7.76e-06	134.49	0.999909	40.5289	2.45e-06	145.7	0.999967	44.9293	7.86e-14	189.33	0.999909	42.1104	1.09e-05	127.62	0.999033	30.9062	1.55e-05	112.5	0.999939
A0A0R4J124;O54781;Q8CBI1	490;489;29	A0A0R4J124	A0A0R4J124	SRSF protein kinase 2;SRSF protein kinase 2 N-terminal;SRSF protein kinase 2 C-terminal	Srpk2		0.465227	0.618473	0.00762111	61.167	31.163	61.167					0	0		NaN					0	0		NaN	0	0		NaN	0	0		NaN					0	0		NaN	0	0		NaN	0
A0A0R4J124;O54781;Q8CBI1	491;490;30	A0A0R4J124	A0A0R4J124	SRSF protein kinase 2;SRSF protein kinase 2 N-terminal;SRSF protein kinase 2 C-terminal	Srpk2		0.97178	15.6537	3.36e-19	213.99	159.79	172.85	0.937926	11.7946	7.68e-14	189.8	0.886648	9.37185	3.76e-07	162.32	0.813146	6.46705	3.36e-19	213.99	0.917631	10.4796	7.59e-07	154.66	0.806285	6.21953	7.76e-06	134.49	0.875353	8.66159	2.45e-06	145.7	0.851125	7.57924	7.86e-14	189.33	0.97178	15.6537	1.83e-09	172.85	0.833678	7.68749	1.16e-07	166.9	0.79045
Q6P7U7;Z4YLI8;A0A0R4J140;Q5SW19	148;1287;1338;1300	Q6P7U7	Q6P7U7	Clustered mitochondria protein homolog	Cluh		0.992849	21.4253	2.07e-18	163.36	132.47	163.36	0.873171	8.37882	0.00235828	60.23	0.990637	20.2452	8.21e-07	98.033	0.874405	8.42742	0.000785132	65.194									0.991394	20.6143	9.4e-09	108.1	0.989719	19.8349	1.94e-07	105.7	0.95446	13.2136	7.81e-13	140.01	0.860728	7.91003	0.00414817	54.581	0.992849
Q6P7U7;Z4YLI8;A0A0R4J140;Q5SW19;Q3TRU2	157;1296;1347;1309;31	Q6P7U7	Q6P7U7	Clustered mitochondria protein homolog	Cluh		0.952626	13.0338	0.0152774	56.202	46.291	56.202	0	0		NaN									0.952626	13.0338	0.0152774	56.202	0.772525	5.3098	0.0431358	41.824	0.854174	7.67711	0.0244319	47.302	0	0		NaN	0.8232	6.68023	0.0238743	47.844	0	0		NaN
Q6P7U7;Z4YLI8;A0A0R4J140;Q5SW19;Q3TRU2	158;1297;1348;1310;32	Q6P7U7	Q6P7U7	Clustered mitochondria protein homolog	Cluh		0.5	0	0.0355595	43.958	33.266	43.958	0	0		NaN																					0	0		NaN					0	0		NaN
E9PY34;A0A0R4J145;O89033	55;82;55	E9PY34	E9PY34	Cell division control protein 6 homolog	Cdc6		1	46.4568	0.0175366	69.915	21.879	46.457	1	48.0485	0.0472461	48.048	1	44.8204	0.0553729	44.82	1	44.7212	0.0556724	44.721	1	67.4137	0.0188971	67.414					1	54.7223	0.0374475	54.722	0	0		NaN	1	54.1907	0.038228	54.191	1	46.4568	0.0504344	46.457	1
E9PY34;A0A0R4J145;O89033	75;102;75	E9PY34	E9PY34	Cell division control protein 6 homolog	Cdc6		0.906117	9.84598	0.0480446	43.272	19.05	43.272	0	0		NaN	0	0		NaN	0.906117	9.84598	0.0480446	43.272	0	0		NaN					0	0		NaN	0	0		NaN	0	0		NaN	0	0		NaN
A0A0R4J150;B9EJ86	23;65	A0A0R4J150	A0A0R4J150	Oxysterol-binding protein	Osbpl8		0.707822	4.8644	0.00727425	57.802	34.506	45.546													0	0		NaN	0.685671	4.35762	0.00727425	57.802									0.707822	4.8644	0.0296808	45.546
A0A0R4J150;B9EJ86	765;807	A0A0R4J150	A0A0R4J150	Oxysterol-binding protein	Osbpl8		0.886041	11.6056	1.35e-05	88.395	72.696	50.776	0	0		NaN	0	0		NaN	0.886041	11.6056	1.35e-05	88.395	0	0		NaN	0.687802	4.25933	0.00831577	46.968	0	0		NaN	0	0		NaN	0.869356	12.0829	0.0200694	43.312					0.807088
A0A0R4J150;B9EJ86	766;808	A0A0R4J150	A0A0R4J150	Oxysterol-binding protein	Osbpl8		0.886041	11.6056	1.08e-05	92.343	81.2	50.776	0	0		NaN	0.492731	0.861004	0.00653945	49.087	0.886041	11.6056	1.35e-05	88.395	0.641245	1.39908	1.08e-05	92.343	0.705642	4.64916	0.00831577	46.968	0	0		NaN	0	0		NaN	0.872772	12.256	0.0200694	43.312					0.82129
A0A0R4J150;B9EJ86	768;810	A0A0R4J150	A0A0R4J150	Oxysterol-binding protein	Osbpl8		0.886029	11.6056	1.08e-05	92.343	81.2	50.776	0	0		NaN	0.52474	1.28481	0.00653945	49.087	0.886029	11.6056	0.0145303	50.776	0.65328	1.39908	1.08e-05	92.343	0.757977	6.16812	0.00831577	46.968	0	0		NaN	0	0		NaN	0.875718	12.9342	0.0200694	43.312					0.845746
A0A286YCP6;A0A0R4J159;A0A5F8MPN9;A0A286YDI1;Q9Z2E2	281;391;416;447;439	A0A286YCP6	A0A286YCP6	Methyl-CpG-binding domain protein 1	Mbd1		0.660807	2.89627	1.71e-27	205.96	197.39	205.96	0.600402	1.76819	5.83e-06	100.85	0	0		NaN	0.5	0	0.0003149	75.112	0.599927	1.7596	6.21e-08	113.73	0.605153	1.85436	2.6e-08	122.18	0.616341	2.05875	3.36e-08	120.41					0.576483	1.3392	0.000365445	72.99	0.565227	1.13969	0.000471128	68.552	0.660807
A0A286YCP6;A0A0R4J159;A0A5F8MPN9;A0A286YDI1;Q9Z2E2	282;392;417;448;440	A0A286YCP6	A0A286YCP6	Methyl-CpG-binding domain protein 1	Mbd1		0.5	0	0.0003149	75.112	72.426	75.112					0	0		NaN	0.5	0	0.0003149	75.112
A0A0R4J160;Q9R159	686;686	A0A0R4J160	A0A0R4J160	Disintegrin and metalloproteinase domain-containing protein 25	Adam25		0.210021	0	0.0552402	41.644	10.816	41.644																													0.210021	0	0.0552402	41.644
A0A0R4J1I5;D3Z726;A0A0R4J161;Q9DBY0	547;557;559;546	A0A0R4J1I5	A0A0R4J1I5	Forkhead box protein P4	Foxp4		0.985151	18.5809	0.000516234	99.174	59.116	87.066	0.916597	10.5183	0.00371102	71.066	0.916932	10.4466	0.000984477	87.066	0.920937	10.6942	0.0026387	77.358	0.917237	11.2323	0.000516234	99.174	0.985151	18.5809	0.000984477	87.066	0.93363	11.5556	0.00135658	84.882	0.720305	4.24406	0.0069445	64.792	0.958978	13.6989	0.00281365	76.332	0.75617	4.92687	0.0162457	55.718	0.919874
A0A0R4J170;Q3TKT4;Q8R569;Q8R0K1;Q3UI73	1422;1419;368;555;611	A0A0R4J170	A0A0R4J170	Transcription activator BRG1	Smarca4		1	78.2903	3.76e-10	162.43	144.75	130.83	1	110.343	3.76e-10	162.43	1	75.0809	4.06e-07	115.96	0.999982	47.4154	3.43e-06	109.28	1	79.2864	9.43e-09	132.65	1	120.08	7.6e-10	155.76	1	72.3197	1.08e-08	130.07	1	92.7611	6.83e-08	126.51	1	77.2829	3.6e-07	117.38	1	78.2903	1.04e-08	130.83	1
A0A0R4J170;Q3TKT4;Q3URH5;G3UX35	610;610;409;415	A0A0R4J170	A0A0R4J170	Transcription activator BRG1	Smarca4		0.709043	1.31473	2.17e-20	153.38	139.74	103.37	0	0		NaN	0	0		NaN					0.709043	1.31473	4.52e-07	105.61	0	0		NaN					0	0		NaN	0.700709	1.19373	8.75e-05	72.367	0	0		NaN	0.608762
A0A0R4J170;Q3TKT4;Q3URH5;G3UX35	613;613;412;418	A0A0R4J170	A0A0R4J170	Transcription activator BRG1	Smarca4		0.778187	2.84944	3.09e-14	140.19	126.55	56.055	0	0		NaN	0	0		NaN					0	0		NaN	0.778187	2.84944	0.00397802	56.055					0	0		NaN	0	0		NaN	0	0		NaN	0.391127
A0A0R4J170;Q3TKT4;Q3URH5;G3UX35	695;695;494;500	A0A0R4J170	A0A0R4J170	Transcription activator BRG1	Smarca4		1	112.472	7.25e-10	165.3	134.35	112.47	1	66.7766	3.65e-05	103.17	1	137.867	2.09e-08	137.87	1	107.391	5.39e-06	107.39	1	133.646	1.7e-08	141.3	1	71.853	7.25e-10	165.3	0.99971	35.3706	6.02e-05	99.891	0.997246	25.5886	3.59e-07	124.63	1	112.472	1.29e-06	112.47	0.999751	36.038	1.4e-08	142.98	1
A0A0R4J170;Q3TKT4;Q3URH5;G3UX35	699;699;498;504	A0A0R4J170	A0A0R4J170	Transcription activator BRG1	Smarca4		1	112.472	2.33e-09	156.05	138.83	112.47	1	66.7766	1.59e-06	110.6	1	137.867	2.09e-08	137.87	1	107.391	5.39e-06	107.39	1	133.646	2.77e-08	133.65	1	71.853	9.59e-05	94.958	0.999904	40.1548	2.67e-09	155.49	0.996026	23.9905	1.52e-06	111.4	1	112.472	1.29e-06	112.47	0.990695	20.2721	0.000530318	85.231	1
A0A0R4J170;Q3TKT4;Q8R569;Q8R0K1;Q3UI73	1540;1536;486;672;729	A0A0R4J170	A0A0R4J170	Transcription activator BRG1	Smarca4		1	85.1616	3.38e-06	91.038	79.795	91.038																					1	85.1616	3.38e-06	91.038									0.999996	56.6834	0.00393925	61.739
A0A0R4J170;Q3TKT4;Q8R569;Q8R0K1;Q3UI73	1545;1541;491;677;734	A0A0R4J170	A0A0R4J170	Transcription activator BRG1	Smarca4		1	82.9111	3.38e-06	91.038	79.795	91.038																					1	82.9111	3.38e-06	91.038									0.999996	56.6834	0.00393925	61.739
A0A0R4J170;Q3TKT4;Q8R569;Q8R0K1;Q3UI73	1556;1552;502;688;745	A0A0R4J170	A0A0R4J170	Transcription activator BRG1	Smarca4		0.928805	11.4959	3.38e-06	91.038	79.795	91.038																					0.928805	11.4959	3.38e-06	91.038									0.89476	9.79187	0.00393925	61.739
F6RXE7;B9EKY0;A0A0R4J172;Q3U1Y4	89;805;961;950	F6RXE7	F6RXE7	DENN domain-containing protein 4B	Dennd4b		0.632611	2.36045	0.00615112	66.023	34.592	66.023													0.632611	2.36045	0.00615112	66.023	0	0		NaN									0	0		NaN	0	0		NaN	0
A0A0R4J175;Q3UQU0	588;587	A0A0R4J175	A0A0R4J175	Bromodomain-containing protein 9	Brd9		1	106.581	2.36e-41	217.96	197.79	171.36	0	0		NaN	1	65.9822	1.25e-08	114.62	0	0		NaN	1	101.247	7.33e-13	144.55	1	96.2728	5.83e-25	179.05					1	86.5482	3.21e-12	130.88	1	106.581	1.02e-24	171.36	1	63.3639	3.42e-12	129.72	1
A0A0R4J195;Q9CSU0;F6YB25	132;132;33	A0A0R4J195	A0A0R4J195	Regulation of nuclear pre-mRNA domain-containing protein 1B	Rprd1b		0.854347	7.69659	0.0186153	69.229	42.44	69.229	0.854347	7.69659	0.0186153	69.229	0	0		NaN	0	0		NaN					0	0		NaN	0	0		NaN	0	0		NaN	0	0		NaN	0	0		NaN	0
A0A0R4J195;Q9CSU0;F6YB25	134;134;35	A0A0R4J195	A0A0R4J195	Regulation of nuclear pre-mRNA domain-containing protein 1B	Rprd1b		0.999966	44.6484	5.27e-14	222.55	195.84	214.11	0.991385	20.6099	1.85e-06	162.46	0.988339	19.2815	5.34e-09	179.33	0.999966	44.6484	1.13e-13	214.11	0.986481	18.6358	5.06e-06	127.18	0.999215	31.0468	1.13e-13	214.11	0.997867	26.7003	1.17e-10	189.07	0.998831	29.3177	8.35e-09	173.71	0.996746	24.8621	2.94e-07	167.92	0.999936	41.963	1.35e-13	211.13	0.999796
A0A0R4J195;Q9CSU0;F6YB25	163;164;64	A0A0R4J195	A0A0R4J195	Regulation of nuclear pre-mRNA domain-containing protein 1B	Rprd1b		0.632133	0.40864	2.08e-07	105.91	92.473	45.43	0	0		NaN	0	0		NaN	0	0		NaN	0.609268	0.834817	2.08e-07	105.91	0.336376	0	0.00539688	55.751	0	0		NaN	0	0		NaN	0	0		NaN	0	0		NaN	0
A0A0R4J195;Q9CSU0;F6YB25	165;166;66	A0A0R4J195	A0A0R4J195	Regulation of nuclear pre-mRNA domain-containing protein 1B	Rprd1b		0.999921	41.0317	6.25e-47	221.24	206.41	200	0.999598	35.3609	3.44e-36	193.84	0.966459	17.3261	3.88e-10	124.27	0.38042	0.599731	1.9e-09	110.25	0.990269	23.8015	1.57e-14	141.59	0.998137	28.2779	1.52e-27	178.34	0.985802	18.519	4.36e-28	186.1	0.995577	24.621	2.16e-27	173.71	0.997724	26.4746	4.58e-21	166.64	0.854147	9.02419	1.86e-09	108.99	0.999921
A0A0R4J1A6;Q3UWW6	459;459	A0A0R4J1A6	A0A0R4J1A6	GAS2-like protein 3	Gas2l3		0.909372	10.0148	0.0279598	40.187	22.698	40.187	0	0		NaN	0	0		NaN	0	0		NaN	0	0		NaN	0	0		NaN	0	0		NaN	0	0		NaN	0	0		NaN	0	0		NaN	0.909372
A0A0R4J1A6;Q3UWW6	596;596	A0A0R4J1A6	A0A0R4J1A6	GAS2-like protein 3	Gas2l3		0.340134	0.568992	0.00550181	51.386	39.306	51.386	0	0		NaN					0	0		NaN	0	0		NaN	0	0		NaN	0	0		NaN	0	0		NaN	0	0		NaN	0	0		NaN	0.340134
A0A0R4J1B6;Q6PAL8	169;193	A0A0R4J1B6	A0A0R4J1B6	DENN domain-containing protein 5A	Dennd5a		0.999277	32.0464	0.00370108	86.014	58.711	86.014	0.907321	10.041	0.0374687	55.721	0.917141	10.6791	0.0351133	56.359	0	0		NaN	0.979137	16.8634	0.0177544	61.213	0	0		NaN	0.95514	13.519	0.0246395	55.806													0.999277
A0A0R4J1B6;Q6PAL8	1072;1096	A0A0R4J1B6	A0A0R4J1B6	DENN domain-containing protein 5A	Dennd5a		0.99992	40.9576	6.2e-05	120.75	89.877	87.026	0.999882	39.2949	0.000100066	109.16	0.999722	35.5542	0.0176383	57.225	0.995435	23.3862	0.00167443	83.226	0.999752	36.0612	0.00583262	66.267	0.997357	25.7671	0.000355862	101.56	0.999828	37.6562	0.00401702	69.815	0.99957	33.659	0.00379529	71.085	0.996928	25.1124	0.00321746	74.392	0.999877	39.1069	6.2e-05	120.75	0.99992
A0A0R4J1B6;Q6PAL8	827;851	A0A0R4J1B6	A0A0R4J1B6	DENN domain-containing protein 5A	Dennd5a		0.95239	13.0113	0.00110743	75.564	61.481	73.168									0.818503	6.54366	0.0106177	51.542					0	0		NaN	0	0		NaN	0.597811	1.73212	0.0187402	44.44	0.654112	2.76717	0.00110743	75.564	0.95239	13.0113	0.00128383	73.168	0
A0A0R4J1B6;Q6PAL8	1061;1085	A0A0R4J1B6	A0A0R4J1B6	DENN domain-containing protein 5A	Dennd5a		0.865832	8.08226	1.27e-13	146.78	123.93	146.78	0.809108	6.27606	1.72e-06	89.111	0.744184	4.89627	0.00565487	53.431	0.844774	7.35359	6.87e-09	110.13	0.820362	6.58519	1.23e-09	101.59	0.865832	8.08226	1.27e-13	146.78	0.815892	6.43392	1.43e-06	92.372	0.796656	5.75501	9.49e-07	97.611	0.823189	6.72365	2.54e-05	84.076					0.81977
A0A0R4J1B6;Q6PAL8	1063;1087	A0A0R4J1B6	A0A0R4J1B6	DENN domain-containing protein 5A	Dennd5a		0.32357	0	0.0261924	41.133	13.623	41.133	0	0		NaN					0	0		NaN	0	0		NaN	0	0		NaN	0	0		NaN	0	0		NaN	0.32357	0	0.0261924	41.133					0
Q3U2S9;A0A0R4J1C7;Q922T2	274;274;274	Q3U2S9	Q3U2S9	Microfibril-associated glycoprotein 3	Mfap3		1	108.417	2.66e-27	206.4	196.75	182.4	1	116.676	2.66e-27	206.4	1	84.8583	4.84e-12	138.61	0.999993	51.6967	4.54e-09	126.88	1	70.9206	1.94e-08	122.31	1	64.1333	7.21e-07	107.17	1	94.1015	3.61e-13	147.85	1	84.7484	1.62e-17	160.05	1	77.5825	3.12e-08	118.67	1	108.417	1.2e-22	182.4	1
A0A0R4J1D5;O70374;F6WYU8	541;542;247	A0A0R4J1D5	A0A0R4J1D5	Protein CBFA2T2	Cbfa2t2		0.99771	27.8766	7.98e-08	109.41	88.654	109.41	0.886257	12.1841	0.0176297	43.554	0	0		NaN	0.990348	22.7979	1.47e-05	89.723	0.99771	27.8766	7.98e-08	109.41	0.990869	24.4799	1.51e-05	89.181	0.988541	22.1661	1.36e-05	91.1	0.991936	24.7389	0.00740029	49.793	0	0		NaN	0.970386	17.4243	0.00127601	69.016	0.976971
A0A0R4J1D5;O70374;Q3UGB2;A2AKD9	255;255;255;207	A0A0R4J1D5	A0A0R4J1D5	Protein CBFA2T2	Cbfa2t2		0.99999	49.9668	0.000177312	140.07	83.346	140.07	0.999954	43.3395	0.000467689	100.69	0.999815	37.3246	0.000213561	112.83	0.996259	24.2535	0.000662522	94.616	0.999908	40.3741	0.000177312	121.36	0	0		NaN	0	0		NaN	0.999785	36.6781	0.000229193	109.16	0.99999	49.9668	0.000281413	140.07					0.987529
A0A0R4J1D5;O70374;Q3UGB2;F6QMQ3	24;24;24;82	A0A0R4J1D5	A0A0R4J1D5	Protein CBFA2T2	Cbfa2t2		1	42.7176	0.00161105	79.235	55.559	42.718	1	46.0223	0.0560671	46.022	0	0		NaN	0	0		NaN	1	56.29	0.0142886	56.29	1	79.2354	0.00161105	79.235	1	46.7679	0.0244941	46.768	1	69.7954	0.00286381	69.795	1	68.4197	0.00304637	68.42	1	42.7176	0.039263	42.718	0
E9QN08;Q80T06;A0A0R4J1E2;P57776;D3YUQ9;A0A0R4J1L2;F6ZFU0;D3Z7N2;Q91VK2	133;133;512;133;133;109;404;109;128	E9QN08;A0A0R4J1L2;Q91VK2	E9QN08	Elongation factor 1-delta	Eef1d		1	77.2481	2.31e-21	249.71	223.12	200.96	0.999989	49.571	1.73e-05	114.28	1	80.5055	4e-18	235.78	1	80.6416	2.72e-14	217.5	1	73.1998	2.86e-12	197.01	1	75.9456	1.49e-13	214.82	1	67.6403	1.57e-13	203.78	0.99996	45.6523	4.09e-18	235.46	1	77.2481	1.1e-16	218.2	1	69.6677	1.3e-19	249.71	1
E9QN08;Q80T06;A0A0R4J1E2;P57776;D3YUQ9;A0A0R4J1L2;F6ZFU0;D3YY68;Q91VK2	162;162;541;162;162;138;433;71;157	E9QN08;A0A0R4J1L2;D3YY68;Q91VK2	E9QN08	Elongation factor 1-delta	Eef1d		1	159.66	4.89e-90	300.48	284	199.03	1	87.0257	5.23e-77	272.35	1	154.714	7e-66	251.3	1	93.078	1.88e-56	240.83	1	95.7503	7e-18	168.27	1	133.15	1.27e-77	286.33	1	209.097	5.25e-66	256.08	1	104.161	2.53e-78	289.92	1	106.992	1.76e-66	265.66	1	159.66	9.82e-78	287.35	1
E9QN08;Q80T06;A0A0R4J1E2;P57776;D3YUQ9;A0A0R4J1L2;F6ZFU0;D3Z7N2;Q91VK2	118;118;497;118;118;94;389;94;113	E9QN08;A0A0R4J1L2;Q91VK2	E9QN08	Elongation factor 1-delta	Eef1d		0.743597	5.62306	2.46e-05	116.86	77.345	115.1	0.639697	4.19503	2.46e-05	116.86	0.57483	2.57334	0.00067079	83.292																													0.743597
E9QN08;Q80T06;A0A0R4J1E2;P57776;D3YUQ9;A0A0R4J1L2;F6ZFU0;D3Z7N2;Q91VK2	119;119;498;119;119;95;390;95;114	E9QN08;A0A0R4J1L2;Q91VK2	E9QN08	Elongation factor 1-delta	Eef1d		0.988171	19.3281	4.91e-28	275.66	224.21	242.91	0.903191	9.73085	1.1e-17	238.06	0.955465	13.4543	8.39e-12	204.33	0.697106	4.66861	6.48e-09	147.12	0.987294	19.0032	7.47e-23	247.93	0.567853	2.84756	2.67e-06	148.7	0.46077	0.6878	3.38e-05	112.12	0.988171	19.3281	6.63e-18	242.91					0.981282	17.2691	4.91e-28	275.66
A0A0R4J1E3	613	A0A0R4J1E3	A0A0R4J1E3				0.932808	11.5157	1.23e-06	100.95	89.528	95.459																	0.932808	11.5157	1.23e-06	95.459									0.921305	10.7786	2.43e-05	100.95					0
A0A0R4J1E3;Q3TRK3;Q9QXS6;F7CPL2	142;142;142;79	A0A0R4J1E3	A0A0R4J1E3	Drebrin	Dbn1		0.999874	38.9903	0.000961105	162.49	118.76	162.49	0.997393	25.827	0.000961105	123.86	0.999816	37.3463	0.000986146	123.21	0.999874	38.9903	0.00240126	162.49	0.981138	17.1615	0.00444968	83.783	0.999521	33.1975	0.0029008	90.906	0.99839	27.9253	0.000980854	133.32	0.99885	29.3865	0.00260576	94.692	0.962423	14.0844	0.00220653	99.815	0.999508	33.0754	0.00126975	115.82	0.998398
A0A0R4J1E3;Q3TRK3;Q9QXS6	339;339;385	A0A0R4J1E3	A0A0R4J1E3	Drebrin	Dbn1		0.511981	0.759044	3.36e-17	152.06	142.85	106.55	0.33953	0	8.37e-05	80.061	0.480096	0	1e-11	129.72	0.495195	0	3.91e-12	141.23	0.448942	0	2.24e-08	120.31	0.43869	0	0.00227575	62.364	0.46822	0	7.02e-07	106.28	0.490918	0	1.7e-08	122.22	0.482257	0	2.39e-08	119.75	0.511981	0.759044	4.71e-07	106.55
A0A0R4J1E3;Q3TRK3;Q9QXS6	341;341;387	A0A0R4J1E3	A0A0R4J1E3	Drebrin	Dbn1		0.329657	0.773341	0.00332075	57.688	46.583	57.688																																					0.329657
A0A0R4J1E9;Q3UCW2;Q61221	626;652;652	A0A0R4J1E9	A0A0R4J1E9	Hypoxia-inducible factor 1-alpha	Hif1a		0.999577	34.7236	1.07e-13	157.42	135.66	137.05	0.998754	29.3174	1.07e-13	157.42	0.971045	16.8999	2.05e-07	117.29	0	0		NaN	0	0		NaN	0	0		NaN	0	0		NaN	0.979949	18.3374	2.16e-07	116.73	0.984449	20.1401	7.27e-05	90.755	0	0		NaN	0
A0A0R4J1E9;Q3UCW2;Q61221	438;450;450	A0A0R4J1E9	A0A0R4J1E9	Hypoxia-inducible factor 1-alpha	Hif1a		0.995066	23.7127	2.77e-05	91.618	74.041	75.539	0.938136	14.5386	3.03e-05	90.062	0.842879	11.7589	0.00791563	55.417	0	0		NaN	0.840533	10.774	0.00740204	56.332	0.995066	23.7127	0.000824173	75.539	0	0		NaN	0.985815	19.2045	0.00113547	68.97	0.98953	21.4051	0.00356787	60.472	0.968422	19.4108	0.022174	49.266	0.97694
A0A0R4J1F2;Q3U4P5;Q61144	30;30;30	A0A0R4J1F2	A0A0R4J1F2	Presenilin;Presenilin-2;Presenilin-2 NTF subunit;Presenilin-2 CTF subunit	Psen2		1	79.2568	3.92e-14	161.84	143.52	130.78	0.999996	56.9992	4.98e-05	78.215	1	111.734	4e-11	140.41	1	92.6992	8.48e-08	120.63	1	131.591	3.92e-14	161.84	1	123.777	1.05e-13	149.93	1	79.9944	1.82e-13	145.23	1	104.324	4.56e-09	123.65	1	124.567	5.67e-12	147.45	1	79.2568	8.68e-11	130.78	1
A0A0R4J1F2;Q3U4P5;Q61144	43;43;43	A0A0R4J1F2	A0A0R4J1F2	Presenilin;Presenilin-2;Presenilin-2 NTF subunit;Presenilin-2 CTF subunit	Psen2		0.981029	17.1365	8.89e-17	182.03	169.54	107.45	0.803077	6.1046	4.7e-14	160.43	0.797213	5.94533	7.96e-11	132.26	0.826377	6.77571	7.77e-14	154.86	0.953586	13.1271	3.23e-07	114.75	0.981029	17.1365	3.21e-06	107.45	0.762717	5.07096	5.67e-06	105.77	0.833386	6.99135	1.17e-16	179.79	0.960636	13.8936	7.77e-05	93.583	0.954865	13.2543	2.38e-07	118.32	0.715799
A0A0R4J1F2;Q3U4P5;Q61144	52;52;52	A0A0R4J1F2	A0A0R4J1F2	Presenilin;Presenilin-2;Presenilin-2 NTF subunit;Presenilin-2 CTF subunit	Psen2		1	67.7728	5.27e-73	263.64	242.6	179.88	0.999637	34.4001	3.59e-36	193.97	0.999936	41.9521	1.52e-14	142.06	0.999923	41.1616	4.36e-14	129.81	0.998201	27.442	3.22e-36	195.59	1	67.7728	1.35e-27	179.88	0.995976	23.9362	2.25e-36	199.78	0.999924	41.2089	3.91e-10	124.38	1	63.6475	9.35e-21	164.9	0.999994	52.2432	2.6e-20	157.75	0.996722
A0A0R4J1F2;Q3U4P5;Q61144	66;66;66	A0A0R4J1F2	A0A0R4J1F2	Presenilin;Presenilin-2;Presenilin-2 NTF subunit;Presenilin-2 CTF subunit	Psen2		0.999791	38.8085	0.000208987	84.68	63.065	83.934	0.998906	31.0097	0.00033881	82.479	0	0		NaN	0	0		NaN	0.99945	32.8197	0.000302753	83.09	0.98246	20.7633	0.000890277	67.409	0.994164	24.009	0.00107584	69.981	0	0		NaN	0	0		NaN	0	0		NaN	0.9965
A0A0R4J1F2;Q3U4P5;Q61144;D3Z0X1	22;22;22;22	A0A0R4J1F2	A0A0R4J1F2	Presenilin;Presenilin-2;Presenilin-2 NTF subunit;Presenilin-2 CTF subunit	Psen2		1	67.1632	2.48e-11	189.61	136.6	189.61	0.999999	59.5784	1.44e-06	162.48	0.999994	52.497	4.11e-05	130.65	0.999966	46.2374	4.96e-05	122.97	1	67.1632	2.48e-11	189.61	1	67.7119	4.14e-09	179.43	0.999999	59.55	9.5e-07	164.68	0.998578	28.5426	5.4e-05	116.63	0.999999	62.8841	1.31e-09	186.16	0.999998	57.4959	3.37e-06	153.81	0.99995
A0A0R4J1F2;Q3U4P5;Q61144;D3Z0X1	25;25;25;25	A0A0R4J1F2	A0A0R4J1F2	Presenilin;Presenilin-2;Presenilin-2 NTF subunit;Presenilin-2 CTF subunit	Psen2		0.980993	19.1898	1.82e-13	145.23	128.85	145.23	0.918236	12.1106	4.59e-05	128.24	0.666949	6.21001	0.022096	48.527	0.970249	16.4082	1.06e-12	129	0.803855	10.1873	2.02e-05	85.493	0.850572	11.2513	0.000731373	85.864	0.980993	19.1898	1.82e-13	145.23	0.960294	14.8897	4.56e-09	134.06	0.93908	15.2682	0.000388461	92.636	0.958618	15.0234	2.7e-05	82.651	0.941474
A0A0R4J1F2;Q3U4P5;Q61144;D3Z0X1	28;28;28;28	A0A0R4J1F2	A0A0R4J1F2	Presenilin;Presenilin-2;Presenilin-2 NTF subunit;Presenilin-2 CTF subunit	Psen2		0.5881	2.96695	1.06e-12	129	109.75	129					0	0		NaN	0.5881	2.96695	1.06e-12	129					0	0		NaN	0.251627	0	0.0397683	42.579	0.416856	0	1.4e-05	85.19					0	0		NaN	0
A2AGR1;A2AGQ3;A2AGQ2;A0A0R4J1F4;A2AGQ8;A2AGQ7;A2AGQ9;A2AGR0;A2AGQ5;A2AGQ6;E9QN47;A2AGQ4;Q80U28	1156;1156;1181;1218;1177;1200;1201;1237;1220;1196;1218;1238;1237	A2AGR1	A2AGR1	MAP kinase-activating death domain protein	Madd		0.985592	18.3561	1.27e-53	285.34	259.19	285.34	0.985592	18.3561	1.27e-53	285.34																	0.626556	3.92927	0.019547	67.164	0	0		NaN
A2AGR1;A2AGQ3;A2AGQ2;A0A0R4J1F4;A2AGQ8;A2AGQ7;A2AGQ9;A2AGR0;A2AGQ5;A2AGQ6;E9QN47;A2AGQ4;Q80U28;A6PWP8	776;776;800;819;776;819;800;819;819;819;819;819;819;819	A2AGR1	A2AGR1	MAP kinase-activating death domain protein	Madd		0.999975	46.0313	2.2e-11	191.84	136.44	191.84	0	0		NaN	0.975675	16.3791	0.000358717	94.023	0	0		NaN	0.999975	46.0313	2.2e-11	191.84	0.985688	18.7832	0.000344786	94.673	0.814262	6.77388	0.0222728	48.351					0	0		NaN	0.979453	18.1393	0.004819	71.031	0
D6RJJ7;E9PUE2;A0A0R4J1F5;Q9QZL6	115;115;115;115	D6RJJ7	D6RJJ7	Ubiquitin carboxyl-terminal hydrolase;Ubiquitin carboxyl-terminal hydrolase 21	Usp21		0.958863	14.3596	1.8e-05	102.45	79.975	102.45	0	0		NaN					0	0		NaN									0	0		NaN	0.958863	14.3596	1.8e-05	102.45									0
A0A0R4J1H1;A0A0R4J1G4;Q8C551	275;276;276	A0A0R4J1H1	A0A0R4J1H1	RAD51-associated protein 1	Rad51ap1		0.980874	17.1078	0.000158404	101.3	60.986	101.3	0	0		NaN					0.861968	7.97842	0.00182214	77.347					0.947722	12.6266	0.00300069	68.772	0.808704	6.35403	0.027202	46.362	0	0		NaN	0	0		NaN	0.980874	17.1078	0.000158404	101.3	0
A0A0R4J1H1;A0A0R4J1G4;Q8C551;A0A0J9YUS9;D3Z7I5	19;19;19;19;19	A0A0R4J1H1	A0A0R4J1H1	RAD51-associated protein 1	Rad51ap1		1	76.6692	1.75e-78	289.93	268.66	289.93	0.999999	63.3412	3.19e-77	274.68	1	76.6692	1.75e-78	289.93	0.999973	46.0811	2.61e-34	203.63	0.999981	47.4431	4.42e-25	182.19	0.999968	44.9407	2.01e-44	215.31	0.993944	22.1865	1.24e-56	241.34	0.999949	42.9073	6.46e-57	245.58	0.999998	56.1565	2.32e-67	269.59	0.999997	55.9878	9.7e-68	270.12	0.999999
A0A0R4J1H1;A0A0R4J1G4;Q8C551;A0A0J9YUS9;D3Z7I5	23;23;23;23;23	A0A0R4J1H1	A0A0R4J1H1	RAD51-associated protein 1	Rad51ap1		1	79.9903	1.75e-78	289.93	268.66	270.12	1	89.6772	3.19e-77	274.68	1	82.3116	1.75e-78	289.93	1	81.8364	2.61e-34	203.63	1	68.8649	4.42e-25	182.19	1	68.9902	2.01e-44	215.31	0.999993	51.6253	1.24e-56	241.34	1	68.141	6.46e-57	245.58	1	100.173	2.32e-67	269.59	1	79.9903	9.7e-68	270.12	1
A0A0R4J1H1;A0A0R4J1G4;Q8C551	308;309;309	A0A0R4J1H1	A0A0R4J1H1	RAD51-associated protein 1	Rad51ap1		0.996307	24.4305	1.5e-16	178.19	125.29	178.19	0.601969	3.32386	0.00270079	64.708	0.661512	4.67016	7.49e-06	103.59	0.66543	5.71725	6.39e-08	118.85	0	0		NaN	0	0		NaN	0.694495	4.91325	2.92e-05	90.712	0.678214	5.8186	3.2e-05	89.055	0.717137	6.08545	0.00238265	65.275	0.777273	6.42156	0.000544509	78.991	0.996307
A0A0R4J1H1;A0A0R4J1G4;Q8C551	253;254;254	A0A0R4J1H1	A0A0R4J1H1	RAD51-associated protein 1	Rad51ap1		0.989105	20.0583	1.74e-23	216.34	190.21	167.95	0.65898	2.87152	8.3e-13	169.25									0.989105	20.0583	1.97e-11	167.95	0.639816	3.20662	0.0079937	63.185	0.826097	6.79624	2.28e-13	183.74	0.968082	14.8795	3.4e-17	189.56	0.972068	15.4393	1.74e-23	216.34					0.727357
D3YTP0;A0A0R4J1G9;E9QN92;Q8CI59	17;17;55;17	D3YTP0	D3YTP0	Metalloreductase STEAP3	Steap3		1	97.6888	1.23e-22	213.99	185.23	97.689	1	89.0147	1.37e-22	211.89	1	65.416	1.64e-16	193.19	1	47.1049	1.3e-22	212.69	1	48.2042	8.65e-17	200.94	1	59.3725	1.23e-22	213.69	1	168.779	1.29e-22	213.99	1	71.1476	2.16e-17	207.53	1	60.8261	1.88e-16	190.83	1	97.6888	1.08e-16	198.77	1
D3YTP0;A0A0R4J1G9;E9QN92;Q8CI59	20;20;58;20	D3YTP0	D3YTP0	Metalloreductase STEAP3	Steap3		1	97.6888	1.47e-36	256.67	228.32	97.689	1	89.0147	1.47e-36	256.67	1	65.416	1.1e-18	209.45	1	47.1049	1.3e-22	212.69	1	48.2042	1.71e-36	254.39	1	59.3725	1.23e-22	213.69	1	168.779	1.55e-16	194.1	1	71.1476	4.81e-23	223.93	1	60.8261	5.7e-17	204.23	1	97.6888	1.08e-16	198.77	1
A0A0R4J1H6;E9QP99;P55937;D3Z0Q8;Q3UZV1	60;60;60;60;60	A0A0R4J1H6	A0A0R4J1H6	Golgin subfamily A member 3	Golga3		1	66.4919	0.000151256	109.15	57.869	66.492	1	75.0877	0.0188044	75.088									1	86.8383	0.0103197	86.838	1	109.145	0.000151256	109.15	1	66.4919	0.0370856	66.492
A0A0R4J1I2;Q8R0L9	96;296	A0A0R4J1I2	A0A0R4J1I2	Transcriptional adapter 3	Tada3		0.611634	5.56881	9.62e-49	210.09	164.25	102.53	0.611634	5.56881	9.62e-49	200.86					0	0		NaN	0.283536	0	6.05e-07	104.96	0	0		NaN	0	0		NaN	0	0		NaN	0	0		NaN					0.31504
A0A0R4J1I2;Q8R0L9	98;298	A0A0R4J1I2	A0A0R4J1I2	Transcriptional adapter 3	Tada3		0.283536	0	6.05e-07	104.96	92.605	104.96									0	0		NaN	0.283536	0	6.05e-07	104.96	0	0		NaN	0	0		NaN	0	0		NaN	0	0		NaN
A0A0R4J1I6;Q9QY81;Q8C5C6	1804;1848;33	A0A0R4J1I6	A0A0R4J1I6	Nuclear pore membrane glycoprotein 210	Nup210		0.991436	20.6364	1.81e-12	146.6	129.94	146.6	0.93288	11.4668	6.32e-06	99.708	0.757301	4.9445	1.32e-05	90.559	0.977029	16.2875	1.72e-11	129.68					0.866956	8.14599	1.32e-05	90.559	0	0		NaN	0.664355	3.02071	0.000487089	72.163	0.612891	2.00435	0.000176584	77.123	0.991436	20.6364	1.81e-12	146.6	0
A0A0R4J1I6;Q9QY81;Q8C5C6;F6XGN0	1795;1839;24;1052	A0A0R4J1I6	A0A0R4J1I6	Nuclear pore membrane glycoprotein 210	Nup210		1	73.7575	8.5e-10	212.27	180.34	73.758	0.999983	47.6652	3.47e-06	151.13	1	79.8855	5.08e-06	147.58	1	103.135	3.23e-06	152.96	1	106.525	8.5e-10	212.27	1	119.615	0.000141022	119.62	1	98.6762	9.92e-07	171.09	1	76.3113	2.06e-07	188.27	1	103.917	5.87e-07	179.94	1	73.7575	0.00713686	73.758	1
A0A0R4J1I6;Q9QY81;Q8C5C6	1829;1873;58	A0A0R4J1I6	A0A0R4J1I6	Nuclear pore membrane glycoprotein 210	Nup210		0.999497	33.0798	8.77e-07	118.7	86.096	118.7	0	0		NaN					0.999497	33.0798	8.77e-07	118.7													0	0		NaN					0.955989	14.5637	0.045502	42.947
Q3TMD4;Q05BG1;E9QA19;A0A0R4J1K1;Q8BT14	427;427;430;427;430	Q3TMD4	Q3TMD4	CCR4-NOT transcription complex subunit 4	Cnot4		0.485912	0	1.67e-05	84.787	68.274	84.787	0	0		NaN									0	0		NaN	0	0		NaN	0.485912	0	1.67e-05	84.787	0	0		NaN					0	0		NaN	0
Q3TMD4;Q05BG1;E9QA19;A0A0R4J1K1;Q8BT14	429;429;432;429;432	Q3TMD4	Q3TMD4	CCR4-NOT transcription complex subunit 4	Cnot4		0.97461	18.7319	3.58e-36	193.97	179.3	193.97	0.931152	14.7921	3.04e-24	171.19	0.758152	5.78702	4.01e-25	186.85	0.521077	4.77257	0.000351153	72.082	0.884386	9.90129	4.59e-17	148.7	0.920353	11.8506	2.84e-17	156.4	0.759046	5.76383	2.62e-24	173.64	0.801575	8.2169	2.62e-14	137.46	0.847138	9.52748	2.9e-24	172.03	0	0		NaN	0.97461
Q3TMD4;Q05BG1;E9QA19;A0A0R4J1K1;Q8BT14	313;313;316;313;316	Q3TMD4	Q3TMD4	CCR4-NOT transcription complex subunit 4	Cnot4		0.232473	0	0.00543587	48.894	32.515	44.366	0	0		NaN																	0.207792	0	0.00543587	48.894					0	0		NaN	0	0		NaN
Q3TMD4;Q05BG1;E9QA19;A0A0R4J1K1;Q8BT14	314;314;317;314;317	Q3TMD4	Q3TMD4	CCR4-NOT transcription complex subunit 4	Cnot4		0.232473	0	0.00543587	48.894	32.515	44.366	0	0		NaN																	0.207792	0	0.00543587	48.894					0	0		NaN	0	0		NaN
Q3TMD4;Q05BG1;E9QA19;A0A0R4J1K1;Q8BT14	315;315;318;315;318	Q3TMD4	Q3TMD4	CCR4-NOT transcription complex subunit 4	Cnot4		0.232473	0	0.00543587	48.894	32.515	44.366	0	0		NaN																	0.207792	0	0.00543587	48.894					0	0		NaN	0	0		NaN
A0A0R4J1L0;D3Z3U5;D3Z3U6;A0A5F8MPM0;A0A5F8MQ87;G3X9X7;A0A5F8MPC4;O54967;A0A5F8MPJ6	102;102;102;134;126;102;134;102;19	A0A0R4J1L0	A0A0R4J1L0	Activated CDC42 kinase 1	Tnk2		0.986976	18.8117	1.01e-24	173.04	145.61	163.82	0.986976	18.8117	4.02e-18	163.82	0	0		NaN	0.928715	11.2811	1.2e-06	98.929	0.665387	4.47206	0.0212779	41.933	0.667962	3.51327	0.0142497	44.385	0.788456	5.71445	1.01e-24	173.04	0.918474	10.528	1.07e-08	117.54	0.831757	6.9548	3.74e-12	129.64	0.810557	6.62419	0.00412078	55.046	0.83139
A0A0R4J1L0;D3Z3U5;D3Z3U6;A0A5F8MPM0;A0A5F8MQ87;G3X9X7;A0A5F8MPC4;O54967;D3Z3U7	757;757;757;789;796;772;789;772;267	A0A0R4J1L0	A0A0R4J1L0	Activated CDC42 kinase 1	Tnk2		0.999999	59.4847	6.43e-05	101.62	64.475	99.238	0	0		NaN	0.999542	33.774	0.00260496	69.485	0.998895	30.1428	0.0176727	55.097	0	0		NaN	0	0		NaN	0	0		NaN	0	0		NaN	0	0		NaN	0.999999	59.4847	8.58e-05	99.238	0.999888
D3YTV4;A0A286YDF9;Q5RJ53;A0A286YD32;Q8BSQ2;A0A0R4J1L3;Q91VW9	223;194;223;56;223;223;223	D3YTV4	D3YTV4	Zinc finger protein with KRAB and SCAN domains 3	Zkscan3		1	77.1846	0.000123976	106.58	74.643	77.185	1	53.9473	0.0171624	53.947	1	78.4859	0.00195939	78.486	1	71.5575	0.00290704	71.558	1	85.7306	0.000968479	85.731	1	67.0193	0.0037974	67.019	1	71.548	0.00290834	71.548	1	104.41	0.000190737	104.41	1	76.588	0.00221897	76.588	1	77.1846	0.00213738	77.185	0
A0A0R4J1R4;A2AEY4	462;492	A0A0R4J1R4	A0A0R4J1R4	MAP7 domain-containing protein 3	Map7d3		0.629647	0.734308	0.0369017	43.544	7.0971	43.544	0	0		NaN					0.629647	0.734308	0.0369017	43.544									0	0		NaN					0.606678	0.734308	0.0369017	43.544	0	0		NaN	0
A0A0R4J1R4;A2AEY4	466;496	A0A0R4J1R4	A0A0R4J1R4	MAP7 domain-containing protein 3	Map7d3		0.634597	0.71399	0.0287946	51.059	23.235	42.809	0	0		NaN	0.492048	0	0.0421717	45.489	0.492654	0	0.0397707	45.972	0.474133	0	0.06163	41.575	0.486874	0	0.0580883	42.287	0	0		NaN	0.470775	0	0.0305603	49.833	0.488492	0	0.06163	41.575	0	0		NaN	0
A0A0R4J1R4;A2AEY4	468;498	A0A0R4J1R4	A0A0R4J1R4	MAP7 domain-containing protein 3	Map7d3		0.541726	0	0.0287946	51.059	23.235	42.809	0	0		NaN	0.492048	0	0.0421717	45.489	0.492654	0	0.0397707	45.972	0.474133	0	0.06163	41.575	0.486874	0	0.0580883	42.287	0	0		NaN	0.470775	0	0.0305603	49.833	0.488492	0	0.06163	41.575	0	0		NaN	0
D3Z7P7;D3Z326;Q78Z98;D3Z0B6;F6VJ22;D3Z6A5;D3YVP3;F6QWT6;D3Z773;A0A0R4J1V7;F6U9F5;A0A0R4J1S0;D3Z4K8;D3Z0R0;F6RB97;D3Z011;F6Q346;D3YXV5;F6W4F5;E9PWV9;E9PV35;D3Z7M6;F6XRJ7;F6QKL8;D3Z2U7;P27699	25;32;38;38;43;49;50;55;147;147;153;159;173;198;202;210;214;226;228;234;234;259;261;265;271;287	D3Z7P7	D3Z7P7	cAMP-responsive element modulator	Crem		0.848085	9.25069	0.000266325	66.768	52.683	66.768					0	0		NaN	0	0		NaN									0	0		NaN					0.848085	9.25069	0.000266325	66.768	0	0		NaN
F6XW22;E9QMI6;D3Z4N6;E9QP07;A0A0R4J1S2;Q80W14	218;830;818;831;834;831	F6XW22	F6XW22	Pre-mRNA-processing factor 40 homolog B	Prpf40b		1	56.9362	4.44e-14	198.87	140.39	56.936	1	94.5693	6.56e-07	157.37	1	124.367	1.48e-05	124.37	1	99.3923	5.02e-05	99.392	1	97.2353	0.000341568	97.235	1	93.7676	0.000444484	93.768	1	103.131	3.01e-05	103.13	1	93.9091	2.47e-05	107.53	1	56.9362	9.85e-05	90.385	1	64.8424	0.00647304	64.842	1
A0A0R4J1T3;B2RY27;Q8BYC6	324;324;324	A0A0R4J1T3	A0A0R4J1T3	Serine/threonine-protein kinase TAO3	Taok3		1	194.671	2.44e-107	359.27	326.78	315.38	0	0		NaN					0	0		NaN	1	87.4146	5.71e-07	107.31	1	201.957	4.55e-63	290.71	1	194.671	2.88e-83	315.38	0	0		NaN	0	0		NaN	0	0		NaN	1
A0A0R4J1T3;B2RY27;Q8BYC6	442;442;442	A0A0R4J1T3	A0A0R4J1T3	Serine/threonine-protein kinase TAO3	Taok3		0.996342	25.0594	0.0158974	72.928	6.2362	72.928	0.996342	25.0594	0.0158974	72.928
Q3TEF0;A0A0R4J1W7;Q8BGZ4	410;576;576	Q3TEF0	Q3TEF0	Cell division cycle protein 23 homolog	Cdc23		0.524992	0.66825	0.00276285	59.158	41.657	59.158	0	0		NaN									0.524992	0.66825	0.00276285	59.158	0	0		NaN
Q3TEF0;A0A0R4J1W7;Q8BGZ4	412;578;578	Q3TEF0	Q3TEF0	Cell division cycle protein 23 homolog	Cdc23		0.765617	5.20591	6.26e-07	104.35	87.222	104.35	0	0		NaN									0.765617	5.20591	6.26e-07	104.35	0	0		NaN
Q3TEF0;A0A0R4J1W7;Q8BGZ4	422;588;588	Q3TEF0	Q3TEF0	Cell division cycle protein 23 homolog	Cdc23		0.999971	45.3833	2.98e-05	137.62	126.46	122.66	0.999061	30.3305	0.000136296	105.03	0.994466	23.3506	0.0138702	58.071	0.997065	25.4172	0.000459573	91.441	0.999588	34.8681	0.000398131	94.023	0.999971	45.3833	3.34e-05	130.12	0.999952	43.2561	4.24e-05	132.06	0.971134	15.2694	5.87e-05	118.24	0.999731	35.7175	6.5e-05	109.95	0.995144	23.1352	0.00249692	67.646	0.999958
F6TWX0;F7DFJ2;A0A0R4J1Y8;Q8K2W1;Q3UP82;E0CYF3;Q9DBV7;P23708	187;190;291;297;297;320;326;325	F6TWX0	F6TWX0	Nuclear transcription factor Y subunit alpha	Nfya		1	102.13	7.05e-51	267.64	246.24	107.58	1	144.282	1.96e-17	161.54	1	210.877	1.25e-40	234.07	0.9999	39.9981	0.0233082	41.491	1	161.37	1.55e-22	173.83	1	248.43	7.05e-51	267.64	0.999998	57.53	0.0157865	59.674	0	0		NaN	1	173.719	2.46e-23	186.79	1	102.13	3.91e-07	107.58	0.999998
A0A0R4J1Y9;A0A0R4J1Z9	27;27	A0A0R4J1Y9	A0A0R4J1Y9				0.999966	45.7268	2.25e-22	214.81	186.26	99.732	0.999783	38.3347	0.000821801	86.803	0.999797	38.1725	3.1e-12	182.79	0.999727	36.4921	2.25e-22	214.81	0.99959	34.0846	0.000687595	88.275	0.999094	30.4797	0.000127406	106.47	0.999195	31.8227	0.00583161	65.03	0.997493	26.3247	0.00275639	72.659	0.999923	42.271	0.000600813	91.093	0	0		NaN	0.998697
A0A0R4J1Y9;A0A0R4J1Z9;E9QKK4;Q8K3I9	149;149;336;335	A0A0R4J1Y9;E9QKK4	E9QKK4	Glucocorticoid-induced transcript 1 protein	Glcci1		0.998521	28.297	0.000677821	91.457	64.127	91.457					0.997428	25.8295	0.0062069	74.296	0	0		NaN	0.998521	28.297	0.000677821	91.457													0	0		NaN	0	0		NaN
A0A0R4J1Y9;A0A0R4J1Z9;E9QKK4;Q8K3I9	107;107;294;293	A0A0R4J1Y9;E9QKK4	E9QKK4	Glucocorticoid-induced transcript 1 protein	Glcci1		1	66.0588	0.00477818	66.059	50.429	66.059					0	0		NaN																	0	0		NaN									0
A0A0R4J1Y9;A0A0R4J1Z9;E9QKK4;Q8K3I9	209;209;396;395	A0A0R4J1Y9;E9QKK4	E9QKK4	Glucocorticoid-induced transcript 1 protein	Glcci1		0.660518	2.9262	0.000240465	93.649	71.331	69.258																	0.49988	0	0.000240465	93.649					0.499761	0	0.00229962	75.012	0.660518	2.9262	0.00515434	69.258	0.499174	0	0.000732415	85.081	0
A0A0R4J1Y9;A0A0R4J1Z9;E9QKK4;Q8K3I9	210;210;397;396	A0A0R4J1Y9;E9QKK4	E9QKK4	Glucocorticoid-induced transcript 1 protein	Glcci1		0.875053	8.45605	4.21e-06	142.55	108.89	136.17	0.853086	7.63931	4.21e-06	142.55	0.785107	5.62874	1.44e-05	119.17	0.761925	5.05326	0.000144329	99.834	0.759527	5.0131	0.00030112	89.747	0.49988	0	0.000240465	93.649					0.499761	0	0.00229962	75.012					0.499174	0	0.000732415	85.081	0
E9Q663;E0CY61;E0CZ56;B9EIT8;A0A0R4J205;Q8C1Z8	24;24;24;22;24;22	E9Q663	E9Q663	tRNA methyltransferase 10 homolog A	Trmt10a		0.97647	16.1803	0.00197368	80.17	47.112	72.731	0.97647	16.1803	0.00305342	72.731	0	0		NaN	0.718699	4.07375	0.0452882	41.218	0.758373	4.96738	0.00250309	76.522	0.705336	3.79069	0.00327916	71.176	0	0		NaN	0	0		NaN	0.5	0	0.0480372	43.69	0	0		NaN	0.686224
Q66JM5;D3YTV3;A0A0R4J217	749;749;749	Q66JM5	Q66JM5		Dhx34		0.999729	38.5056	2.25e-07	105.29	87.479	105.29					0	0		NaN									0.983507	21.5147	3.81e-05	80.751									0.999729	38.5056	2.25e-07	105.29	0	0		NaN	0.996712
Q66JM5;D3YTV3;A0A0R4J217	750;750;750	Q66JM5	Q66JM5		Dhx34		0.998515	29.8503	2.25e-07	105.29	87.479	105.29					0	0		NaN									0.983507	21.5147	3.81e-05	80.751									0.998515	29.8503	2.25e-07	105.29	0	0		NaN	0.994276
A0A0R4J243;Q8BR65	234;234	A0A0R4J243	A0A0R4J243	Sin3 histone deacetylase corepressor complex component SDS3	Suds3		0.994082	21.4623	7.23e-10	128.06	116.32	81.28	0.981837	14.6324	7.72e-06	91.873	0.943079	9.4795	0.00018054	70.154	0.994082	21.4623	1.91e-08	122.47	0.954685	10.4875	1.92e-05	86.675	0.972159	12.7584	3.54e-06	100.68	0.922829	13.787	7.23e-10	128.06	0.969764	13.8298	9.87e-05	78.531	0.980826	14.4232	8.18e-06	97.304	0.984385	15.2701	0.000202433	67.913	0.981696
A0A0R4J243;Q8BR65	236;236	A0A0R4J243	A0A0R4J243	Sin3 histone deacetylase corepressor complex component SDS3	Suds3		0.834593	6.99832	1.91e-08	122.47	109.45	81.28	0.59961	0.431577	1.37e-05	91.599	0.590368	0.342528	0.0206819	43.921	0.834593	6.99832	1.91e-08	122.47	0	0		NaN	0	0		NaN	0	0		NaN	0.771567	4.39252	0.0104769	46.76	0.582909	0.471535	1.8e-05	86.793	0.561457	0.40872	0.00413584	59.636	0.613157
A0A0R4J243;Q8BR65	237;237	A0A0R4J243	A0A0R4J243	Sin3 histone deacetylase corepressor complex component SDS3	Suds3		0.947352	12.8784	7.23e-10	128.06	116.32	86.675	0	0		NaN	0.561121	0.606165	0.00018054	70.154	0.857782	6.65543	3.97e-05	84.58	0.947352	12.8784	1.92e-05	86.675	0.844649	7.0794	3.54e-06	100.68	0.944285	11.8217	7.23e-10	128.06	0.754829	4.77308	9.87e-05	78.531	0	0		NaN	0.536848	0.516497	0.000202433	67.913	0.711994
A0A0R4J243;Q8BR65	228;228	A0A0R4J243	A0A0R4J243	Sin3 histone deacetylase corepressor complex component SDS3	Suds3		1	77.0162	0.00027797	142.97	82.866	100.69	1	76.6992	0.00285936	88.163	0.999999	62.3258	0.00971703	75.5	1	70.5072	0.00139362	79.089	1	131.649	0.00103292	142.97	1	119.18	0.000863795	138.42	1	102.515	0.000593996	120.57	0.999997	55.6864	0.00236961	69.456	1	77.0162	0.00027797	100.69	1	68.2039	0.00142145	78.814	1
A0A0R4J250;Q61070;Q8C5G8	344;326;33	A0A0R4J250	A0A0R4J250	Etoposide-induced protein 2.4	Ei24		1	63.6025	6.71e-06	107.11	85.741	63.602	0.943009	15.9371	0.00014478	107.11	1	48.5322	0.0188156	48.532	1	49.732	0.0178133	49.732	0.978204	16.5206	6.71e-06	94.15	0.725023	4.21055	0.00276022	74.751	0	0		NaN	1	63.6025	0.00622611	63.602	0	0		NaN	0.9543	13.1977	0.000286638	103.63	0
A0A0R4J250;Q61070;Q8C5G8	348;330;37	A0A0R4J250	A0A0R4J250	Etoposide-induced protein 2.4	Ei24		1	63.6025	5.34e-05	124.21	97.514	63.602	0.973188	22.0934	0.00014478	74.369	1	48.5322	0.000681167	93.162	1	49.732	5.34e-05	124.21	0.859051	13.6126	0.0064181	49.118	0	0		NaN	0	0		NaN	1	63.6025	0.00622611	63.602	0.682617	3.32594	0.000118383	109.16					0
A0A0R4J250;Q61070;V9GXH2;V9GXU0	74;56;56;67	A0A0R4J250	A0A0R4J250	Etoposide-induced protein 2.4	Ei24		1	119.224	0.0032408	119.22	57.545	119.22	0	0		NaN	1	113.096	0.00431054	113.1	0	0		NaN	0	0		NaN	0	0		NaN	0	0		NaN	1	119.224	0.0032408	119.22
A0A0R4J250;Q61070;Q8C5G8	338;320;27	A0A0R4J250	A0A0R4J250	Etoposide-induced protein 2.4	Ei24		0.385128	2.5247	2.83e-06	93.505	71.834	93.505	0.385128	2.5247	2.83e-06	93.505					0	0		NaN					0	0		NaN	0	0		NaN	0	0		NaN	0	0		NaN					0
A0A0R4J254;Q9ESJ0	521;521	A0A0R4J254	A0A0R4J254	Exportin-4	Xpo4		0.998114	28.5976	2.26e-05	143.02	110.96	143.02	0.989522	21.3961	0.00100587	115.72	0.993981	24.5308	0.00206712	66.853					0	0		NaN	0	0		NaN	0	0		NaN	0	0		NaN	0.997342	28.7232	0.0015314	70.174	0.998114	28.5976	2.26e-05	143.02	0
A0A0R4J260;B2RRE7	441;442	A0A0R4J260	A0A0R4J260	OTU domain-containing protein 4	Otud4		0.999925	41.6244	0.00112372	82.908	69.871	82.908	0	0		NaN	0.996828	26.5687	0.0651581	43.594	0	0		NaN	0	0		NaN	0.994646	22.7219	0.00221977	74.649					0	0		NaN	0.999925	41.6244	0.00112372	82.908	0	0		NaN	0
A0A0R4J260;B2RRE7	1015;1016	A0A0R4J260	A0A0R4J260	OTU domain-containing protein 4	Otud4		1	106.511	1.1e-16	171.63	146.3	171.63	1	64.1463	5.46e-06	104.77	1	71.4766	4.22e-06	105.52	1	68.916	9.82e-07	107.45	0.999999	60.7319	2.6e-05	92.492	1	94.7295	2.3e-11	139.75	1	106.511	1.1e-16	171.63	0.999997	54.9608	3.34e-05	88.036	1	74.8714	1.66e-08	125.82	1	66.2468	9.55e-08	114.05	0.999999
A0A0R4J260;B2RRE7	1016;1017	A0A0R4J260	A0A0R4J260	OTU domain-containing protein 4	Otud4		1	77.8973	1.1e-16	171.63	146.3	125.82	0.999999	61.4651	5.46e-06	104.77	1	73.3967	4.22e-06	105.52	1	70.97	9.82e-07	107.45	0.999999	60.7384	2.6e-05	92.492	1	88.1277	2.3e-11	139.75	1	104.657	1.1e-16	171.63	0.999998	57.2199	3.34e-05	88.036	1	77.8973	1.66e-08	125.82	1	64.4938	9.55e-08	114.05	0.999999
A0A0R4J260;B2RRE7	999;1000	A0A0R4J260	A0A0R4J260	OTU domain-containing protein 4	Otud4		0.99954	33.3688	2.99e-06	132.05	95.373	132.05	0.895856	9.37306	0.0612476	45.084													0.999466	32.7209	5.92e-06	115.38	0.823133	6.68002	0.0156478	54.811					0.955492	13.318	0.00216703	85.493
A0A0R4J262;Q8K136	178;178	A0A0R4J262	A0A0R4J262	Sodium channel modifier 1	Scnm1		0.649551	3.85964	0.00100746	90.348	51.169	90.348	0	0		NaN	0	0		NaN	0.649551	3.85964	0.00100746	90.348	0	0		NaN					0	0		NaN	0	0		NaN	0	0		NaN	0	0		NaN	0
A0A0R4J262;Q8K136	182;182	A0A0R4J262	A0A0R4J262	Sodium channel modifier 1	Scnm1		0.887195	8.96768	2.52e-12	178.01	153.17	162.32	0.885815	8.96413	2.52e-12	177.02	0.851493	8.47192	8.22e-12	169.61	0.861349	7.96177	6.24e-12	174.35	0.86727	8.4255	1.55e-09	161.14	0.699742	6.08698	0.00103933	70.67	0.807592	6.33639	4.7e-12	178.01	0.847869	7.4616	8.11e-10	160.67	0.721128	4.14024	9.1e-06	102.66	0.844843	7.40864	2.08e-09	158.45	0.827597
A0A0R4J262;Q8K136	142;142	A0A0R4J262	A0A0R4J262	Sodium channel modifier 1	Scnm1		0.689628	4.7473	0.000150215	72.547	62.919	72.547	0	0		NaN													0	0		NaN	0	0		NaN					0	0		NaN	0	0		NaN	0
A0A0R4J2A0;Q5SW75	493;487	A0A0R4J2A0	A0A0R4J2A0	Protein phosphatase Slingshot homolog 2	Ssh2		0.985167	18.3608	2.3e-05	129.54	99.533	124.47									0	0		NaN					0.975511	16.0674	3.08e-05	113.76	0.73713	4.50496	2.3e-05	129.54	0.728834	4.53848	2.81e-05	119.88					0.682483	3.33398	2.78e-05	120.6	0.985167
A0A0R4J2A0;Q5SW75	467;461	A0A0R4J2A0	A0A0R4J2A0	Protein phosphatase Slingshot homolog 2	Ssh2		0.977999	17.8021	3.79e-28	206.48	187.77	175.43	0.740554	7.25508	0.000185882	76.611					0	0		NaN	0.784053	6.49594	1.26e-08	125.78	0.688633	5.99113	1.67e-11	130.3	0.636354	4.93814	7.67e-08	113.08													0.5933
A0A0R4J2A0;Q5SW75	469;463	A0A0R4J2A0	A0A0R4J2A0	Protein phosphatase Slingshot homolog 2	Ssh2		0.505034	0.84535	9.09e-08	110.26	102.36	110.26									0	0		NaN													0.504627	1.45652	0.000293409	69.649	0.505034	0.84535	9.09e-08	110.26
Q69ZA6;Q8C2V2;A0A0R4J2B2;Q6WVG3	78;178;178;178	Q69ZA6	Q69ZA6	BTB/POZ domain-containing protein KCTD12	Kctd12		0.660474	5.37167	0.0230402	44.612	32.291	44.612																													0.660474	5.37167	0.0230402	44.612
A0A0R4J2D0;Q8C0R0	212;212	A0A0R4J2D0	A0A0R4J2D0	Ubiquitin carboxyl-terminal hydrolase 37	Usp37		0.947136	12.5852	0.00700178	53.064	38.755	53.064					0	0		NaN	0	0		NaN	0	0		NaN	0	0		NaN	0.947136	12.5852	0.00700178	53.064
A0A0R4J2D0;Q8C0R0	650;650	A0A0R4J2D0	A0A0R4J2D0	Ubiquitin carboxyl-terminal hydrolase 37	Usp37		1	63.8582	2.71e-12	176.11	157.96	149.86	0	0		NaN	0.998134	27.3435	8.87e-07	112.28	0.999998	56.2075	1.71e-09	151.41	0.999945	42.5916	1.9e-09	149.52	0.996179	24.4173	3.73e-05	101.92	1	63.8582	1.86e-09	149.86	0.999999	60.0412	1.11e-09	157.54	0	0		NaN	0	0		NaN	0.999931
A0A0R4J2D0;Q8C0R0	652;652	A0A0R4J2D0	A0A0R4J2D0	Ubiquitin carboxyl-terminal hydrolase 37	Usp37		1	68.0583	2.71e-12	176.11	157.96	157.54	0	0		NaN	0.999804	37.1407	8.87e-07	112.28	1	64.9575	1.71e-09	151.41	0.999999	61.0938	1.9e-09	149.52	0.99848	28.4255	3.73e-05	101.92	1	67.2735	1.86e-09	149.86	1	68.0583	1.11e-09	157.54	0	0		NaN	0	0		NaN	0.999997
A0A0R4J2D0;Q8C0R0	663;663	A0A0R4J2D0	A0A0R4J2D0	Ubiquitin carboxyl-terminal hydrolase 37	Usp37		0.999998	56.7743	0.0157315	73.233	15.644	72.928	0.999998	56.7743	0.0158974	72.928					0.999996	54.4278	0.0157315	73.233	0	0		NaN									0.999883	39.3076	0.0363624	55.461
A0A0R4J2D0;Q8C0R0	165;165	A0A0R4J2D0	A0A0R4J2D0	Ubiquitin carboxyl-terminal hydrolase 37	Usp37		1	101.388	8.42e-05	113.99	54.92	101.39	1	95.1701	0.000606983	95.17	1	81.5653	0.00196449	81.565	1	76.8677	0.00278507	76.868	1	113.987	8.42e-05	113.99	1	77.7403	0.00263264	77.74	1	87.2162	0.00097736	87.216	1	73.082	0.00344637	73.082	1	84.6051	0.00143349	84.605	1	101.388	0.000362442	101.39	1
Q6PDZ4;Q78K29;Q9D963;A2RTH5;A0A0U1RNF2	46;46;52;247;247	Q6PDZ4	Q6PDZ4		Lcmt1		1	82.17	8.2e-05	98.943	62.651	98.943	0	0		NaN	0	0		NaN	0.999993	51.8223	0.00158899	69.024									0	0		NaN	1	82.17	8.2e-05	98.943	0	0		NaN	0	0		NaN
A0A0U1RNJ1;P19096;Q3UHT6	2188;2190;2190	A0A0U1RNJ1	A0A0U1RNJ1	Fatty acid synthase;[Acyl-carrier-protein] S-acetyltransferase;[Acyl-carrier-protein] S-malonyltransferase;3-oxoacyl-[acyl-carrier-protein] synthase;3-oxoacyl-[acyl-carrier-protein] reductase;3-hydroxyacyl-[acyl-carrier-protein] dehydratase;Enoyl-[acyl-carrier-protein] reductase;Oleoyl-[acyl-carrier-protein] hydrolase	Fasn		0.530373	1.97988	0.00428526	63.141	48.051	63.141									0	0		NaN	0	0		NaN					0	0		NaN	0	0		NaN					0	0		NaN
A0A0U1RNJ1;P19096;Q3UHT6;Q3TB22	207;207;207;207	A0A0U1RNJ1	A0A0U1RNJ1	Fatty acid synthase;[Acyl-carrier-protein] S-acetyltransferase;[Acyl-carrier-protein] S-malonyltransferase;3-oxoacyl-[acyl-carrier-protein] synthase;3-oxoacyl-[acyl-carrier-protein] reductase;3-hydroxyacyl-[acyl-carrier-protein] dehydratase;Enoyl-[acyl-carrier-protein] reductase;Oleoyl-[acyl-carrier-protein] hydrolase	Fasn		0.999983	47.7929	3.99e-05	124.12	99.264	124.12	0.999983	47.7929	3.99e-05	124.12	0.99978	36.5714	0.000635751	89.959	0.999724	35.593	8.05e-05	108.32	0.999935	41.899	0.000185095	104.59	0.999705	35.3047	0.000770298	87.18	0.999736	35.7886	0.000152471	105.65	0.999953	43.284	6.19e-05	115.57	0.999838	37.9169	0.000507558	94.122	0.998526	28.3072	7.88e-05	109	0.999449
A0A0U1RNJ1;P19096;Q3UHT6;Q3TB22	724;724;724;724	A0A0U1RNJ1	A0A0U1RNJ1	Fatty acid synthase;[Acyl-carrier-protein] S-acetyltransferase;[Acyl-carrier-protein] S-malonyltransferase;3-oxoacyl-[acyl-carrier-protein] synthase;3-oxoacyl-[acyl-carrier-protein] reductase;3-hydroxyacyl-[acyl-carrier-protein] dehydratase;Enoyl-[acyl-carrier-protein] reductase;Oleoyl-[acyl-carrier-protein] hydrolase	Fasn		0.709866	3.88577	6.86e-44	272.24	227.1	225.01	0.709866	3.88577	3.08e-23	225.01	0.395788	0	0.0241333	48.555	0.65579	2.79947	1.97e-07	124.99	0.499655	0	1.89e-08	129.11	0.5	0	6.86e-44	272.24	0.701433	3.70945	1.37e-16	193.27	0.660402	2.88842	8.26e-10	160.43	0.5	0	1.87e-30	235.4	0.499855	0	8.27e-07	113.28	0.5
A0A0U1RNJ1;P19096;Q3UHT6;Q3TB22	725;725;725;725	A0A0U1RNJ1	A0A0U1RNJ1	Fatty acid synthase;[Acyl-carrier-protein] S-acetyltransferase;[Acyl-carrier-protein] S-malonyltransferase;3-oxoacyl-[acyl-carrier-protein] synthase;3-oxoacyl-[acyl-carrier-protein] reductase;3-hydroxyacyl-[acyl-carrier-protein] dehydratase;Enoyl-[acyl-carrier-protein] reductase;Oleoyl-[acyl-carrier-protein] hydrolase	Fasn		0.5	0	6.86e-44	272.24	227.1	235.4					0.395788	0	0.0241333	48.555					0.499655	0	1.89e-08	129.11	0.5	0	6.86e-44	272.24									0.5	0	1.87e-30	235.4	0.499855	0	8.27e-07	113.28	0.5
A0A0U1RNT5;Q8BIV1	71;148	A0A0U1RNT5	A0A0U1RNT5		Zfp719		1	50.3722	0.00177886	85.973	61.63	50.372	0	0		NaN	1	69.0301	0.00267166	69.03	1	66.4919	0.00367228	66.492	0	0		NaN	0	0		NaN	1	76.2401	0.00177886	76.24					1	78.864	0.00348144	78.864	1	50.3722	0.0189674	50.372	0
A0A0U1RNU4;Q8R0T2;Q8BI50	83;86;86	A0A0U1RNU4	A0A0U1RNU4	Zinc finger protein 768	Znf768;Zfp768		0.999304	31.5712	0.00242419	75.088	41.825	59.898	0.999055	30.2406	0.00242419	75.088	0.992667	21.3151	0.00443819	66.393	0.927627	11.078	0.0406478	42.426	0	0		NaN	0.992037	20.9544	0.0129184	58.098	0	0		NaN	0	0		NaN	0	0		NaN					0.941046
A0A0U1RNU4;Q8R0T2	188;191	A0A0U1RNU4	A0A0U1RNU4	Zinc finger protein 768	Znf768		0.984787	21.2052	0.027119	53.754	37.551	53.754					0	0		NaN	0.984787	21.2052	0.027119	53.754	0	0		NaN					0	0		NaN	0	0		NaN
A0A0U1RNV6;Q05BY0;Q6PCM1;Q8BUV0;Q8BX11	448;448;448;163;105	A0A0U1RNV6	A0A0U1RNV6	Lysine-specific demethylase 3A	Kdm3a		0.57351	2.88074	0.0102068	53.337	40.207	53.337									0.57351	2.88074	0.0102068	53.337					0	0		NaN	0	0		NaN					0	0		NaN	0	0		NaN
A0A0U1RNV6;Q05BY0;Q6PCM1;Q8BUV0	325;325;325;40	A0A0U1RNV6	A0A0U1RNV6	Lysine-specific demethylase 3A	Kdm3a		1	67.7796	1.1e-12	183.84	154.3	176.82	1	67.7796	2.54e-12	176.82	0	0		NaN	0	0		NaN					0.995579	23.5255	2.32e-05	104.24					0	0		NaN	0.997138	25.4214	8.98e-07	111.96	0.999997	55.1572	1.24e-09	156.17	0
Q8BSS6;A0A0U1RPC1;E9PUW0;Q3V1J7;A0A0U1RNW8;P40645;Q6NWW0	369;370;371;411;412;411;371	Q8BSS6	Q8BSS6	Transcription factor SOX-6	Sox6		0.999651	34.5914	2.14e-23	181.95	172.72	170.93	0.991411	20.6235	1.12e-12	147.42	0.998258	27.6365	3.74e-08	121.19	0.998134	27.2878	5.39e-12	142.95	0.845895	7.40127	1.58e-05	88.191	0.997738	26.4455	2.14e-23	181.95	0.980599	17.0371	3.96e-12	144.45	0.999651	34.5914	5.37e-23	170.93					0.982588	17.5155	4.35e-12	144.04	0.963083
Q8BSS6;A0A0U1RPC1;E9PUW0;Q3V1J7;A0A0U1RNW8;P40645;Q6NWW0;B2KFM9;E9PVR0;Q2TBA9;X2FV61;B2KFM4;P35710;Q8C4K8;Q3V1Q6	126;126;126;126;126;126;126;138;138;138;103;103;138;90;138	Q8BSS6;B2KFM9;Q3V1Q6	Q8BSS6	Transcription factor SOX-6;Transcription factor SOX-5	Sox6;Sox5		0.997158	25.4519	0.0503352	47.491	25.487	47.491	0.985638	18.365	0.054283	40.164																									0.997158	25.4519	0.0503352	47.491
Q8BSS6;A0A0U1RPC1;E9PUW0;Q3V1J7;A0A0U1RNW8;P40645;Q6NWW0	357;358;359;399;400;399;359	Q8BSS6	Q8BSS6	Transcription factor SOX-6	Sox6		0.978757	18.235	1.44e-05	90.015	77.742	90.015	0.838601	7.30442	0.000261307	72.469	0.538414	1.04073	0.021534	41.89	0.769618	5.49312	0.000157048	78.924	0.870604	8.28198	0.000180595	80.751	0.89107	9.67523	0.000171288	78.043	0.813236	7.79889	4.74e-05	85.715	0.948112	12.9349	0.000208068	75.766	0.852962	9.28352	0.00033675	67.799	0.978757	18.235	1.44e-05	90.015	0.866215
Q8BSS6;A0A0U1RPC1;E9PUW0;Q3V1J7;A0A0U1RNW8;P40645;Q6NWW0;A0A0U1RNI3	8;8;8;8;8;8;8;8	Q8BSS6	Q8BSS6	Transcription factor SOX-6	Sox6		0.96071	13.8832	7.97e-33	219.21	188.47	219.21	0	0		NaN									0	0		NaN	0.781377	6.13513	3.46e-08	123.48					0	0		NaN	0	0		NaN					0.96071
Q8BSS6;A0A0U1RPC1;E9PUW0;Q3V1J7;A0A0U1RNW8;P40645;Q6NWW0	420;421;422;462;463;462;422	Q8BSS6	Q8BSS6	Transcription factor SOX-6	Sox6		0.399502	0	0.0456928	40.552	22.656	40.552					0	0		NaN									0.399502	0	0.0456928	40.552	0	0		NaN									0	0		NaN
Q8BSS6;A0A0U1RPC1;E9PUW0;Q3V1J7;A0A0U1RNW8;P40645;Q6NWW0	421;422;423;463;464;463;423	Q8BSS6	Q8BSS6	Transcription factor SOX-6	Sox6		0.399502	0	0.0456928	40.552	22.656	40.552					0	0		NaN									0.399502	0	0.0456928	40.552	0	0		NaN									0	0		NaN
Q8BSS6;A0A0U1RPC1;E9PUW0;Q3V1J7;A0A0U1RNW8;P40645;Q6NWW0	424;425;426;466;467;466;426	Q8BSS6	Q8BSS6	Transcription factor SOX-6	Sox6		0.990257	23.6365	0.0126603	57.019	35.981	54.598	0.969256	18.0147	0.0126603	57.019	0	0		NaN	0.968346	18.0099	0.0383413	42.568									0	0		NaN					0.953729	16.3086	0.0219109	47.27	0	0		NaN	0.946871
Q8BSS6;A0A0U1RPC1;E9PUW0;Q3V1J7;A0A0U1RNW8;P40645	397;398;399;439;440;439	Q8BSS6	Q8BSS6	Transcription factor SOX-6	Sox6		0.605254	3.92865	7.15e-14	157.19	121.43	157.19	0	0		NaN					0.605254	3.92865	7.15e-14	157.19	0.375232	0.848386	0.00457436	61.37	0	0		NaN	0	0		NaN	0	0		NaN	0	0		NaN	0	0		NaN
Q8BSS6;A0A0U1RPC1;E9PUW0;Q3V1J7;A0A0U1RNW8;P40645	400;401;402;442;443;442	Q8BSS6	Q8BSS6	Transcription factor SOX-6	Sox6		0.862252	9.02847	2.39e-16	171.64	134.65	162.39	0.492092	3.51678	0.0125418	47.175	0.80774	9.25189	1.98e-14	165.69	0	0		NaN	0	0		NaN	0.358763	1.9895	0.0123716	47.478	0	0		NaN	0	0		NaN	0	0		NaN	0	0		NaN	0.491871
Q3TNS3;A0A0U1RPG9;A0A0U1RNX4;Q3TLD5	200;434;441;439	Q3TNS3	Q3TNS3	Unconventional prefoldin RPB5 interactor	Uri1		0.999134	32.3271	7.47e-48	236.08	226.28	236.08	0.917542	15.0237	9.99e-06	79.731	0.7779	5.62005	6.66e-06	93.568	0	0		NaN	0.879191	8.62909	8.03e-25	184.46	0.97739	16.5639	1.64e-24	179.49	0.991145	20.6923	1.25e-33	204.88	0	0		NaN	0	0		NaN	0	0		NaN	0.999134
A0A0U1RNX8;O08664	97;97	A0A0U1RNX8	A0A0U1RNX8	B-cell CLL/lymphoma 7 protein family member C	Bcl7c		0.978465	18.3005	9.94e-41	222.92	200.22	138.82	0	0		NaN									0.978465	18.3005	3.91e-12	138.82	0.947499	16.0207	0.00432368	54.05	0	0		NaN													0.970941
A0A0U1RNX8;O08664	100;100	A0A0U1RNX8	A0A0U1RNX8	B-cell CLL/lymphoma 7 protein family member C	Bcl7c		0.944519	16.1407	3.91e-12	138.82	122.93	138.82	0	0		NaN									0.944519	16.1407	3.91e-12	138.82	0.863398	10.9588	0.00432368	54.05	0	0		NaN													0.915792
A0A0U1RNY8;Q8K064	46;145	A0A0U1RNY8	A0A0U1RNY8	Membrane protein FAM174B	Fam174b		0.935591	11.6214	1.59e-20	162.68	131.07	148.51	0.935591	11.6214	1.43e-16	148.51									0.778247	5.45249	1.59e-20	162.68	0	0		NaN	0	0		NaN					0	0		NaN					0.767344
Q3TDH2;A0A0U1RNZ3;Q6ZQD1;Q8C5X1;Q6PAL5	450;450;459;662;662	Q3TDH2	Q3TDH2		4931406P16Rik		0.996035	24.0078	1.33e-28	278.72	183.24	278.72	0.98549	18.3448	2.19e-14	220.86	0.99532	23.2893	3.28e-18	239.55	0.989827	19.9004	6.27e-07	164.2	0.990187	20.1085	5.61e-18	232.01	0.991919	20.8915	9.96e-19	246.95	0.983113	17.8173	1.6e-06	156.86	0.988209	19.2578	7.79e-15	226.67	0.992196	21.0499	3.67e-14	214.82	0.987731	19.0802	1.71e-09	182.49	0.98687
Q3TDH2;A0A0U1RNZ3;Q6ZQD1;Q8C5X1;Q6PAL5	500;500;509;712;712	Q3TDH2	Q3TDH2		4931406P16Rik		0.999686	35.0841	1.33e-06	90.103	77.869	90.103					0	0		NaN	0	0		NaN	0.999686	35.0841	1.33e-06	90.103	0	0		NaN	0	0		NaN	0	0		NaN					0	0		NaN
A0A0U1RQA5;A0A0U1RP20;A0A0U1RQA0;Q8BRX2;Q3UPI8;O35316	21;21;21;21;21;21	A0A0U1RQA5	A0A0U1RQA5	Transporter;Sodium- and chloride-dependent taurine transporter	Slc6a6		1	100.086	0.000621927	100.09	77.524	100.09	1	75.9407	0.00367851	75.941	1	62.1662	0.0123062	62.166	1	72.2763	0.00447601	72.276	1	87.8783	0.00112231	87.878	1	83.6516	0.00200035	83.652	1	58.4762	0.0171371	58.476	1	68.4357	0.00531187	68.436	1	76.302	0.00359988	76.302	1	100.086	0.000621927	100.09	1
A0A0U1RP47;A0A0U1RQ85;Q2M4H7;P22682;A0A0X1KG61	617;600;617;617;573	A0A0U1RP47	A0A0U1RP47	E3 ubiquitin-protein ligase CBL	Cbl		0.980502	17.0147	1.21e-14	166.75	147.87	166.75	0.980502	17.0147	1.21e-14	166.75													0.948033	12.611	3.37e-11	141.69									0.709901	3.88652	3.26e-14	163.04	0.846069	7.40079	3.74e-11	140.93	0.968799
A0A0U1RP47;A0A0U1RQ85;Q2M4H7;P22682;A0A0X1KG61	666;649;666;666;622	A0A0U1RP47	A0A0U1RP47	E3 ubiquitin-protein ligase CBL	Cbl		0.480698	0	0.00043941	74.444	53.153	69.578	0	0		NaN									0.432965	0	0.00444475	58.858	0	0		NaN																	0.480698
A0A0U1RP47;A0A0U1RQ85;Q2M4H7;P22682;A0A0X1KG61	667;650;667;667;623	A0A0U1RP47	A0A0U1RP47	E3 ubiquitin-protein ligase CBL	Cbl		0.480698	0	0.00043941	74.444	53.153	69.578	0	0		NaN									0.432965	0	0.00444475	58.858	0	0		NaN																	0.480698
A0A0U1RP47;A0A0U1RQ85;Q2M4H7;P22682;A0A0X1KG61	692;675;692;692;648	A0A0U1RP47	A0A0U1RP47	E3 ubiquitin-protein ligase CBL	Cbl		0.965244	16.2205	3.02e-07	103.82	77.087	97.605	0.76244	5.19439	3.02e-07	103.82																	0.943945	13.5074	1.3e-05	85.412	0.965244	16.2205	7.47e-07	97.605	0	0		NaN					0
A0A0U1RP47;A0A0U1RQ85;Q2M4H7;P22682;A0A0X1KG61	797;780;797;797;753	A0A0U1RP47	A0A0U1RP47	E3 ubiquitin-protein ligase CBL	Cbl		0.723673	4.46579	6.06e-05	70.727	62.728	70.727																	0	0		NaN	0.723673	4.46579	6.06e-05	70.727
A0A0U1RP47;A0A0U1RQ85;Q2M4H7;P22682	480;463;480;480	A0A0U1RP47	A0A0U1RP47	E3 ubiquitin-protein ligase CBL	Cbl		0.485939	0.847605	0.00471371	52.777	46.747	43.732									0	0		NaN					0	0		NaN	0.352402	0	0.0251537	40.456	0	0		NaN	0	0		NaN
A0A0U1RP47;A0A0U1RQ85;Q2M4H7;P22682	481;464;481;481	A0A0U1RP47	A0A0U1RP47	E3 ubiquitin-protein ligase CBL	Cbl		0.485055	0	0.00471371	52.777	46.747	52.777									0	0		NaN					0	0		NaN					0	0		NaN	0	0		NaN
A0A0U1RP47;A0A0U1RQ85;Q2M4H7;P22682	484;467;484;484	A0A0U1RP47	A0A0U1RP47	E3 ubiquitin-protein ligase CBL	Cbl		0.352402	0	0.0251537	40.456	34.615	40.456									0	0		NaN					0	0		NaN	0.352402	0	0.0251537	40.456	0	0		NaN	0	0		NaN
A0A0U1RP87;Q3UM44;Q791P0;Q5M9K2;Q9Z2P8	22;40;41;41;41	A0A0U1RP87	A0A0U1RP87	Vesicle-associated membrane protein 5	Vamp5		1	82.3727	2.39e-14	160.47	134.65	160.47	1	80.9341	4.93e-14	151.47	0	0		NaN	0	0		NaN					1	82.3727	2.39e-14	160.47					0	0		NaN	0	0		NaN	0	0		NaN	0.999999
A0A0U1RP87;Q3UM44;Q791P0;Q5M9K2;Q9Z2P8	29;47;48;48;48	A0A0U1RP87	A0A0U1RP87	Vesicle-associated membrane protein 5	Vamp5		0.959594	13.949	2.91e-05	117.76	100.06	93.326					0	0		NaN	0	0		NaN	0.959594	13.949	0.000273698	93.326									0	0		NaN	0	0		NaN	0	0		NaN	0.712615
A0A0U1RP87;Q3UM44;Q791P0;Q5M9K2;Q9Z2P8	30;48;49;49;49	A0A0U1RP87	A0A0U1RP87	Vesicle-associated membrane protein 5	Vamp5		0.696299	3.9223	3.02e-05	115.3	87.329	115.3					0	0		NaN	0	0		NaN					0.696299	3.9223	3.02e-05	115.3	0.495321	1.62706	0.00633819	63.682	0	0		NaN	0	0		NaN	0	0		NaN
A0A0U1RP87;Q3UM44;Q791P0;Q5M9K2;Q9Z2P8	33;51;52;52;52	A0A0U1RP87	A0A0U1RP87	Vesicle-associated membrane protein 5	Vamp5		0.430369	1.06458	0.0575082	44.925	27.489	44.925	0.430369	1.06458	0.0575082	44.925	0	0		NaN	0	0		NaN													0	0		NaN	0	0		NaN	0	0		NaN
A0A0U1RP90;Q8K2F8	107;216	A0A0U1RP90	A0A0U1RP90	Protein LSM14 homolog A	Lsm14a		1	64.1061	3.89e-06	111.45	77.899	110.77	0.999989	49.7187	0.000637126	81.016	0.999997	55.0765	0.000857896	90.968	0.999998	56.2567	3.89e-06	111.45	0.999316	31.806	0.00341822	64.522	0.999931	41.9408	0.00815395	65.374	0.999793	38.3916	0.0204184	50.883	1	64.1061	3.95e-06	110.77	0.99999	50.3477	0.001209	73.783	0.999542	35.9105	0.00341822	64.522	0.999759
A0A0U1RP90;Q8K2F8	73;182	A0A0U1RP90	A0A0U1RP90	Protein LSM14 homolog A	Lsm14a		0.631302	2.33566	0.000232275	108.43	69.681	69.721	0.5	0	0.000335834	104.79	0.5	0	0.000250362	105.25	0.5	0	0.000711324	93.096	0.5	0	0.00117323	85.958	0.631302	2.33566	0.00387385	69.721	0.5	0	0.00035424	104.22	0.5	0	0.00247115	78.342	0.5	0	0.00352337	71.896	0.5	0	0.00117323	85.958	0.5
A0A0U1RP90;Q8K2F8	74;183	A0A0U1RP90	A0A0U1RP90	Protein LSM14 homolog A	Lsm14a		0.830002	6.88634	6.87e-07	108.43	69.681	63.091	0.5	0	0.000335834	104.79	0.5	0	0.000250362	105.25	0.5	0	0.000711324	93.096	0.517243	0.307848	0.00117323	85.958					0.5	0	0.00035424	104.22	0.697977	3.638	0.00247115	78.342	0.657902	2.84012	0.000571369	97.456	0.533292	0.580846	6.87e-07	99.525	0.5
A0A0U1RP90;Q8K2F8	83;192	A0A0U1RP90	A0A0U1RP90	Protein LSM14 homolog A	Lsm14a		0.969846	15.1008	6.87e-07	99.525	92.121	99.525													0.864565	9.97667	0.00621312	49.385																	0.969846	15.1008	6.87e-07	99.525
A0A0U1RPA0;Q3UIL6;A0A1L1SQ79	281;362;362	A0A0U1RPA0	A0A0U1RPA0	Pleckstrin homology domain-containing family A member 7	Plekha7		0.648748	2.66457	0.000263696	79.9	67.943	79.9	0.648748	2.66457	0.000263696	79.9
A0A0U1RPA0;Q3UIL6;A0A1L1SQ79	452;533;533	A0A0U1RPA0	A0A0U1RPA0	Pleckstrin homology domain-containing family A member 7	Plekha7		0.999836	37.8409	5.86e-17	183.74	168.15	182.09	0.996257	24.251	1.64e-07	113.93	0.967298	14.7099	5.8e-06	110.56	0.999621	34.2148	5.86e-17	183.74	0.997858	26.6826	3.73e-11	140.16	0.997285	25.6512	3.74e-11	140.15	0.998384	27.9083	9.9e-17	179.95	0.938247	11.8166	1.93e-16	167.92	0.992884	21.4466	3.62e-14	161.35	0.992871	21.4389	5.38e-11	136.43	0.999836
A0A0U1RPA0;Q3UIL6;A0A1L1SQ79	461;542;542	A0A0U1RPA0	A0A0U1RPA0	Pleckstrin homology domain-containing family A member 7	Plekha7		0.996201	24.3218	1.05e-07	119.06	99.282	108.17	0.993553	22.0423	0.00347319	65.855	0	0		NaN					0.992439	21.2349	1.46e-05	102.9					0	0		NaN	0.993302	21.9131	5.26e-05	89.557	0.996201	24.3218	2.3e-07	108.17	0.984769	18.318	0.00092098	78.975
A0A0U1RPA0;Q3UIL6;A0A1L1SQ79	397;478;478	A0A0U1RPA0	A0A0U1RPA0	Pleckstrin homology domain-containing family A member 7	Plekha7		0.666704	6.45003	0.00764277	67.93	28.057	67.93					0.666704	6.45003	0.00764277	67.93					0	0		NaN	0	0		NaN	0	0		NaN	0	0		NaN	0	0		NaN					0
A0A0U1RPA0;Q3UIL6;A0A1L1SQ79	401;482;482	A0A0U1RPA0	A0A0U1RPA0	Pleckstrin homology domain-containing family A member 7	Plekha7		0.908145	10.1649	1.5e-07	190.66	113.13	142.19	0.908145	10.1649	1.18e-05	142.19									0	0		NaN	0	0		NaN	0	0		NaN	0	0		NaN	0	0		NaN					0
A0A0U1RPA0;Q3UIL6	819;900	A0A0U1RPA0	A0A0U1RPA0	Pleckstrin homology domain-containing family A member 7	Plekha7		0.999998	57.3462	2.19e-06	162.32	119.52	127.03	0.999995	52.9239	0.00184986	79.394	0	0		NaN	0	0		NaN	0.998168	26.4728	1.34e-05	141.99	0.999191	30.9172	7.48e-05	113.43	0.999992	50.7886	2.19e-06	162.32	0.999916	40.6874	0.000156345	106.03	0.999953	43.2863	0.000163191	105.83	0.999895	39.7734	2.92e-05	130.66	0.97032
A0A0U1RPA0;Q3UIL6	823;904	A0A0U1RPA0	A0A0U1RPA0	Pleckstrin homology domain-containing family A member 7	Plekha7		0.985118	18.2084	0.00184986	79.394	67.188	79.394	0.985118	18.2084	0.00184986	79.394	0	0		NaN	0	0		NaN	0.815168	6.43492	0.020011	51.317					0.957851	13.5638	0.0174356	53.816	0.981915	17.3472	0.0107283	60.324					0	0		NaN	0
A0A0U1RPA0;Q3UIL6;A0A1L1SQ79	388;469;469	A0A0U1RPA0	A0A0U1RPA0	Pleckstrin homology domain-containing family A member 7	Plekha7		1	71.1733	5.16e-24	225.86	191.55	213.03	1	69.0452	5.16e-24	225.86	0	0		NaN					0.999837	37.9462	1.02e-10	163.79	0	0		NaN	0.538511	5.33619	0.0002558	78.991	0	0		NaN	0	0		NaN	0.68136	7.11849	0.0188729	50.803	1
A0A0U1RPA0;Q3UIL6;A0A1L1SQ79	528;609;609	A0A0U1RPA0	A0A0U1RPA0	Pleckstrin homology domain-containing family A member 7	Plekha7		0.999845	38.1024	7.88e-05	109	83.86	106.54	0.999838	37.9127	7.88e-05	109	0.998348	27.8122	0.00550235	69.456	0	0		NaN	0	0		NaN	0.968857	14.9568	0.00690322	64.313	0	0		NaN	0.994352	22.4594	0.0105154	58.268	0.675987	3.32789	0.0507658	40.941	0	0		NaN	0.998866
A0A0U1RPA0;Q3UIL6;A0A1L1SQ79;S4R190	547;628;628;21	A0A0U1RPA0	A0A0U1RPA0	Pleckstrin homology domain-containing family A member 7	Plekha7		0.999988	49.0458	6.47e-09	127.28	112.96	127.28	0.993555	21.88	4.49e-06	105.24	0.995487	23.4353	1.04e-07	112.23	0.996054	24.0211	2.24e-08	124.81	0.9953	23.2594	1.05e-05	101.5	0.994628	22.6762	2.29e-05	93.767	0.999828	37.6434	2.05e-08	125.11	0.997127	25.4045	4.94e-08	120.63	0.999988	49.0458	6.47e-09	127.28	0.991584	20.7125	2.76e-08	124	0.996014
A0A0U1RPA0;Q3UIL6;A0A1L1SQ79;S4R190	559;640;640;33	A0A0U1RPA0	A0A0U1RPA0	Pleckstrin homology domain-containing family A member 7	Plekha7		0.951475	13.9254	3.31e-11	135.3	135.3	135.3	0	0		NaN	0.798377	7.07081	4.07e-08	121.97	0.571265	4.88425	0.00915684	52.391	0.633009	4.2354	1.18e-07	109.97	0.951475	13.9254	3.31e-11	135.3					0.61523	3.16094	1.3e-05	99.954	0.703661	4.24803	1.25e-05	100.27	0.898935	10.3195	9.42e-08	113.68	0.897533
A0A0U1RPA0;Q3UIL6;A0A1L1SQ79	470;551;551	A0A0U1RPA0	A0A0U1RPA0	Pleckstrin homology domain-containing family A member 7	Plekha7		0.604202	1.83708	0.00692615	60.157	21.755	60.157									0	0		NaN	0	0		NaN					0.604202	1.83708	0.00692615	60.157	0	0		NaN					0	0		NaN
A0A0U1RPA0;Q3UIL6;A0A1L1SQ79	472;553;553	A0A0U1RPA0	A0A0U1RPA0	Pleckstrin homology domain-containing family A member 7	Plekha7		0.998948	29.7749	0.000200621	126.12	77.678	113.99	0.998948	29.7749	0.000266481	113.99	0.989647	19.804	0.000393899	105.65	0.993026	21.5347	0.000289643	109.72	0.997754	26.4756	0.00033173	107.17	0.930449	11.2639	0.00101845	90.412	0	0		NaN	0	0		NaN	0.872817	8.36494	0.000616324	100.22	0.987971	19.1451	0.00033173	107.17	0.994632
A0A0U1RPA0;A0A1L1SV63;A0A1L1SU82	1145;58;58	A0A0U1RPA0	A0A0U1RPA0				0.997416	25.866	5.86e-08	98.657	73.826	98.657																													0.997416	25.866	5.86e-08	98.657
A0A0U1RPA0;Q3UIL6	902;983	A0A0U1RPA0	A0A0U1RPA0	Pleckstrin homology domain-containing family A member 7	Plekha7		0.99557	23.5281	1.11e-33	197.13	175.51	195.89	0.991731	20.7894	1.11e-33	197.13	0	0		NaN	0.949576	12.7753	1.46e-08	112.74	0	0		NaN	0.990217	20.0541	7.61e-25	176.34	0.936784	11.7539	1.75e-08	109.71	0.971119	15.4777	1.71e-06	94.264	0.993116	21.5952	2.6e-25	184.82					0.992168
A0A0U1RPA0;Q3UIL6	1012;1093	A0A0U1RPA0	A0A0U1RPA0	Pleckstrin homology domain-containing family A member 7	Plekha7		0.999943	42.4173	1.23e-05	125.52	105.22	125.52	0.998936	29.7274	1.73e-05	110.37	0.976905	16.2643	0.000991304	83.418	0.991908	20.91	0.00281561	71.697	0.993806	22.0993	0.000646017	85.636	0.99933	31.7469	6.41e-05	105	0.995259	23.2391	0.00140832	80.738	0.995861	23.8278	0.00067203	85.469	0.999235	31.3355	0.000271496	91.653	0.999316	31.6695	0.000203082	96.054	0.999217
A0A0U1RPA0;Q3UIL6	772;853	A0A0U1RPA0	A0A0U1RPA0	Pleckstrin homology domain-containing family A member 7	Plekha7		0.365199	0.41826	0.0259203	41.073	26.413	41.073	0	0		NaN	0	0		NaN	0	0		NaN	0	0		NaN	0	0		NaN	0	0		NaN	0.365199	0.41826	0.0259203	41.073	0	0		NaN	0	0		NaN	0
A0A0U1RPA0;Q3UIL6	783;864	A0A0U1RPA0	A0A0U1RPA0	Pleckstrin homology domain-containing family A member 7	Plekha7		0.984703	21.0078	1.97e-09	121	100.41	121	0.865143	11.9271	0.0115724	45.22	0.917279	11.4301	0.00235263	60.134	0.934636	11.9322	0.000121416	69.766	0.936562	16.3829	0.000540787	66.014	0.901956	9.8619	6.89e-05	77.857	0.967468	14.8219	1.83e-08	107.91	0.710795	8.55653	0.0259203	41.073	0.835715	7.42096	0.0035011	56.407	0.783833	6.84642	0.00343415	56.625	0.840139
A0A0U1RPX0;A0A0U1RPC2;Q3U2K4;Q9CRA8	19;19;19;19	A0A0U1RPX0	A0A0U1RPX0	Exosome complex component RRP46	Exosc5		0.484048	0	2.12e-13	148.3	118.28	148.3	0.384122	1.33744	0.000542441	67.218	0.484048	0	2.12e-13	148.3	0.326674	0	0.00101531	95.523	0.358003	0.616839	1.14e-11	132.78					0	0		NaN	0	0		NaN	0	0		NaN	0	0		NaN	0.242577
A0A0U1RPX0;A0A0U1RPC2;Q3U2K4;Q9CRA8	20;20;20;20	A0A0U1RPX0	A0A0U1RPX0	Exosome complex component RRP46	Exosc5		0.484048	0	2.12e-13	148.3	118.28	148.3	0	0		NaN	0.484048	0	2.12e-13	148.3	0.233213	0	0.0293594	43.921	0	0		NaN					0	0		NaN	0	0		NaN	0	0		NaN	0	0		NaN	0.242577
A0A0U1RPX0;A0A0U1RPC2;Q3U2K4;Q9CRA8	23;23;23;23	A0A0U1RPX0	A0A0U1RPX0	Exosome complex component RRP46	Exosc5		0.999991	53.1336	5.19e-61	274.17	226.03	257.06	0.991557	21.4996	5.12e-08	116.28	0.987937	20.8375	7.38e-17	156.08	0.999991	53.1336	7.15e-50	257.06	0.958987	14.5888	6.41e-05	84.68	0.999954	46.4519	1.12e-32	218.16	0	0		NaN	0.781689	11.0826	0.0113567	45.611	0.791467	7.01725	0.000257464	72.707	0.99975	37.3446	5.19e-61	274.17	0.999759
A0A0U1RPX0;A0A0U1RPC2;Q3U2K4;Q9CRA8	27;27;27;27	A0A0U1RPX0	A0A0U1RPX0	Exosome complex component RRP46	Exosc5		0.828744	7.2377	1.97e-17	161.5	127.85	161.5	0	0		NaN	0.261999	0	0.00555255	56.573	0.326674	0	0.00101531	95.523	0	0		NaN					0.828744	7.2377	1.97e-17	161.5	0.590848	4.52477	6.26e-12	139.93	0.425024	2.74305	0.000118063	99.536	0	0		NaN	0
A0JLN7;A0A0U1RPD8;Q3UHL0;Q8K284	154;1794;1890;1890	A0JLN7	A0JLN7	General transcription factor 3C polypeptide 1	Gtf3c1		1	179.481	4.8e-36	193.4	171.39	179.48	1	191.525	5.35e-36	191.53	1	93.8634	1.01e-06	93.863	1	171.517	3.29e-27	171.52	1	162.694	1.58e-20	162.69	1	124.534	2.42e-10	124.53	1	176.78	2.31e-27	176.78	1	99.0781	6.38e-07	99.078	1	135.233	2.22e-14	135.23	1	179.481	1.81e-27	179.48	1
A0A0U1RPW3;A0A0U1RPK1;Q8BMB0;A0A0U1RPN4;A0A0U1RNN7	159;134;173;139;210	A0A0U1RPW3	A0A0U1RPW3	Protein EMSY	Emsy		0.999813	37.3355	2.35e-09	183.7	134.21	183.7	0.999573	34.019	1.43e-05	143.81	0.997096	25.3698	4.87e-05	124.24	0	0		NaN	0.995823	23.8084	5.5e-05	115.12	0.997481	26.2246	5.89e-05	109.47	0.964649	14.4444	0.000195789	101.62	0.999813	37.3355	2.35e-09	183.7	0.973422	15.6514	4.65e-05	127.5	0.997496	26.0216	2.73e-05	137.4	0.996406
A0A0U1RPW3;A0A0U1RPK1;Q8BMB0	335;310;349	A0A0U1RPW3	A0A0U1RPW3	Protein EMSY	Emsy		0.990312	20.3683	0.00157445	85.274	48.76	85.274	0	0		NaN	0	0		NaN	0.874431	8.62257	0.00177577	84.188	0.650168	2.91131	0.0126537	61.423	0.990312	20.3683	0.00157445	85.274					0.941331	13.0479	0.00756723	65.295	0.941877	12.5684	0.0258731	51.359	0.517658	0.526525	0.0157863	59.038	0.873999
A0A0U1RPL0;Q7TQH0;E9Q5Q0;Q3TYH7;Q3TGG2	677;683;563;563;597	A0A0U1RPL0;Q3TGG2	A0A0U1RPL0	Ataxin-2-like protein	Atxn2l		0.999657	37.8834	6.11e-05	119.25	104.05	110.38	0.999657	37.8834	6.11e-05	110.38	0.989921	20.7881	0.00165711	77.894	0	0		NaN	0.994254	22.7023	0.000322996	97.69	0.999609	35.0153	6.61e-05	107.99	0	0		NaN	0.995892	26.244	0.000343604	96.866	0.998772	29.912	0.000291669	98.942	0.991358	22.643	0.00231457	71.976	0.999396
A0A0U1RPL0;Q7TQH0;E9Q5Q0;Q3TYH7;Q3TGG2	681;687;567;567;601	A0A0U1RPL0;Q3TGG2	A0A0U1RPL0	Ataxin-2-like protein	Atxn2l		0.991653	21.0549	2.11e-05	134.75	122.54	128.08	0.801943	6.13516	2.92e-05	128.28	0.985684	18.8099	2.74e-05	129.74	0.576002	1.33432	2.11e-05	134.75	0.868939	10.6937	0.000322996	97.69	0.959946	13.9773	4.45e-05	122.33	0.874469	9.31248	3.87e-05	124.6	0.803071	6.13472	0.000343604	96.866	0.767496	5.2022	2.56e-05	131.17	0.781573	5.58359	0.00231457	71.976	0.991653
A0A0U1RPL0;Q7TQH0;E9Q5Q0;Q3TYH7;Q3TGG2	304;304;184;184;218	A0A0U1RPL0;Q3TGG2	A0A0U1RPL0	Ataxin-2-like protein	Atxn2l		0.978294	16.539	0.000178049	130.94	83.873	130.94	0	0		NaN									0	0		NaN	0.949242	12.7195	0.00229359	91.658	0	0		NaN	0.963435	14.2078	0.000385253	103.26	0	0		NaN	0.978294	16.539	0.000178049	130.94	0
A0A0U1RPL0;Q7TQH0;E9Q5Q0;Q3TYH7;Q3TGG2	591;597;477;477;511	A0A0U1RPL0;Q3TGG2	A0A0U1RPL0	Ataxin-2-like protein	Atxn2l		0.999959	44.8117	5.81e-62	312.63	264.52	268.25	0.968307	15.5814	3.36e-10	150.29	0.972071	16.3916	1.67e-10	160.47	0.959925	15.1648	1.67e-05	87.893	0.999945	44.1461	9.3e-35	237.77	0.999943	44.0306	5.81e-62	312.63	0.906624	11.5735	0.00399571	59.864	0.849874	8.92256	0.00546579	56.57	0.966317	16.3455	1.44e-05	90.71	0.981638	18.4268	4.69e-14	188.1	0.999959
A0A0U1RPL0;Q7TQH0;E9Q5Q0;Q3TYH7;Q3TGG2	404;404;284;284;318	A0A0U1RPL0;Q3TGG2	A0A0U1RPL0	Ataxin-2-like protein	Atxn2l		0.830879	6.9134	0.00659728	63.128	22.037	63.128	0	0		NaN	0	0		NaN	0	0		NaN	0	0		NaN	0	0		NaN	0	0		NaN	0	0		NaN	0.620521	2.13568	0.0295769	47.47	0	0		NaN	0
A0A0U1RPL0;Q7TQH0;E9Q5Q0;Q3TYH7;Q3TGG2	407;407;287;287;321	A0A0U1RPL0;Q3TGG2	A0A0U1RPL0	Ataxin-2-like protein	Atxn2l		0.999934	41.8256	1.24e-05	152.11	100.38	130.1	0.999244	31.2121	0.000145539	129.17	0.999839	37.9326	3.85e-05	145.1	0.996065	24.0338	0.00041165	104.94	0.999934	41.8256	0.000139277	130.1	0.998359	27.8409	0.000194129	109.64	0.999559	33.5567	0.000153721	127.32	0.999788	36.7341	1.24e-05	152.11	0.998558	28.405	0.000160435	124.39	0.999479	32.8327	0.000190175	111.37	0.999664
A0A0U1RPL0;Q7TQH0;J3QP59;Q3TGG2	109;109;52;23	A0A0U1RPL0;Q3TGG2	A0A0U1RPL0	Ataxin-2-like protein	Atxn2l		1	76.3547	4.91e-23	186.43	154.61	186.43	0	0		NaN	0.999978	46.6017	5.03e-13	147.55	0.999891	39.7591	3.05e-17	152.15	0.999993	51.4772	2.89e-12	142.59	0.999982	47.6522	9.28e-12	129.35	0.999995	53.2368	1.27e-09	127.89	1	70.3827	2.02e-17	157.82	1	67.2125	2.89e-17	153.06	0.999997	55.1537	1.2e-12	146.1	0.999298
A0A0U1RPL0;Q7TQH0;E9Q5Q0;Q3TYH7;Q3TGG2	555;561;441;441;475	A0A0U1RPL0;Q3TGG2	A0A0U1RPL0	Ataxin-2-like protein	Atxn2l		0.505585	0.345857	7.28e-05	95.9	67.791	95.9									0.505585	0.345857	7.28e-05	95.9
A0A0U1RPL0;Q7TQH0;E9Q5Q0;Q3TYH7;Q3TGG2	556;562;442;442;476	A0A0U1RPL0;Q3TGG2	A0A0U1RPL0	Ataxin-2-like protein	Atxn2l		0.985463	18.6378	1.21e-16	195.17	168.38	145.48	0.985463	18.6378	4.69e-09	145.48	0.923299	13.2352	9.49e-07	111					0.969741	15.0683	1.21e-16	195.17	0.831133	8.94351	0.00270952	103.87	0.710995	3.96681	3.97e-07	121.26	0.694204	5.70182	0.00132885	79.511	0.851762	7.86424	1.02e-05	106.44	0.977987	16.5	3.04e-09	147.37	0.879064
A0A0U1RPL0;Q7TQH0;E9Q5Q0;Q3TYH7;Q3TGG2	447;453;333;333;367	A0A0U1RPL0;Q3TGG2	A0A0U1RPL0	Ataxin-2-like protein	Atxn2l		0.999999	60.7906	0.00545676	84.31	84.31	83.862	0.999993	51.5229	0.00728046	67.726	0.999999	60.5421	0.00545676	84.31	0	0		NaN	0.999381	32.0809	0.0142933	56.202	0.999961	44.0526	0.00728046	65.5	0.999814	37.3137	0.0104155	61.344	0.999989	49.4604	0.00966881	72.2	0.999969	45.1415	0.0197701	57.348	0.999049	30.2142	0.0640306	42.802	0.999763
A0A0U1RPL0;Q7TQH0;E9Q5Q0;Q3TYH7;Q3TGG2	333;333;213;213;247	A0A0U1RPL0;Q3TGG2	A0A0U1RPL0	Ataxin-2-like protein	Atxn2l		0.99997	45.0479	0.00216239	76.009	57.337	76.009	0.99997	45.0479	0.00216239	76.009	0.998962	29.6461	0.00327792	69.878	0.999017	29.9212	0.0176004	54.776	0	0		NaN	0.999806	36.8772	0.0097971	61.732	0	0		NaN	0.993692	21.464	0.0193511	54.393	0.996064	23.7137	0.0256248	49.216	0.999539	32.6227	0.0157662	56.473	0
A0A0U1RPL0;Q7TQH0;E9Q5Q0;Q3TYH7;Q3TGG2	337;337;217;217;251	A0A0U1RPL0;Q3TGG2	A0A0U1RPL0	Ataxin-2-like protein	Atxn2l		0.997015	25.2744	7.24e-05	99.747	82.606	94.532	0.997015	25.2744	7.24e-05	99.344	0.912333	10.2065	0.00159993	73.498	0.996036	26.2724	0.0033447	69.456	0.759296	5.01719	0.00125457	73.498	0.898304	9.47772	0.00096064	77.506	0.900213	9.59785	0.000566747	82.877	0.996403	24.729	9.97e-05	99.747	0.85913	7.86055	0.00396071	62.861	0.797015	5.95468	0.00268433	73.632	0.962526
A0A0U1RPL0;Q7TQH0	27;27	A0A0U1RPL0	A0A0U1RPL0	Ataxin-2-like protein	Atxn2l		0.588808	4.27877	5.96e-06	76.661	63.416	53.076	0.360868	0.678924	0.0151973	42.643	0	0		NaN	0.333321	0	5.96e-06	76.661	0.360913	0.371957	0.00218433	49.695	0.327303	0.681254	0.00181449	51.329	0	0		NaN	0.588808	4.27877	0.00124679	53.076	0	0		NaN	0	0		NaN	0.351187
A0A0U1RPL0;Q7TQH0	32;32	A0A0U1RPL0	A0A0U1RPL0	Ataxin-2-like protein	Atxn2l		0.338505	0	5.96e-06	76.661	63.416	43.039					0	0		NaN	0.333321	0	5.96e-06	76.661					0.332357	0.268716	0.0164194	42.223	0	0		NaN					0	0		NaN	0	0		NaN
[truncated: 15,907 more rows]
[truncated: 121 more columns]
