# Supplementary material for: Quantitative phosphoproteomic profiling of CCL5/CCR5 signaling cascade in melanoma cells
Source: Front Oncol. 2026 Jun 22;16:1852022. doi: 10.3389/fonc.2026.1852022 (PMC13333406; doi:10.3389/fonc.2026.1852022)
Supplement: Supplementary Table 2 — List of significantly changed phosphosites after CCL5 stimulation at 5,15 and 30 min. [file Table2.xlsx]

## Sheet: 5 min vs 0 min
Significant	X.Log.P.value.	Difference	Proteins	Positions.within.proteins	Gene.names	Amino.acid	Multiplicity	Intensity	Intensity_con_1	Intensity_con_2	Intensity_con_3	Intensity_exp_1	Intensity_exp_2	Intensity_exp_3	Gene.names.split	status	Index	Protein_single	Position_single	AA_site	Gene_AA_site	Entry_AA_site	Gene_AA_site_multiplicity	Entry_AA_site_multiplicity	file_name	sig_index	Label_site	Log2FC	Neg_log_p_value
+	5.58693	-6.03986	B2RX66;Q5F2E8	965;965	Taok1	S	___1	8466700000	29.4154	29.2709	29.6441	23.2889	23.2974	23.6246	Taok1	reviewed	Q5F2E8_965	Q5F2E8	965	S965	Taok1_S965	Q5F2E8_S965	Taok1_S965____1	Q5F2E8_S965___1	v1_5vs0min	1_sig	Taok1_S965____1	-6.03986	5.58693
+	2.55951	-5.97374	E3WH30;Q8BP27	51;67	Sfr1	S	___2	33190000000	31.4122	31.293	31.3468	25.7039	23.6685	26.7584	Sfr1	reviewed	Q8BP27_67	Q8BP27	67	S67	Sfr1_S67	Q8BP27_S67	Sfr1_S67____2	Q8BP27_S67___2	v1_5vs0min	1_sig	Sfr1_S67____2	-5.97374	2.55951
+	3.93125	-4.8395	Q9Z1D2;P48754;Q6NV63;B0FT00	706;706;706;425	Brca1	S	___1	2588600000	28.135	27.6964	28.0458	23.2487	22.5561	23.5539	Brca1	reviewed	P48754_706	P48754	706	S706	Brca1_S706	P48754_S706	Brca1_S706____1	P48754_S706___1	v1_5vs0min	1_sig	Brca1_S706____1	-4.8395	3.93125
+	3.36271	-4.35618	Q9DBN9	150	Ddx59	S	___1	1789000000	28.2113	27.708	28.1474	24.0238	22.9153	24.0591	Ddx59	reviewed	Q9DBN9_150	Q9DBN9	150	S150	Ddx59_S150	Q9DBN9_S150	Ddx59_S150____1	Q9DBN9_S150___1	v1_5vs0min	1_sig	Ddx59_S150____1	-4.35618	3.36271
+	4.50445	-4.20991	Q3TXY0;Q6P1J1;P97427;Q3TY94	600;635;521;442	Crmp1	S	___1	2228300000	27.6714	27.5367	28.0386	23.5282	23.3103	23.7785	Crmp1	reviewed	P97427_521	P97427	521	S521	Crmp1_S521	P97427_S521	Crmp1_S521____1	P97427_S521___1	v1_5vs0min	1_sig	Crmp1_S521____1	-4.20991	4.50445
+	3.49359	-4.18431	Q920N8;A6H667;Q02111;Q8CAV6;F8WGT6	127;370;370;370;370	Prkcq	S	___1	820670000	27.2289	27.244	27.2286	23.7714	22.6355	22.7416	Prkcq	reviewed	Q02111_370	Q02111	370	S370	Prkcq_S370	Q02111_S370	Prkcq_S370____1	Q02111_S370___1	v1_5vs0min	1_sig	Prkcq_S370____1	-4.18431	3.49359
+	3.17205	-4.06629	B7ZWK3;A3KGU5;B9EKJ1;B2RXX6;A3KGU7;P16546;E9Q447;A3KGU9;Q3TNY2	1170;1170;1190;1190;1190;1190;1170;1190;73	Sptan1	S	___1	1605700000	27.7173	27.6185	27.2516	24.0544	22.696	23.6381	Sptan1	reviewed	P16546_1190	P16546	1190	S1190	Sptan1_S1190	P16546_S1190	Sptan1_S1190____1	P16546_S1190___1	v1_5vs0min	1_sig	Sptan1_S1190____1	-4.06629	3.17205
+	2.14809	-4.05186	I6L9I6;A0A0N4SV79;Q32MU7;E9PZ28;A0A5H1ZRM6;Q08874	326;335;397;479;498;504	Mitf	S	___2	2138500000	28.8442	26.3839	26.8735	23.6652	23.4942	22.7867	Mitf	reviewed	Q08874_504	Q08874	504	S504	Mitf_S504	Q08874_S504	Mitf_S504____2	Q08874_S504___2	v1_5vs0min	1_sig	Mitf_S504____2	-4.05186	2.14809
+	1.0879	-3.94126	Q8BTI8	1557	Srrm2	S	___2	6724000000	29.0925	28.4798	28.6803	23.013	28.1948	23.2209	Srrm2	reviewed	Q8BTI8_1557	Q8BTI8	1557	S1557	Srrm2_S1557	Q8BTI8_S1557	Srrm2_S1557____2	Q8BTI8_S1557___2	v1_5vs0min	1_sig	Srrm2_S1557____2	-3.94126	1.0879
+	3.56395	-3.88511	D3YYD2;Q3UQF7;Q9D2L9	15;78;59	Fam111a	S	___1	1337200000	27.8173	26.9031	27.3721	23.3025	23.2844	23.8503	Fam111a	reviewed	Q9D2L9_59	Q9D2L9	59	S59	Fam111a_S59	Q9D2L9_S59	Fam111a_S59____1	Q9D2L9_S59___1	v1_5vs0min	1_sig	Fam111a_S59____1	-3.88511	3.56395
+	2.05228	-3.85508	I6L9I6;A0A0N4SV79;Q32MU7;E9PZ28;A0A5H1ZRM6;Q08874	313;322;384;466;485;491	Mitf	S	___2	2776100000	28.8442	26.3839	26.8735	24.081	23.3826	23.0728	Mitf	reviewed	Q08874_491	Q08874	491	S491	Mitf_S491	Q08874_S491	Mitf_S491____2	Q08874_S491___2	v1_5vs0min	1_sig	Mitf_S491____2	-3.85508	2.05228
+	2.82877	-3.84727	G3UXH4;G3UZM9;Q8BWW9;Q8BW55	767;799;815;131	Pkn2	T	___1	1211700000	27.4355	26.3313	26.4667	22.52	22.5689	23.6028	Pkn2	reviewed	Q8BWW9_815	Q8BWW9	815	T815	Pkn2_T815	Q8BWW9_T815	Pkn2_T815____1	Q8BWW9_T815___1	v1_5vs0min	1_sig	Pkn2_T815____1	-3.84727	2.82877
+	2.99243	-3.55231	Q3U3M5;O88874	325;325	Ccnk	S	___1	1311800000	26.2273	25.5653	26.5566	22.7592	22.9481	21.985	Ccnk	reviewed	O88874_325	O88874	325	S325	Ccnk_S325	O88874_S325	Ccnk_S325____1	O88874_S325___1	v1_5vs0min	1_sig	Ccnk_S325____1	-3.55231	2.99243
+	3.27603	-3.48802	F8VQN6;Q8R4H2	309;309	Arhgef12	S	___1	912490000	26.9726	27.0251	27.4559	23.1748	24.231	23.5837	Arhgef12	reviewed	Q8R4H2_309	Q8R4H2	309	S309	Arhgef12_S309	Q8R4H2_S309	Arhgef12_S309____1	Q8R4H2_S309___1	v1_5vs0min	1_sig	Arhgef12_S309____1	-3.48802	3.27603
+	3.47132	-3.38792	Q99M28	155	Rnps1	S	___2	620330000	26.4426	26.6834	27.0662	23.4175	23.7079	22.9031	Rnps1	reviewed	Q99M28_155	Q99M28	155	S155	Rnps1_S155	Q99M28_S155	Rnps1_S155____2	Q99M28_S155___2	v1_5vs0min	1_sig	Rnps1_S155____2	-3.38792	3.47132
+	1.65702	-3.23908	D3Z7I0;Q8BL74	940;897	Gtf3c2	S	___1	388280000	28.0792	25.1467	26.0095	22.9597	23.5523	23.0062	Gtf3c2	reviewed	Q8BL74_897	Q8BL74	897	S897	Gtf3c2_S897	Q8BL74_S897	Gtf3c2_S897____1	Q8BL74_S897___1	v1_5vs0min	1_sig	Gtf3c2_S897____1	-3.23908	1.65702
+	1.15025	-3.23017	Q80X35;Q80ZL4;B2KGT5;Q3TLQ0;P20357;G3UZJ2;G3UWW1;G3UZV6	244;245;245;245;1606;118;175;220	Map2	T	___1	1382200000	27.9674	27.3978	27.8539	23.8243	22.6637	27.0405	Map2	reviewed	P20357_1606	P20357	1606	T1606	Map2_T1606	P20357_T1606	Map2_T1606____1	P20357_T1606___1	v1_5vs0min	1_sig	Map2_T1606____1	-3.23017	1.15025
+	2.4044	-2.98192	Q99M28	157	Rnps1	S	___2	620330000	26.4426	26.6834	27.0662	24.6206	23.5923	23.0334	Rnps1	reviewed	Q99M28_157	Q99M28	157	S157	Rnps1_S157	Q99M28_S157	Rnps1_S157____2	Q99M28_S157___2	v1_5vs0min	1_sig	Rnps1_S157____2	-2.98192	2.4044
+	3.64616	-2.97081	Q5F258;Q68FF6	362;371	Git1	S	___1	720930000	26.8655	26.5923	26.2759	23.287	23.7231	23.8112	Git1	reviewed	Q68FF6_371	Q68FF6	371	S371	Git1_S371	Q68FF6_S371	Git1_S371____1	Q68FF6_S371___1	v1_5vs0min	1_sig	Git1_S371____1	-2.97081	3.64616
+	3.17673	-2.89542	B7ZCJ0;A0A0A0MQE8;B7ZCJ1;B2RWX1;Q6DFV3	1659;1663;1669;1668;1658	Arhgap21	S	___1	404630000	26.1525	25.5695	26.0506	22.9376	22.6604	23.4883	Arhgap21	reviewed	Q6DFV3_1658	Q6DFV3	1658	S1658	Arhgap21_S1658	Q6DFV3_S1658	Arhgap21_S1658____1	Q6DFV3_S1658___1	v1_5vs0min	1_sig	Arhgap21_S1658____1	-2.89542	3.17673
+	3.01496	-2.81973	Q3U0I9;Q3TT02;Q8CFD4	402;402;450	Snx8	S	___2	1165100000	26.2838	25.1805	25.6925	22.7841	22.9918	22.9217	Snx8	reviewed	Q8CFD4_450	Q8CFD4	450	S450	Snx8_S450	Q8CFD4_S450	Snx8_S450____2	Q8CFD4_S450___2	v1_5vs0min	1_sig	Snx8_S450____2	-2.81973	3.01496
+	2.50341	-2.7317	B1ATI9;Q3U432;Q0VBR8	53;57;62	Gas7	S	___1	707440000	25.7286	26.1204	26.4761	24.0903	23.1988	22.8408	Gas7	unreviewed	B1ATI9_53	B1ATI9	53	S53	Gas7_S53	B1ATI9_S53	Gas7_S53____1	B1ATI9_S53___1	v1_5vs0min	1_sig	Gas7_S53____1	-2.7317	2.50341
+	1.94393	-2.61683	B1AST8;B1AST7;Q60592;E9QLW6;E9Q1Q1;Q9DBV8	972;979;973;1033;1040;247	Mast2	S	___1	139840000	25.2845	25.2353	25.8257	21.7178	23.3069	23.4703	Mast2	reviewed	Q60592_973	Q60592	973	S973	Mast2_S973	Q60592_S973	Mast2_S973____1	Q60592_S973___1	v1_5vs0min	1_sig	Mast2_S973____1	-2.61683	1.94393
+	3.40836	-2.60108	Q99L69;Q3U3J1;P50136	334;338;334	Bckdha	S	___2	434180000	25.4166	25.9943	26.0279	23.4506	23.1788	23.0062	Bckdha	reviewed	P50136_334	P50136	334	S334	Bckdha_S334	P50136_S334	Bckdha_S334____2	P50136_S334___2	v1_5vs0min	1_sig	Bckdha_S334____2	-2.60108	3.40836
+	2.90567	-2.57582	E9QKG6;E9Q804;Q99NH0;A0A0G2JDZ9	1792;2042;2043;1934	Ankrd17	S	___2	998360000	26.4186	25.7975	26.2511	23.6722	23.0966	23.9711	Ankrd17	reviewed	Q99NH0_2043	Q99NH0	2043	S2043	Ankrd17_S2043	Q99NH0_S2043	Ankrd17_S2043____2	Q99NH0_S2043___2	v1_5vs0min	1_sig	Ankrd17_S2043____2	-2.57582	2.90567
+	2.35002	-2.56545	B2RWS6	887	Ep300	T	___1	392320000	25.6002	25.6996	25.7278	22.7122	23.9942	22.6248	Ep300	reviewed	B2RWS6_887	B2RWS6	887	T887	Ep300_T887	B2RWS6_T887	Ep300_T887____1	B2RWS6_T887___1	v1_5vs0min	1_sig	Ep300_T887____1	-2.56545	2.35002
+	2.62377	-2.55182	E9Q6J5	240	Bod1l	S	___1	442660000	25.7326	26.0759	26.025	22.8311	24.055	23.2921	Bod1l	reviewed	E9Q6J5_240	E9Q6J5	240	S240	Bod1l_S240	E9Q6J5_S240	Bod1l_S240____1	E9Q6J5_S240___1	v1_5vs0min	1_sig	Bod1l_S240____1	-2.55182	2.62377
+	1.94706	-2.53995	Q9WTU0;Q3UYU8	1060;376	Phf2	S	___1	643080000	26.5951	25.0439	25.9445	22.6862	23.3728	23.9046	Phf2	reviewed	Q9WTU0_1060	Q9WTU0	1060	S1060	Phf2_S1060	Q9WTU0_S1060	Phf2_S1060____1	Q9WTU0_S1060___1	v1_5vs0min	1_sig	Phf2_S1060____1	-2.53995	1.94706
+	1.94197	-2.5098	Q3UGC7;Q2YDW1;Q66JS6	130;88;132	Eif3j1;Eif3j;Eif3j2	S	___1	248350000	25.8167	25.2644	25.6795	24.0717	22.9522	22.2074	Eif3j1	reviewed	Q3UGC7_130	Q3UGC7	130	S130	Eif3j1_S130	Q3UGC7_S130	Eif3j1_S130____1	Q3UGC7_S130___1	v1_5vs0min	1_sig	Eif3j1_S130____1	-2.5098	1.94197
+	2.58005	-2.4974	J3QJV7;O35551	326;410	Rabep1	S	___1	1866500000	25.3116	24.8058	25.0494	22.6061	23.1302	21.9382	Rabep1	reviewed	O35551_410	O35551	410	S410	Rabep1_S410	O35551_S410	Rabep1_S410____1	O35551_S410___1	v1_5vs0min	1_sig	Rabep1_S410____1	-2.4974	2.58005
+	2.31773	-2.42907	A0A0U1RPL0;Q7TQH0;E9Q5Q0;Q3TYH7;Q3TGG2	337;337;217;217;251	Atxn2l	S	___2	42988000000	25.6766	25.476	25.9538	22.4759	23.5341	23.8092	Atxn2l	reviewed	Q7TQH0_337	Q7TQH0	337	S337	Atxn2l_S337	Q7TQH0_S337	Atxn2l_S337____2	Q7TQH0_S337___2	v1_5vs0min	1_sig	Atxn2l_S337____2	-2.42907	2.31773
+	3.01036	-2.41679	Q80TL6;A0A5F8MPD8;Q6PD31;Q63ZV1	724;745;716;86	mKIAA1042;Trak1	S	___1	340040000	25.6543	25.3914	25.7909	23.2086	23.6271	22.7506	mKIAA1042	reviewed	Q6PD31_716	Q6PD31	716	S716	mKIAA1042_S716	Q6PD31_S716	mKIAA1042_S716____1	Q6PD31_S716___1	v1_5vs0min	1_sig	mKIAA1042_S716____1	-2.41679	3.01036
+	2.34193	-2.38086	Q60876;Q3TII9	64;64	Eif4ebp1	S	___2	648170000	25.7141	25.4457	25.8755	22.5342	23.503	23.8555	Eif4ebp1	reviewed	Q60876_64	Q60876	64	S64	Eif4ebp1_S64	Q60876_S64	Eif4ebp1_S64____2	Q60876_S64___2	v1_5vs0min	1_sig	Eif4ebp1_S64____2	-2.38086	2.34193
+	3.26486	-2.35663	A0A0N4SVC2;E9QP00;Q6PFR5;Q3TAP5	84;84;84;84	Tra2a	S	___2	1076300000	25.5971	25.2845	25.5255	23.1658	22.7186	23.4529	Tra2a	reviewed	Q6PFR5_84	Q6PFR5	84	S84	Tra2a_S84	Q6PFR5_S84	Tra2a_S84____2	Q6PFR5_S84___2	v1_5vs0min	1_sig	Tra2a_S84____2	-2.35663	3.26486
+	1.85124	-2.35658	Q9JLM7;A0A0G2JGQ6;A3KN70;Q8CHG1;Q9JLM8;Q8BRN4;A0A0G2JGH1;Q1EDH1;H7BX36;A0A0G2JE54;Q9JLM6;Q8CCN4;Q8BQN2;A0A0G2JEN4;Q8VDT3;Q80VB6;Q3UGP0;A8IP62	336;336;336;388;336;336;29;29;29;29;29;29;29;29;336;336;336;29	Dclk1	T	___2	8048600000	26.6356	26.6427	26.9963	24.0114	23.7003	25.4931	Dclk1	reviewed	Q9JLM8_336	Q9JLM8	336	T336	Dclk1_T336	Q9JLM8_T336	Dclk1_T336____2	Q9JLM8_T336___2	v1_5vs0min	1_sig	Dclk1_T336____2	-2.35658	1.85124
+	2.37849	-2.34274	A0A0N4SWG4;A0A5F8MPG4	49;144		S	___1	477870000	26.0136	25.2068	25.432	23.8052	23.098	22.7208	A0A0N4SWG4	unreviewed	A0A0N4SWG4_49	A0A0N4SWG4	49	S49	A0A0N4SWG4_S49	A0A0N4SWG4_S49	A0A0N4SWG4_S49____1	A0A0N4SWG4_S49___1	v1_5vs0min	1_sig	A0A0N4SWG4_S49____1	-2.34274	2.37849
+	2.8796	-2.32365	Q8BQ33;Q8C6J3;A0A0U1RNX1	861;861;861	Ticrr	S	___1	404890000	24.714	25.1717	25.3557	23.1843	22.4631	22.623	Ticrr	reviewed	Q8BQ33_861	Q8BQ33	861	S861	Ticrr_S861	Q8BQ33_S861	Ticrr_S861____1	Q8BQ33_S861___1	v1_5vs0min	1_sig	Ticrr_S861____1	-2.32365	2.8796
+	2.27621	-2.30951	E9QAU9;Q8BVU0;F6TPH7;B7ZWM8;B2RXP1;E9Q892;F6YZL6;F6Y466	625;625;208;539;589;471;212;179	Lrch3	S	___1	1659300000	25.2177	25.7939	25.8288	22.9972	22.8752	24.0394	Lrch3	reviewed	Q8BVU0_625	Q8BVU0	625	S625	Lrch3_S625	Q8BVU0_S625	Lrch3_S625____1	Q8BVU0_S625___1	v1_5vs0min	1_sig	Lrch3_S625____1	-2.30951	2.27621
+	3.84704	-2.29955	Q8BTI8	1378	Srrm2	S	___2	664930000	26.0159	25.5711	25.7692	23.4989	23.3099	23.6487	Srrm2	reviewed	Q8BTI8_1378	Q8BTI8	1378	S1378	Srrm2_S1378	Q8BTI8_S1378	Srrm2_S1378____2	Q8BTI8_S1378___2	v1_5vs0min	1_sig	Srrm2_S1378____2	-2.29955	3.84704
+	3.16198	-2.28344	A2RRR3;E9Q8N5;Q08EB6;F7DCH5;B9EJA4;Q8BRT1;Q08EB5	297;495;495;495;495;495;513	Clasp2	S	___1	257710000	24.8626	24.9898	25.3182	23.1615	22.5047	22.6541	Clasp2	reviewed	Q8BRT1_495	Q8BRT1	495	S495	Clasp2_S495	Q8BRT1_S495	Clasp2_S495____1	Q8BRT1_S495___1	v1_5vs0min	1_sig	Clasp2_S495____1	-2.28344	3.16198
+	1.6966	-2.2757	Q3U0I9;Q3TT02;Q8CFD4	398;398;446	Snx8	T	___2	324400000	26.2838	25.1805	25.6925	24.3395	22.5445	23.4457	Snx8	reviewed	Q8CFD4_446	Q8CFD4	446	T446	Snx8_T446	Q8CFD4_T446	Snx8_T446____2	Q8CFD4_T446___2	v1_5vs0min	1_sig	Snx8_T446____2	-2.2757	1.6966
+	2.85036	-2.24296	E9Q390;B9EK95;A0A286YDF5;Q69ZN7	172;172;172;172	Myof	T	___1	440430000	26.2547	25.7195	25.6009	24.0137	23.3564	23.4761	Myof	reviewed	Q69ZN7_172	Q69ZN7	172	T172	Myof_T172	Q69ZN7_T172	Myof_T172____1	Q69ZN7_T172___1	v1_5vs0min	1_sig	Myof_T172____1	-2.24296	2.85036
+	2.87499	-2.15755	A0A0U1RPL0;Q7TQH0;E9Q5Q0;Q3TYH7;Q3TGG2	333;333;213;213;247	Atxn2l	S	___2	1356800000	25.6766	25.476	25.9538	23.1131	23.9081	23.6127	Atxn2l	reviewed	Q7TQH0_333	Q7TQH0	333	S333	Atxn2l_S333	Q7TQH0_S333	Atxn2l_S333____2	Q7TQH0_S333___2	v1_5vs0min	1_sig	Atxn2l_S333____2	-2.15755	2.87499
+	2.82092	-2.10026	Q80UU6;Q99PG2;Q3UF10	572;572;500	Ogfr	S	___1	198080000	25.6103	25.2109	25.7871	23.7557	23.5162	23.0356	Ogfr	reviewed	Q99PG2_572	Q99PG2	572	S572	Ogfr_S572	Q99PG2_S572	Ogfr_S572____1	Q99PG2_S572___1	v1_5vs0min	1_sig	Ogfr_S572____1	-2.10026	2.82092
+	3.46748	-2.03435	F8WHT3;F7AYW2;Q7TPM1;Q80TY7	2155;1397;1469;840	Prrc2b	S	___1	305020000	25.0023	25.5628	25.1437	23.2124	23.0921	23.3013	Prrc2b	reviewed	Q7TPM1_1469	Q7TPM1	1469	S1469	Prrc2b_S1469	Q7TPM1_S1469	Prrc2b_S1469____1	Q7TPM1_S1469___1	v1_5vs0min	1_sig	Prrc2b_S1469____1	-2.03435	3.46748
+	3.52187	-2.02646	A0A0G2JGC2;A0A0G2JFV3;A0A0G2JDE3;A0A0G2JG66;A0A0G2JDF4;A0A0G2JFF5;A0A0G2JDK6;A0A0G2JGM8;Q8JZZ7;Q0P6A0;A0A0G2JGZ4	265;1135;1197;1229;1246;1261;1272;1281;1281;33;248	Lphn2;Adgrl2	S	___1	239610000	25.521	25.4053	25.5675	23.7883	23.3971	23.229	Lphn2	reviewed	Q8JZZ7_1281	Q8JZZ7	1281	S1281	Lphn2_S1281	Q8JZZ7_S1281	Lphn2_S1281____1	Q8JZZ7_S1281___1	v1_5vs0min	1_sig	Lphn2_S1281____1	-2.02646	3.52187
+	1.56334	-2.01469	G5E866;Q99NB9;Q3US00;A0JLN0;Q3UIB4	244;244;244;244;251	Sf3b1	T	___2	436330000	25.8938	25.303	24.5955	24.1648	22.7305	22.853	Sf3b1	reviewed	Q99NB9_244	Q99NB9	244	T244	Sf3b1_T244	Q99NB9_T244	Sf3b1_T244____2	Q99NB9_T244___2	v1_5vs0min	1_sig	Sf3b1_T244____2	-2.01469	1.56334
+	1.89562	-1.97609	F6WV21;D6REV1;B2RUG8;Q8BZ32;D3Z112	477;477;525;477;477	Asxl2	S	___1	344300000	25.7785	25.5658	24.5453	23.747	22.8529	23.3614	Asxl2	reviewed	Q8BZ32_477	Q8BZ32	477	S477	Asxl2_S477	Q8BZ32_S477	Asxl2_S477____1	Q8BZ32_S477___1	v1_5vs0min	1_sig	Asxl2_S477____1	-1.97609	1.89562
+	1.78254	-1.96757	Q6A0A2	500	Larp4b	S	___1	344920000	24.7837	26.3289	26.1553	23.939	23.6656	23.7606	Larp4b	reviewed	Q6A0A2_500	Q6A0A2	500	S500	Larp4b_S500	Q6A0A2_S500	Larp4b_S500____1	Q6A0A2_S500___1	v1_5vs0min	1_sig	Larp4b_S500____1	-1.96757	1.78254
+	2.35789	-1.9621	F7CGP0;A0A0A0MQD7;A0A2I3BPN8;A3KGS3	490;857;904;819	Ralgapa2	S	___1	1825900000	24.743	25.1298	25.6438	23.0157	22.9749	23.6396	Ralgapa2	reviewed	A3KGS3_819	A3KGS3	819	S819	Ralgapa2_S819	A3KGS3_S819	Ralgapa2_S819____1	A3KGS3_S819___1	v1_5vs0min	1_sig	Ralgapa2_S819____1	-1.9621	2.35789
+	2.03878	-1.94829	Q6PDZ4;Q78K29;Q9D963;A2RTH5;A0A0U1RNF2	46;46;52;247;247	Lcmt1	S	___1	404180000	25.499	25.9634	25.6823	23.7144	24.4662	23.1192	Lcmt1	unreviewed	Q6PDZ4_46	Q6PDZ4	46	S46	Lcmt1_S46	Q6PDZ4_S46	Lcmt1_S46____1	Q6PDZ4_S46___1	v1_5vs0min	1_sig	Lcmt1_S46____1	-1.94829	2.03878
+	2.18025	-1.92616	Q3UF82;P63085;O35558	185;185;185	Mapk1;Erk2	Y	___1	454050000	25.8253	25.4938	26.3996	24.4893	23.8265	23.6245	Mapk1	reviewed	P63085_185	P63085	185	Y185	Mapk1_Y185	P63085_Y185	Mapk1_Y185____1	P63085_Y185___1	v1_5vs0min	1_sig	Mapk1_Y185____1	-1.92616	2.18025
+	2.48936	-1.87852	B9EKJ7;P58871;Z4YJL4;A0A571BEG9	887;887;225;212	Tnks1bp1	S	___1	240780000	24.9986	24.5933	25.0933	23.4514	23.0319	22.5663	Tnks1bp1	reviewed	P58871_887	P58871	887	S887	Tnks1bp1_S887	P58871_S887	Tnks1bp1_S887____1	P58871_S887___1	v1_5vs0min	1_sig	Tnks1bp1_S887____1	-1.87852	2.48936
+	1.92542	-1.85918	Q8C553;P14733	17;17	Lmnb1	S	___1	935720000	26.1199	25.9276	26.4028	23.5689	24.9558	24.3481	Lmnb1	reviewed	P14733_17	P14733	17	S17	Lmnb1_S17	P14733_S17	Lmnb1_S17____1	P14733_S17___1	v1_5vs0min	1_sig	Lmnb1_S17____1	-1.85918	1.92542
+	2.68948	-1.82588	A0A0N4SVC2;E9QP00;Q6PFR5;Q3TAP5	86;86;86;86	Tra2a	T	___2	1076300000	25.5971	25.2845	25.5255	24.0601	23.236	23.6335	Tra2a	reviewed	Q6PFR5_86	Q6PFR5	86	T86	Tra2a_T86	Q6PFR5_T86	Tra2a_T86____2	Q6PFR5_T86___2	v1_5vs0min	1_sig	Tra2a_T86____2	-1.82588	2.68948
+	1.68575	-1.82449	Q5EBP9;Q62318;Q3UDN8	756;756;553	Trim28	S	___1	225840000	24.9907	24.4368	24.5916	22.568	22.2246	23.753	Trim28	reviewed	Q62318_756	Q62318	756	S756	Trim28_S756	Q62318_S756	Trim28_S756____1	Q62318_S756___1	v1_5vs0min	1_sig	Trim28_S756____1	-1.82449	1.68575
+	3.64775	-1.79798	Q8VDZ4	409	Zdhhc5	S	___1	216910000	24.9211	24.8603	24.9265	22.824	23.2307	23.2593	Zdhhc5	reviewed	Q8VDZ4_409	Q8VDZ4	409	S409	Zdhhc5_S409	Q8VDZ4_S409	Zdhhc5_S409____1	Q8VDZ4_S409___1	v1_5vs0min	1_sig	Zdhhc5_S409____1	-1.79798	3.64775
+	1.87287	-1.78619	Q5XJV7	72	Setd5	S	___1	573740000	25.0918	25.2316	25.1163	24.2005	22.967	22.9136	Setd5	reviewed	Q5XJV7_72	Q5XJV7	72	S72	Setd5_S72	Q5XJV7_S72	Setd5_S72____1	Q5XJV7_S72___1	v1_5vs0min	1_sig	Setd5_S72____1	-1.78619	1.87287
+	1.68757	-1.73178	B1AZ15;B1AZ14;Q3UMF0	364;364;396	Cobll1	S	___1	221760000	25.6275	24.0955	25.0654	23.1528	22.9985	23.4417	Cobll1	reviewed	Q3UMF0_396	Q3UMF0	396	S396	Cobll1_S396	Q3UMF0_S396	Cobll1_S396____1	Q3UMF0_S396___1	v1_5vs0min	1_sig	Cobll1_S396____1	-1.73178	1.68757
+	1.94554	-1.71565	O08582	8	Gtpbp1	S	___1	2758400000	24.7671	24.6331	25.052	22.3976	23.628	23.2797	Gtpbp1	reviewed	O08582_8	O08582	8	S8	Gtpbp1_S8	O08582_S8	Gtpbp1_S8____1	O08582_S8___1	v1_5vs0min	1_sig	Gtpbp1_S8____1	-1.71565	1.94554
+	3.51388	-1.61866	Q5F258;Q68FF6;Q3V322	598;607;90	Git1	Y	___1	97979000	24.5058	24.831	24.6265	23.2277	22.9933	22.8862	Git1	reviewed	Q68FF6_607	Q68FF6	607	Y607	Git1_Y607	Q68FF6_Y607	Git1_Y607____1	Q68FF6_Y607___1	v1_5vs0min	1_sig	Git1_Y607____1	-1.61866	3.51388
+	3.27993	-1.54891	A0A3Q4EGQ9;E9QNE9;Q99JP0	329;329;329	Map4k3	S	___1	186380000	24.6467	24.7849	24.9778	23.1398	23.1326	23.4904	Map4k3	reviewed	Q99JP0_329	Q99JP0	329	S329	Map4k3_S329	Q99JP0_S329	Map4k3_S329____1	Q99JP0_S329___1	v1_5vs0min	1_sig	Map4k3_S329____1	-1.54891	3.27993
+	2.11557	-1.54727	E9Q2K2;A0A140LJD2	84;61	Tanc2	S	___1	429770000	24.8706	25.1157	24.8426	23.9563	22.9345	23.2963	Tanc2	unreviewed	E9Q2K2_84	E9Q2K2	84	S84	Tanc2_S84	E9Q2K2_S84	Tanc2_S84____1	E9Q2K2_S84___1	v1_5vs0min	1_sig	Tanc2_S84____1	-1.54727	2.11557
+	3.44476	-1.53566	F6RUK9;E9PWB1;D3Z4N0;D3Z0X5;Q6PDH0	132;387;387;387;387	Phldb1	S	___1	318140000	25.3327	25.0459	25.3656	23.7918	23.8159	23.5294	Phldb1	reviewed	Q6PDH0_387	Q6PDH0	387	S387	Phldb1_S387	Q6PDH0_S387	Phldb1_S387____1	Q6PDH0_S387___1	v1_5vs0min	1_sig	Phldb1_S387____1	-1.53566	3.44476
+	2.74066	-1.403	F8WHT2;Q76I79	920;963	Ssh1	S	___1	180110000	24.2195	24.5027	24.6533	23.3043	22.8123	23.05	Ssh1	reviewed	Q76I79_963	Q76I79	963	S963	Ssh1_S963	Q76I79_S963	Ssh1_S963____1	Q76I79_S963___1	v1_5vs0min	1_sig	Ssh1_S963____1	-1.403	2.74066
+	3.53003	-1.37524	Q5DTJ4;G3UX48;Q7TSC1	1085;1035;1090	Prrc2a	S	___2	15426000000	27.6237	27.4407	27.7684	26.1024	26.3235	26.2812	Prrc2a	reviewed	Q7TSC1_1090	Q7TSC1	1090	S1090	Prrc2a_S1090	Q7TSC1_S1090	Prrc2a_S1090____2	Q7TSC1_S1090___2	v1_5vs0min	1_sig	Prrc2a_S1090____2	-1.37524	3.53003
+	2.55695	-1.32791	Q920N8;A6H667;Q02111;Q8CAV6;F8WGT6	64;307;307;307;307	Prkcq	S	___1	192190000	24.6257	24.5822	25.1845	23.5183	23.5339	23.3564	Prkcq	reviewed	Q02111_307	Q02111	307	S307	Prkcq_S307	Q02111_S307	Prkcq_S307____1	Q02111_S307___1	v1_5vs0min	1_sig	Prkcq_S307____1	-1.32791	2.55695
+	2.7328	-1.1926	Q8K0L9;Q9QZF3	211;211	Zbtb20	T	___1	154030000	24.5031	24.2288	24.7377	23.1841	23.2827	23.425	Zbtb20	reviewed	Q8K0L9_211	Q8K0L9	211	T211	Zbtb20_T211	Q8K0L9_T211	Zbtb20_T211____1	Q8K0L9_T211___1	v1_5vs0min	1_sig	Zbtb20_T211____1	-1.1926	2.7328
+	3.33148	1.11292	D3Z719;Q9DB90	53;53	Smg9	S	___1	2741800000	26.7698	26.4164	26.5859	27.6889	27.7593	27.6626	Smg9	reviewed	Q9DB90_53	Q9DB90	53	S53	Smg9_S53	Q9DB90_S53	Smg9_S53____1	Q9DB90_S53___1	v1_5vs0min	1_sig	Smg9_S53____1	1.11292	3.33148
+	3.00648	1.19507	Q78HU3	161	Mvb12a	S	___1	786350000	25.2637	25.094	25.2913	26.5736	26.1684	26.4922	Mvb12a	reviewed	Q78HU3_161	Q78HU3	161	S161	Mvb12a_S161	Q78HU3_S161	Mvb12a_S161____1	Q78HU3_S161___1	v1_5vs0min	1_sig	Mvb12a_S161____1	1.19507	3.00648
+	2.52312	1.22044	Q99M54;D3Z3H6;D3YXE3;D3YZ81	29;29;29;29	Cdca3	S	___1	3335300000	25.5652	25.4871	25.6006	26.9669	26.3983	26.9492	Cdca3	reviewed	Q99M54_29	Q99M54	29	S29	Cdca3_S29	Q99M54_S29	Cdca3_S29____1	Q99M54_S29___1	v1_5vs0min	1_sig	Cdca3_S29____1	1.22044	2.52312
+	3.86871	1.28443	H3BKF6;H3BK24;H3BJQ9;P53564;Q3V2M8;E9QKE9;H3BLS0	1106;1221;1234;1232;177;1143;1226	Cux1	S	___1	814040000	24.9355	24.8354	25.0931	26.2522	26.3155	26.1496	Cux1	reviewed	P53564_1232	P53564	1232	S1232	Cux1_S1232	P53564_S1232	Cux1_S1232____1	P53564_S1232___1	v1_5vs0min	1_sig	Cux1_S1232____1	1.28443	3.86871
+	2.90136	1.31212	E0CZD9;E0CXM9;A0A494B9Y9;Q9DB43	173;173;169;173	Zfpl1	T	___2	9016400000	28.4554	28.4505	28.811	29.6685	29.9651	30.0197	Zfpl1	reviewed	Q9DB43_173	Q9DB43	173	T173	Zfpl1_T173	Q9DB43_T173	Zfpl1_T173____2	Q9DB43_T173___2	v1_5vs0min	1_sig	Zfpl1_T173____2	1.31212	2.90136
+	2.62398	1.33241	Q3UQ85;Q3UFM6;O70279	395;395;394	Dgcr14	S	___2	347510000	24.1023	24.3504	23.9599	25.7543	25.4453	25.2103	Dgcr14	reviewed	O70279_394	O70279	394	S394	Dgcr14_S394	O70279_S394	Dgcr14_S394____2	O70279_S394___2	v1_5vs0min	1_sig	Dgcr14_S394____2	1.33241	2.62398
+	2.87755	1.33532	E9QK89;Q5PSV9;A0A286YCY4	624;623;34	Mdc1	T	___1	281730000	23.0583	23.6277	23.3127	24.7055	24.6143	24.6848	Mdc1	reviewed	Q5PSV9_623	Q5PSV9	623	T623	Mdc1_T623	Q5PSV9_T623	Mdc1_T623____1	Q5PSV9_T623___1	v1_5vs0min	1_sig	Mdc1_T623____1	1.33532	2.87755
+	2.54243	1.34207	H3BIW0;G3X8T2;Q0P678	552;552;528	Zc3h18	S	___2	2432800000	24.4368	23.9362	24.4312	25.696	25.7652	25.3692	Zc3h18	reviewed	Q0P678_528	Q0P678	528	S528	Zc3h18_S528	Q0P678_S528	Zc3h18_S528____2	Q0P678_S528___2	v1_5vs0min	1_sig	Zc3h18_S528____2	1.34207	2.54243
+	2.54243	1.34207	H3BIW0;G3X8T2;Q0P678	554;554;530	Zc3h18	S	___2	26878000000	24.4368	23.9362	24.4312	25.696	25.7652	25.3692	Zc3h18	reviewed	Q0P678_530	Q0P678	530	S530	Zc3h18_S530	Q0P678_S530	Zc3h18_S530____2	Q0P678_S530___2	v1_5vs0min	1_sig	Zc3h18_S530____2	1.34207	2.54243
+	2.91732	1.41264	Q2TJI6;Q8CA35;A0A0A6YY83;Q2TJI5;E9Q2S0;Q2TJI4;A0A0A6YW34;A0A0A6YY48;Q3USI1;O88185;A2RS43	72;109;974;72;974;72;289;635;974;974;974	Pcdh7	S	___1	4334300000	27.2042	26.8367	27.0546	28.4023	28.6973	28.2338	Pcdh7	unreviewed	Q2TJI6_72	Q2TJI6	72	S72	Pcdh7_S72	Q2TJI6_S72	Pcdh7_S72____1	Q2TJI6_S72___1	v1_5vs0min	1_sig	Pcdh7_S72____1	1.41264	2.91732
+	2.32411	1.41367	Q8VE91	342	Fam134b	T	___1	187160000	23.1129	23.6617	23.7172	24.9252	24.6316	25.176	Fam134b	reviewed	Q8VE91_342	Q8VE91	342	T342	Fam134b_T342	Q8VE91_T342	Fam134b_T342____1	Q8VE91_T342___1	v1_5vs0min	1_sig	Fam134b_T342____1	1.41367	2.32411
+	2.55393	1.43056	Q547H1;P58801	411;411	Ripk2	S	___1	262900000	23.5552	22.8568	23.1434	24.4672	24.7437	24.636	Ripk2	reviewed	P58801_411	P58801	411	S411	Ripk2_S411	P58801_S411	Ripk2_S411____1	P58801_S411___1	v1_5vs0min	1_sig	Ripk2_S411____1	1.43056	2.55393
+	3.12878	1.44215	Q8N7N5	124	Dcaf8	S	___1	2945800000	23.3332	22.9434	22.8564	24.5856	24.4203	24.4536	Dcaf8	reviewed	Q8N7N5_124	Q8N7N5	124	S124	Dcaf8_S124	Q8N7N5_S124	Dcaf8_S124____1	Q8N7N5_S124___1	v1_5vs0min	1_sig	Dcaf8_S124____1	1.44215	3.12878
+	3.15355	1.45248	Z4YML9;A0A5F8MPT2;Q8BKU8	490;497;497	Tmem87b	S	___1	2108800000	25.2201	25.0098	25.3755	26.8726	26.5849	26.5053	Tmem87b	reviewed	Q8BKU8_497	Q8BKU8	497	S497	Tmem87b_S497	Q8BKU8_S497	Tmem87b_S497____1	Q8BKU8_S497___1	v1_5vs0min	1_sig	Tmem87b_S497____1	1.45248	3.15355
+	2.97157	1.4533	Q61823	457	Pdcd4	S	___1	3171700000	26.3445	26.2366	26.7909	27.8878	27.9631	27.881	Pdcd4	reviewed	Q61823_457	Q61823	457	S457	Pdcd4_S457	Q61823_S457	Pdcd4_S457____1	Q61823_S457___1	v1_5vs0min	1_sig	Pdcd4_S457____1	1.4533	2.97157
+	2.16172	1.49369	Q6P1B9;O08539;A0A3Q4EBK4	273;304;273	Bin1	S	___1	1655700000	23.4261	24.1059	23.1451	24.9297	25.1079	25.1206	Bin1	reviewed	O08539_304	O08539	304	S304	Bin1_S304	O08539_S304	Bin1_S304____1	O08539_S304___1	v1_5vs0min	1_sig	Bin1_S304____1	1.49369	2.16172
+	2.30093	1.50733	Q9QYP6	331	Azi2	S	___1	115710000	23.226	22.4156	23.1558	24.4026	24.5805	24.3363	Azi2	reviewed	Q9QYP6_331	Q9QYP6	331	S331	Azi2_S331	Q9QYP6_S331	Azi2_S331____1	Q9QYP6_S331___1	v1_5vs0min	1_sig	Azi2_S331____1	1.50733	2.30093
+	2.40602	1.57014	B9EKJ7;P58871;Z4YJL4;A0A571BEG9	876;876;214;201	Tnks1bp1	S	___1	269870000	23.9551	23.608	23.2284	25.0421	24.9792	25.4806	Tnks1bp1	reviewed	P58871_876	P58871	876	S876	Tnks1bp1_S876	P58871_S876	Tnks1bp1_S876____1	P58871_S876___1	v1_5vs0min	1_sig	Tnks1bp1_S876____1	1.57014	2.40602
+	2.42621	1.57356	E9PVX6	2649	Mki67	S	___1	173650000	23.6693	22.7806	23.3193	24.8732	24.7843	24.8324	Mki67	reviewed	E9PVX6_2649	E9PVX6	2649	S2649	Mki67_S2649	E9PVX6_S2649	Mki67_S2649____1	E9PVX6_S2649___1	v1_5vs0min	1_sig	Mki67_S2649____1	1.57356	2.42621
+	2.25655	1.57761	A2A6U3;Q80UG5	12;30	Septin9	S	___1	1686300000	25.1349	25.4496	26.0059	27.3041	26.8399	27.1792	Septin9	reviewed	Q80UG5_30	Q80UG5	30	S30	Sept9_S30	Q80UG5_S30	Sept9_S30____1	Q80UG5_S30___1	v1_5vs0min	1_sig	Sept9_S30____1	1.57761	2.25655
+	1.96877	1.5907	Q9ERU9	2299	Ranbp2	S	___2	394200000	23.1306	24.1041	23.4527	25.3648	25.3535	24.7412	Ranbp2	reviewed	Q9ERU9_2299	Q9ERU9	2299	S2299	Ranbp2_S2299	Q9ERU9_S2299	Ranbp2_S2299____2	Q9ERU9_S2299___2	v1_5vs0min	1_sig	Ranbp2_S2299____2	1.5907	1.96877
+	2.36715	1.5934	P14873;B2RQQ5	1013;1013	Map1b	S	___1	250010000	22.7385	23.4676	23.281	25.0757	24.538	24.6537	Map1b	reviewed	P14873_1013	P14873	1013	S1013	Map1b_S1013	P14873_S1013	Map1b_S1013____1	P14873_S1013___1	v1_5vs0min	1_sig	Map1b_S1013____1	1.5934	2.36715
+	2.80735	1.60638	B7ZC94;B1ATC3;Q3UHC0	618;778;568	Tnrc6c	S	___1	438210000	23.3803	23.287	22.7797	24.5663	24.8266	24.8732	Tnrc6c	reviewed	Q3UHC0_568	Q3UHC0	568	S568	Tnrc6c_S568	Q3UHC0_S568	Tnrc6c_S568____1	Q3UHC0_S568___1	v1_5vs0min	1_sig	Tnrc6c_S568____1	1.60638	2.80735
+	4.18337	1.62622	A2VDH4;Q3YFI9;A0A494B9U8;A0A494BAP7;Q3UJQ1;Q8CHK4	146;199;199;180;199;199	Kat5	S	___1	215820000	23.2477	23.3448	23.4915	25.1104	24.9151	24.9371	Kat5	reviewed	Q8CHK4_199	Q8CHK4	199	S199	Kat5_S199	Q8CHK4_S199	Kat5_S199____1	Q8CHK4_S199___1	v1_5vs0min	1_sig	Kat5_S199____1	1.62622	4.18337
+	2.58666	1.62694	G5E861	614	Sclt1	S	___3	1355800000	25.8451	25.3218	25.9858	27.5709	27.1036	27.359	Sclt1	reviewed	G5E861_614	G5E861	614	S614	Sclt1_S614	G5E861_S614	Sclt1_S614____3	G5E861_S614___3	v1_5vs0min	1_sig	Sclt1_S614____3	1.62694	2.58666
+	2.58666	1.62694	G5E861	625	Sclt1	S	___3	1355800000	25.8451	25.3218	25.9858	27.5709	27.1036	27.359	Sclt1	reviewed	G5E861_625	G5E861	625	S625	Sclt1_S625	G5E861_S625	Sclt1_S625____3	G5E861_S625___3	v1_5vs0min	1_sig	Sclt1_S625____3	1.62694	2.58666
+	2.00126	1.63627	A0A0G2JFQ4;B7ZWL5;E9Q9L6;B2RXS1;Q6ZQA0;F6VTL9	731;731;758;758;758;231	Nbeal2	S	___1	152720000	22.9966	22.9202	24.0023	25.0665	24.8352	24.9261	Nbeal2	reviewed	Q6ZQA0_758	Q6ZQA0	758	S758	Nbeal2_S758	Q6ZQA0_S758	Nbeal2_S758____1	Q6ZQA0_S758___1	v1_5vs0min	1_sig	Nbeal2_S758____1	1.63627	2.00126
+	1.83709	1.63762	E9QN31;Q922K7;A0A0N4SW16	59;59;59	Nop2	S	___1	264890000	23.327	23.4054	23.8047	25.8267	24.5592	25.0641	Nop2	reviewed	Q922K7_59	Q922K7	59	S59	Nop2_S59	Q922K7_S59	Nop2_S59____1	Q922K7_S59___1	v1_5vs0min	1_sig	Nop2_S59____1	1.63762	1.83709
+	2.32104	1.64176	C6EQJ8;Q3U1T9	141;494	Dennd1b	S	___1	163310000	23.5889	23.7659	23.3846	25.477	24.6861	25.5015	Dennd1b	reviewed	Q3U1T9_494	Q3U1T9	494	S494	Dennd1b_S494	Q3U1T9_S494	Dennd1b_S494____1	Q3U1T9_S494___1	v1_5vs0min	1_sig	Dennd1b_S494____1	1.64176	2.32104
+	2.58779	1.64812	E9QK89	387	Mdc1	T	___3	2274300000	23.2084	23.2287	23.3155	24.4663	24.9206	25.3101	Mdc1	unreviewed	E9QK89_387	E9QK89	387	T387	Mdc1_T387	E9QK89_T387	Mdc1_T387____3	E9QK89_T387___3	v1_5vs0min	1_sig	Mdc1_T387____3	1.64812	2.58779
+	1.83525	1.64853	Q8BYC5;Q3U4M0;Q3U413;Q9EQN3;Q8BV82;Q3U1U6;Q3TCX6	258;258;258;258;258;258;258	Tsc22d4	S	___2	437250000	23.7351	25.0812	24.2259	25.8722	25.9891	26.1265	Tsc22d4	reviewed	Q9EQN3_258	Q9EQN3	258	S258	Tsc22d4_S258	Q9EQN3_S258	Tsc22d4_S258____2	Q9EQN3_S258___2	v1_5vs0min	1_sig	Tsc22d4_S258____2	1.64853	1.83525
+	2.16806	1.65891	Q3UH60	152	Dip2b	S	___2	550480000	23.7261	24.7708	23.9979	25.6732	25.8583	25.9399	Dip2b	reviewed	Q3UH60_152	Q3UH60	152	S152	Dip2b_S152	Q3UH60_S152	Dip2b_S152____2	Q3UH60_S152___2	v1_5vs0min	1_sig	Dip2b_S152____2	1.65891	2.16806
+	2.06628	1.66067	H7BX49;Q6ZPG2	20;20	Wdr90	S	___1	1478200000	23.6892	23.2339	23.2532	25.6752	24.7691	24.714	Wdr90	reviewed	Q6ZPG2_20	Q6ZPG2	20	S20	Wdr90_S20	Q6ZPG2_S20	Wdr90_S20____1	Q6ZPG2_S20___1	v1_5vs0min	1_sig	Wdr90_S20____1	1.66067	2.06628
+	2.28649	1.66408	Q8C7S2;Q9ERG0;Q8CD09;Q8BT15	367;367;207;207	Lima1	S	___2	2032000000	24.5167	24.3365	24.5433	26.6652	25.6562	26.0673	Lima1	reviewed	Q9ERG0_367	Q9ERG0	367	S367	Lima1_S367	Q9ERG0_S367	Lima1_S367____2	Q9ERG0_S367___2	v1_5vs0min	1_sig	Lima1_S367____2	1.66408	2.28649
+	2.94217	1.67269	E9Q6L0;B2RY22;J3QP81;A0A087WS18;A5D6Q8;A0A087WQF1;A0A087WNW8;A0A087WQ95;A0A087WP42;E9QNY9;A0A087WRE8;E9QKH0;A0A0A6YXZ1;A0A087WRK0;A0A087WQ31;A0A0N4SUT7	646;646;646;646;646;662;662;646;646;646;646;646;422;654;654;13	Clasp1	S	___2	1338100000	23.0062	22.5126	23.1292	24.5716	24.426	24.6684	Clasp1	unreviewed	E9Q6L0_646	E9Q6L0	646	S646	Clasp1_S646	E9Q6L0_S646	Clasp1_S646____2	E9Q6L0_S646___2	v1_5vs0min	1_sig	Clasp1_S646____2	1.67269	2.94217
+	1.87136	1.6835	E0CZD9;E0CXM9;A0A494B9Y9;Q9DB43	189;189;185;189	Zfpl1	S	___2	20989000000	26.4247	25.8266	27.1133	27.9399	28.0568	28.4184	Zfpl1	reviewed	Q9DB43_189	Q9DB43	189	S189	Zfpl1_S189	Q9DB43_S189	Zfpl1_S189____2	Q9DB43_S189___2	v1_5vs0min	1_sig	Zfpl1_S189____2	1.6835	1.87136
+	1.92226	1.69153	Q8C7S2;Q9ERG0;Q8CD09;Q8BT15;Q8C3R7	615;615;455;455;455	Lima1	S	___1	1192600000	24.5106	24.6247	25.0399	26.8387	25.7176	26.6935	Lima1	reviewed	Q9ERG0_615	Q9ERG0	615	S615	Lima1_S615	Q9ERG0_S615	Lima1_S615____1	Q9ERG0_S615___1	v1_5vs0min	1_sig	Lima1_S615____1	1.69153	1.92226
+	2.34792	1.72668	A0A0U1RNX8;O08664	100;100	Bcl7c	S	___2	211990000	23.876	23.3096	23.0912	24.9046	25.5188	25.0333	Bcl7c	reviewed	O08664_100	O08664	100	S100	Bcl7c_S100	O08664_S100	Bcl7c_S100____2	O08664_S100___2	v1_5vs0min	1_sig	Bcl7c_S100____2	1.72668	2.34792
+	2.08719	1.72737	Q8K298	653	Anln	S	___1	355320000	23.4233	22.8575	23.5955	25.5496	24.6257	24.8831	Anln	reviewed	Q8K298_653	Q8K298	653	S653	Anln_S653	Q8K298_S653	Anln_S653____1	Q8K298_S653___1	v1_5vs0min	1_sig	Anln_S653____1	1.72737	2.08719
+	1.64071	1.74479	Q6GT24;Q53ZU7;Q6A0D0;O08709;D3Z0Y2;Q8BG37	44;44;47;44;20;44	Prdx6;Prdx6b	T	___1	303850000	22.3503	23.9917	23.3695	24.8497	25.132	24.9642	Prdx6	reviewed	O08709_44	O08709	44	T44	Prdx6_T44	O08709_T44	Prdx6_T44____1	O08709_T44___1	v1_5vs0min	1_sig	Prdx6_T44____1	1.74479	1.64071
+	1.6532	1.77216	Q80TT3;Q3U350;Q3U0V5;A0A0R4J0B3;Q6PB82;Q3UFT4;O70405;A0A0G2JFU2	671;718;718;718;724;724;718;27	Ulk1	S	___2	271910000	25.3465	23.8558	24.0117	26.4102	26.1241	25.9962	Ulk1	reviewed	O70405_718	O70405	718	S718	Ulk1_S718	O70405_S718	Ulk1_S718____2	O70405_S718___2	v1_5vs0min	1_sig	Ulk1_S718____2	1.77216	1.6532
+	1.72792	1.78792	A0A494BBI9;O89032	896;1029	Sh3pxd2a	S	___1	606870000	23.4945	24.8652	24.5802	26.521	25.8719	25.9107	Sh3pxd2a	reviewed	O89032_1029	O89032	1029	S1029	Sh3pxd2a_S1029	O89032_S1029	Sh3pxd2a_S1029____1	O89032_S1029___1	v1_5vs0min	1_sig	Sh3pxd2a_S1029____1	1.78792	1.72792
+	1.84009	1.79353	A0A3B2W7H4;A0A3B2WAQ7;Q3UHP6;P59672;Q3TE53	106;642;663;663;7	Anks1;Anks1a	S	___2	4704000000	23.1972	23.5886	24.6192	25.7765	25.4805	25.5287	Anks1	reviewed	P59672_663	P59672	663	S663	Anks1_S663	P59672_S663	Anks1_S663____2	P59672_S663___2	v1_5vs0min	1_sig	Anks1_S663____2	1.79353	1.84009
+	3.18365	1.8025	Q80UU6;Q99PG2;Q3UF10;Q8CF06	452;452;452;452	Ogfr	S	___1	355070000	23.4396	24.0355	23.65	25.5229	25.3862	25.6235	Ogfr	reviewed	Q99PG2_452	Q99PG2	452	S452	Ogfr_S452	Q99PG2_S452	Ogfr_S452____1	Q99PG2_S452___1	v1_5vs0min	1_sig	Ogfr_S452____1	1.8025	3.18365
+	2.04445	1.816	Q8C8P0;Q61532	189;189	Mapk6	S	___1	206900000	23.0815	22.4469	23.7481	25.0517	24.8009	24.872	Mapk6	reviewed	Q61532_189	Q61532	189	S189	Mapk6_S189	Q61532_S189	Mapk6_S189____1	Q61532_S189___1	v1_5vs0min	1_sig	Mapk6_S189____1	1.816	2.04445
+	2.18259	1.85507	G3X8V5;Q8K2Y0	312;312	Rnf219	S	___1	353040000	24.6093	23.6599	23.4645	25.7864	25.8465	25.666	Rnf219	reviewed	Q8K2Y0_312	Q8K2Y0	312	S312	Rnf219_S312	Q8K2Y0_S312	Rnf219_S312____1	Q8K2Y0_S312___1	v1_5vs0min	1_sig	Rnf219_S312____1	1.85507	2.18259
+	1.80584	1.85574	F6WBP9;A5CVE4;I1E4X8;B7ZN44;B2RQE3;P83093;Q8BIM2	357;719;727;785;785;719;357	Stim2	S	___1	1896600000	24.4185	24.6544	23.1815	25.9202	25.8633	26.038	Stim2	reviewed	P83093_719	P83093	719	S719	Stim2_S719	P83093_S719	Stim2_S719____1	P83093_S719___1	v1_5vs0min	1_sig	Stim2_S719____1	1.85574	1.80584
+	2.54387	1.88017	E9QK89	385	Mdc1	S	___3	2274300000	23.2935	22.7607	23.0023	24.4663	24.9206	25.3101	Mdc1	unreviewed	E9QK89_385	E9QK89	385	S385	Mdc1_S385	E9QK89_S385	Mdc1_S385____3	E9QK89_S385___3	v1_5vs0min	1_sig	Mdc1_S385____3	1.88017	2.54387
+	2.10766	1.89267	F6PX41;A0A087WSQ0;F8WID3;B2RSN1;P01108;O88594;Q8K3Z5;Q6WDF1	307;307;308;308;293;94;18;41	Myc;c-myc	S	___1	280140000	23.0745	23.286	23.4206	25.4379	24.4201	25.6011	Myc	reviewed	P01108_293	P01108	293	S293	Myc_S293	P01108_S293	Myc_S293____1	P01108_S293___1	v1_5vs0min	1_sig	Myc_S293____1	1.89267	2.10766
+	2.83272	1.89813	A0A2R8W710;A3KMF3;A0A0R4J0J3;Q75NR7	163;254;256;256	Recql4	S	___1	254080000	23.425	23.9231	23.1754	25.3287	25.2741	25.6151	Recql4	reviewed	Q75NR7_256	Q75NR7	256	S256	Recql4_S256	Q75NR7_S256	Recql4_S256____1	Q75NR7_S256___1	v1_5vs0min	1_sig	Recql4_S256____1	1.89813	2.83272
+	3.53495	1.9067	P81069	218	Gabpb2	S	___1	401980000	23.7328	24.2207	24.0056	25.7815	25.8553	26.0423	Gabpb2	reviewed	P81069_218	P81069	218	S218	Gabpb2_S218	P81069_S218	Gabpb2_S218____1	P81069_S218___1	v1_5vs0min	1_sig	Gabpb2_S218____1	1.9067	3.53495
+	2.83621	1.93562	Q6ZPJ3	833	Ube2o	S	___1	691160000	23.1053	23.5372	23.6974	25.7236	25.1517	25.2715	Ube2o	reviewed	Q6ZPJ3_833	Q6ZPJ3	833	S833	Ube2o_S833	Q6ZPJ3_S833	Ube2o_S833____1	Q6ZPJ3_S833___1	v1_5vs0min	1_sig	Ube2o_S833____1	1.93562	2.83621
+	1.72813	1.95436	Q66JM5;D3YTV3;A0A0R4J217	750;750;750	Dhx34	S	___2	479290000	23.6874	24.986	23.5121	26.3189	26.1223	25.6074	Dhx34	unreviewed	Q66JM5_750	Q66JM5	750	S750	Dhx34_S750	Q66JM5_S750	Dhx34_S750____2	Q66JM5_S750___2	v1_5vs0min	1_sig	Dhx34_S750____2	1.95436	1.72813
+	2.17005	1.95609	A0A0N4SW93	894		S	___1	254810000	24.1853	23.6536	23.0647	25.5977	25.242	25.9321	A0A0N4SW93	unreviewed	A0A0N4SW93_894	A0A0N4SW93	894	S894	A0A0N4SW93_S894	A0A0N4SW93_S894	A0A0N4SW93_S894____1	A0A0N4SW93_S894___1	v1_5vs0min	1_sig	A0A0N4SW93_S894____1	1.95609	2.17005
+	1.66929	1.9568	Q6GQX2	1263	Nckap5l	S	___1	326190000	23.9091	24.0384	22.3892	25.4435	25.2768	25.4869	Nckap5l	reviewed	Q6GQX2_1263	Q6GQX2	1263	S1263	Nckap5l_S1263	Q6GQX2_S1263	Nckap5l_S1263____1	Q6GQX2_S1263___1	v1_5vs0min	1_sig	Nckap5l_S1263____1	1.9568	1.66929
+	1.48956	1.97698	A0A3B2W7H4;A0A3B2WAQ7;Q3UHP6;P59672;Q3TE53	111;647;668;668;12	Anks1;Anks1a	S	___2	584060000	23.715	22.5204	24.6192	25.7765	25.4805	25.5287	Anks1	reviewed	P59672_668	P59672	668	S668	Anks1_S668	P59672_S668	Anks1_S668____2	P59672_S668___2	v1_5vs0min	1_sig	Anks1_S668____2	1.97698	1.48956
+	2.37081	1.98919	V9GWT6;V9GXH3;V9GXF0;V9GXP8;F8VPM7;Q99MI1;V9GX53	7;7;7;7;7;7;7	Erc1	S	___3	222070000	23.5695	23.7774	22.692	25.328	25.2172	25.4612	Erc1	reviewed	Q99MI1_7	Q99MI1	7	S7	Erc1_S7	Q99MI1_S7	Erc1_S7____3	Q99MI1_S7___3	v1_5vs0min	1_sig	Erc1_S7____3	1.98919	2.37081
+	4.15711	1.99495	Q8VDT3;Q80VB6;Q3UGP0;A8IP62	352;352;352;45	Dclk1	S	___2	14678000000	26.3171	25.9638	26.2472	28.2612	28.1332	28.1186	Dclk1	unreviewed	Q8VDT3_352	Q8VDT3	352	S352	Dclk1_S352	Q8VDT3_S352	Dclk1_S352____2	Q8VDT3_S352___2	v1_5vs0min	1_sig	Dclk1_S352____2	1.99495	4.15711
+	2.9118	2.00711	Q3UJA1;Q6P5B0	88;88	Rrp12	T	___1	125550000	23.3087	22.5141	22.9505	24.772	24.9494	25.0732	Rrp12	reviewed	Q6P5B0_88	Q6P5B0	88	T88	Rrp12_T88	Q6P5B0_T88	Rrp12_T88____1	Q6P5B0_T88___1	v1_5vs0min	1_sig	Rrp12_T88____1	2.00711	2.9118
+	2.45981	2.01111	A2ANP2;B7ZWP1;A2ANP1;Q9D772	87;98;98;87	Fam219a	S	___1	1504400000	23.7415	23.1096	24.1798	25.8145	25.5001	25.7495	Fam219a	reviewed	Q9D772_87	Q9D772	87	S87	Fam219a_S87	Q9D772_S87	Fam219a_S87____1	Q9D772_S87___1	v1_5vs0min	1_sig	Fam219a_S87____1	2.01111	2.45981
+	1.82496	2.02464	B7ZCU2;B7ZCU5;Q3UAH6;Q3TPY5;Q3TMI0;Q6AXD3;B7ZCU4;B7ZCU3;Q3TJR5;Q3TJ64;B7ZCU0;J3QNK8;Q8CBW3;Q3UBL3	200;200;195;195;195;195;200;200;195;195;200;200;200;71	Abi1	T	___2	869770000	23.3579	23.593	24.8595	26.2931	25.7961	25.7951	Abi1	reviewed	Q8CBW3_200	Q8CBW3	200	T200	Abi1_T200	Q8CBW3_T200	Abi1_T200____2	Q8CBW3_T200___2	v1_5vs0min	1_sig	Abi1_T200____2	2.02464	1.82496
+	1.54694	2.02546	E9Q9C3;E9Q852;Q9QZQ1;E9PYX7	1309;1287;1302;1302	Mllt4	S	___2	318330000	24.471	22.4299	23.4399	25.5317	25.6615	25.224	Mllt4	reviewed	Q9QZQ1_1302	Q9QZQ1	1302	S1302	Mllt4_S1302	Q9QZQ1_S1302	Mllt4_S1302____2	Q9QZQ1_S1302___2	v1_5vs0min	1_sig	Mllt4_S1302____2	2.02546	1.54694
+	2.4433	2.03498	Q9D2D7;D3Z717;D3Z524	104;104;104	Znf687;Zfp687	S	___2	821490000	23.6347	24.3163	23.6468	26.2227	26.0586	25.4214	Znf687	reviewed	Q9D2D7_104	Q9D2D7	104	S104	Znf687_S104	Q9D2D7_S104	Znf687_S104____2	Q9D2D7_S104___2	v1_5vs0min	1_sig	Znf687_S104____2	2.03498	2.4433
+	1.94468	2.04316	D3YU73;F6XQD0;D3Z4N3;A0A1L1SRX2;O08739	85;85;85;94;85	Ampd3	S	___1	192880000	22.7523	22.1781	23.5207	25.3363	24.5112	24.7332	Ampd3	reviewed	O08739_85	O08739	85	S85	Ampd3_S85	O08739_S85	Ampd3_S85____1	O08739_S85___1	v1_5vs0min	1_sig	Ampd3_S85____1	2.04316	1.94468
+	1.762	2.04964	J3JS23;Q3TK98;Q8C827	874;882;881	Zfp62	S	___1	133230000	22.625	22.5025	23.965	25.3051	24.6139	25.3224	Zfp62	reviewed	Q8C827_881	Q8C827	881	S881	Zfp62_S881	Q8C827_S881	Zfp62_S881____1	Q8C827_S881___1	v1_5vs0min	1_sig	Zfp62_S881____1	2.04964	1.762
+	2.29762	2.06162	Q99LG1	159	Tmem51	S	___2	467550000	22.8124	22.2053	23.4302	24.741	25.0861	24.8057	Tmem51	reviewed	Q99LG1_159	Q99LG1	159	S159	Tmem51_S159	Q99LG1_S159	Tmem51_S159____2	Q99LG1_S159___2	v1_5vs0min	1_sig	Tmem51_S159____2	2.06162	2.29762
+	1.52989	2.06365	A0A0U1RNX8;O08664	97;97	Bcl7c	S	___2	569860000	23.876	21.925	23.4649	24.9046	25.5188	25.0333	Bcl7c	reviewed	O08664_97	O08664	97	S97	Bcl7c_S97	O08664_S97	Bcl7c_S97____2	O08664_S97___2	v1_5vs0min	1_sig	Bcl7c_S97____2	2.06365	1.52989
+	2.38118	2.07419	E9PUA3;A0A1D5RM83;Q8R0S2	894;998;908	Iqsec1	S	___1	263010000	23.0375	24.1102	24.053	25.8813	25.8334	25.7085	Iqsec1	reviewed	Q8R0S2_908	Q8R0S2	908	S908	Iqsec1_S908	Q8R0S2_S908	Iqsec1_S908____1	Q8R0S2_S908___1	v1_5vs0min	1_sig	Iqsec1_S908____1	2.07419	2.38118
+	1.58743	2.07464	Q8BYC5;Q3U4M0;Q3U413;Q9EQN3;Q8BV82;Q3U1U6;Q3TCX6	254;254;254;254;254;254;254	Tsc22d4	S	___2	437250000	23.5744	25.0812	23.1083	25.8722	25.9891	26.1265	Tsc22d4	reviewed	Q9EQN3_254	Q9EQN3	254	S254	Tsc22d4_S254	Q9EQN3_S254	Tsc22d4_S254____2	Q9EQN3_S254___2	v1_5vs0min	1_sig	Tsc22d4_S254____2	2.07464	1.58743
+	1.73294	2.10866	Q6P9L5;Q6PDG0;B9EJ54;A0A0J9YUD5;Q6ZQG1	996;1148;1153;1206;1212	Nup205	S	___1	386740000	24.074	22.4226	24.0243	25.6706	25.7329	25.4434	Nup205	unreviewed	Q6P9L5_996	Q6P9L5	996	S996	Nup205_S996	Q6P9L5_S996	Nup205_S996____1	Q6P9L5_S996___1	v1_5vs0min	1_sig	Nup205_S996____1	2.10866	1.73294
+	1.97864	2.11152	Q3TVB5;Q8R0F5	149;149	Rbmx2	S	___3	317220000	22.5727	22.8372	24.0543	25.41	25.2907	25.098	Rbmx2	reviewed	Q8R0F5_149	Q8R0F5	149	S149	Rbmx2_S149	Q8R0F5_S149	Rbmx2_S149____3	Q8R0F5_S149___3	v1_5vs0min	1_sig	Rbmx2_S149____3	2.11152	1.97864
+	2.10083	2.13578	V9GWT6;V9GXH3;V9GXF0;V9GXP8;F8VPM7;Q99MI1;V9GX53	21;21;21;21;21;21;21	Erc1	S	___3	24178000000	23.3361	23.8639	22.3991	25.328	25.2172	25.4612	Erc1	reviewed	Q99MI1_21	Q99MI1	21	S21	Erc1_S21	Q99MI1_S21	Erc1_S21____3	Q99MI1_S21___3	v1_5vs0min	1_sig	Erc1_S21____3	2.13578	2.10083
+	1.44638	2.14478	G3X9K3;D3YYK9	52;52	Arfgef1	S	___1	282860000	24.8706	22.6758	22.9661	25.5903	25.6596	25.697	Arfgef1	reviewed	G3X9K3_52	G3X9K3	52	S52	Arfgef1_S52	G3X9K3_S52	Arfgef1_S52____1	G3X9K3_S52___1	v1_5vs0min	1_sig	Arfgef1_S52____1	2.14478	1.44638
+	2.31221	2.14773	Q9D2D7;D3Z717;D3Z524	99;99;99	Znf687;Zfp687	S	___2	558020000	23.6073	24.3163	23.3359	26.2227	26.0586	25.4214	Znf687	reviewed	Q9D2D7_99	Q9D2D7	99	S99	Znf687_S99	Q9D2D7_S99	Znf687_S99____2	Q9D2D7_S99___2	v1_5vs0min	1_sig	Znf687_S99____2	2.14773	2.31221
+	2.92853	2.17848	Q3TF41;Q8BSH9;P28656;Q9CSP8	143;143;143;40	Nap1l1	S	___1	544470000	23.0955	22.9924	23.1464	25.3879	24.7548	25.627	Nap1l1	reviewed	P28656_143	P28656	143	S143	Nap1l1_S143	P28656_S143	Nap1l1_S143____1	P28656_S143___1	v1_5vs0min	1_sig	Nap1l1_S143____1	2.17848	2.92853
+	1.65168	2.19263	F6XSD0;B1ASU9;B7ZC84;B7ZC85;Q6NZC4;O55047	22;73;73;73;97;73	Tlk2	S	___1	137120000	22.6739	23.1251	23.3595	25.5068	24.1524	26.0772	Tlk2	reviewed	O55047_73	O55047	73	S73	Tlk2_S73	O55047_S73	Tlk2_S73____1	O55047_S73___1	v1_5vs0min	1_sig	Tlk2_S73____1	2.19263	1.65168
+	1.72332	2.21676	B7ZCU2;B7ZCU5;Q3UAH6;Q3TPY5;Q3TMI0;Q6AXD3;B7ZCU4;B7ZCU3;Q3TJR5;Q3TJ64;B7ZCU0;J3QNK8;Q8CBW3;Q3UBL3	215;215;210;210;210;210;215;215;210;210;215;215;215;86	Abi1	T	___2	1001000000	23.1874	23.1872	24.8595	26.2931	25.7961	25.7951	Abi1	reviewed	Q8CBW3_215	Q8CBW3	215	T215	Abi1_T215	Q8CBW3_T215	Abi1_T215____2	Q8CBW3_T215___2	v1_5vs0min	1_sig	Abi1_T215____2	2.21676	1.72332
+	2.76616	2.23041	Q3TVB5;Q8R0F5	140;140	Rbmx2	T	___3	317220000	23.5879	22.6422	22.8775	25.41	25.2907	25.098	Rbmx2	reviewed	Q8R0F5_140	Q8R0F5	140	T140	Rbmx2_T140	Q8R0F5_T140	Rbmx2_T140____3	Q8R0F5_T140___3	v1_5vs0min	1_sig	Rbmx2_T140____3	2.23041	2.76616
+	2.67045	2.27945	E9Q5F9;Q8BL12;A0A0G2JEZ4	1862;57;86	Setd2	S	___1	253910000	23.1893	23.5335	22.4544	25.3977	25.3942	25.2237	Setd2	reviewed	E9Q5F9_1862	E9Q5F9	1862	S1862	Setd2_S1862	E9Q5F9_S1862	Setd2_S1862____1	E9Q5F9_S1862___1	v1_5vs0min	1_sig	Setd2_S1862____1	2.27945	2.67045
+	2.90263	2.30275	Q8K298	656	Anln	S	___1	291380000	23.249	22.9909	22.3498	25.1939	24.9897	25.3143	Anln	reviewed	Q8K298_656	Q8K298	656	S656	Anln_S656	Q8K298_S656	Anln_S656____1	Q8K298_S656___1	v1_5vs0min	1_sig	Anln_S656____1	2.30275	2.90263
+	3.16579	2.3122	Q80U72	1561	Scrib	S	___1	571880000	23.9214	23.5	23.2311	25.9353	26.0557	25.598	Scrib	reviewed	Q80U72_1561	Q80U72	1561	S1561	Scrib_S1561	Q80U72_S1561	Scrib_S1561____1	Q80U72_S1561___1	v1_5vs0min	1_sig	Scrib_S1561____1	2.3122	3.16579
+	2.55712	2.31787	O35730	170	Ring1	S	___1	180710000	23.6809	22.482	22.95	25.3598	25.4424	25.2643	Ring1	reviewed	O35730_170	O35730	170	S170	Ring1_S170	O35730_S170	Ring1_S170____1	O35730_S170___1	v1_5vs0min	1_sig	Ring1_S170____1	2.31787	2.55712
+	1.77124	2.33232	Q8BMA5	1249	Npat	S	___1	419030000	24.6229	22.849	23.0155	25.6755	25.6339	26.1748	Npat	reviewed	Q8BMA5_1249	Q8BMA5	1249	S1249	Npat_S1249	Q8BMA5_S1249	Npat_S1249____1	Q8BMA5_S1249___1	v1_5vs0min	1_sig	Npat_S1249____1	2.33232	1.77124
+	1.68171	2.34329	Q9JLM7;A0A0G2JGQ6;A3KN70;Q8CHG1;Q9JLM8;Q8BRN4;Q8VDT3;Q80VB6;Q3UGP0	298;298;298;350;298;298;298;298;298	Dclk1	S	___1	605650000	23.8153	23.3603	23.9474	27.0266	26.1904	24.9358	Dclk1	reviewed	Q9JLM8_298	Q9JLM8	298	S298	Dclk1_S298	Q9JLM8_S298	Dclk1_S298____1	Q9JLM8_S298___1	v1_5vs0min	1_sig	Dclk1_S298____1	2.34329	1.68171
+	2.09019	2.34997	A0A1L1SSC9	233		S	___3	322460000	23.3846	22.2285	23.8322	25.533	25.39	25.5722	A0A1L1SSC9	unreviewed	A0A1L1SSC9_233	A0A1L1SSC9	233	S233	A0A1L1SSC9_S233	A0A1L1SSC9_S233	A0A1L1SSC9_S233____3	A0A1L1SSC9_S233___3	v1_5vs0min	1_sig	A0A1L1SSC9_S233____3	2.34997	2.09019
+	1.51622	2.35211	Q66JM5;D3YTV3;A0A0R4J217	749;749;749	Dhx34	S	___2	479290000	23.3127	24.986	22.6935	26.3189	26.1223	25.6074	Dhx34	unreviewed	Q66JM5_749	Q66JM5	749	S749	Dhx34_S749	Q66JM5_S749	Dhx34_S749____2	Q66JM5_S749___2	v1_5vs0min	1_sig	Dhx34_S749____2	2.35211	1.51622
+	1.4764	2.3578	A0A0R4J0H7;Q8K2Z4	1320;1320	Ncapd2	S	___1	478310000	23.134	24.5787	22.5528	26.5611	25.0754	25.7023	Ncapd2	reviewed	Q8K2Z4_1320	Q8K2Z4	1320	S1320	Ncapd2_S1320	Q8K2Z4_S1320	Ncapd2_S1320____1	Q8K2Z4_S1320___1	v1_5vs0min	1_sig	Ncapd2_S1320____1	2.3578	1.4764
+	2.64268	2.39849	E7FLY0;A0A1D5RMD4;B1AVY7	1004;993;993	Kif16b	S	___1	550860000	23.9093	23.1956	22.8237	25.5746	25.979	25.5705	Kif16b	reviewed	B1AVY7_993	B1AVY7	993	S993	Kif16b_S993	B1AVY7_S993	Kif16b_S993____1	B1AVY7_S993___1	v1_5vs0min	1_sig	Kif16b_S993____1	2.39849	2.64268
+	1.53045	2.40669	Q3TG07;A2ATI9;Q3TX06;Q99JX3;Q922I9;Q3TIK1	391;391;411;411;48;411	Gorasp2	S	___1	493430000	22.765	23.4632	24.8478	25.7995	26.8721	25.6244	Gorasp2	reviewed	Q99JX3_411	Q99JX3	411	S411	Gorasp2_S411	Q99JX3_S411	Gorasp2_S411____1	Q99JX3_S411___1	v1_5vs0min	1_sig	Gorasp2_S411____1	2.40669	1.53045
+	1.62007	2.41276	B1AXI9;J3QMP9;Q62036	78;78;78	Cep131	S	___1	1984500000	23.8857	26.0698	25.7383	27.5657	27.6317	27.7347	Cep131	reviewed	Q62036_78	Q62036	78	S78	Cep131_S78	Q62036_S78	Cep131_S78____1	Q62036_S78___1	v1_5vs0min	1_sig	Cep131_S78____1	2.41276	1.62007
+	2.13179	2.43286	A0A0A6YWR8;E9PVG7;B7ZNR8;A0A0A6YW53;P97820;B7ZNR9;B2RUE8;F8VPL5;Q6ZQ68;A0A0A6YWM8	872;926;926;926;871;846;859;876;893;910	Map4k4;mKIAA0687	S	___2	463870000	24.4879	23.3733	22.8939	26.1987	25.8222	26.0329	Map4k4	reviewed	P97820_871	P97820	871	S871	Map4k4_S871	P97820_S871	Map4k4_S871____2	P97820_S871___2	v1_5vs0min	1_sig	Map4k4_S871____2	2.43286	2.13179
+	1.50029	2.44368	Q5BL18;Q4FJT0;Q3TTX0;Q6ZQ61;Q8K310;Q9R0U5;A0A494BAZ2	164;164;164;170;164;164;164	Matr3	S	___1	482980000	25.1365	23.0969	22.8856	26.4394	25.6954	26.3152	Matr3	reviewed	Q8K310_164	Q8K310	164	S164	Matr3_S164	Q8K310_S164	Matr3_S164____1	Q8K310_S164___1	v1_5vs0min	1_sig	Matr3_S164____1	2.44368	1.50029
+	2.38468	2.45103	Q3UHZ3;J3QNW0;Q3UWN4	140;22;22	Dnmt1	S	___1	237800000	23.2714	22.3297	23.2158	25.8352	25.4668	24.8681	Dnmt1	unreviewed	Q3UHZ3_140	Q3UHZ3	140	S140	Dnmt1_S140	Q3UHZ3_S140	Dnmt1_S140____1	Q3UHZ3_S140___1	v1_5vs0min	1_sig	Dnmt1_S140____1	2.45103	2.38468
+	1.32074	2.4684	A0A5F8MPD6;Q059P4;Q9CS72	979;979;979	Filip1	S	___1	949040000	23.1212	25.9919	23.7401	26.6165	26.7943	26.8476	Filip1	reviewed	Q9CS72_979	Q9CS72	979	S979	Filip1_S979	Q9CS72_S979	Filip1_S979____1	Q9CS72_S979___1	v1_5vs0min	1_sig	Filip1_S979____1	2.4684	1.32074
+	1.8951	2.47532	A0A0R4J170;Q3TKT4;Q3URH5;G3UX35	613;613;412;418	Smarca4	S	___2	811530000	23.3063	25.0768	23.4603	26.3946	26.6262	26.2485	Smarca4	reviewed	Q3TKT4_613	Q3TKT4	613	S613	Smarca4_S613	Q3TKT4_S613	Smarca4_S613____2	Q3TKT4_S613___2	v1_5vs0min	1_sig	Smarca4_S613____2	2.47532	1.8951
+	2.48678	2.4789	E9QLQ9;B2RUG9;Q61315	1738;1772;1772	Apc	S	___1	399710000	23.1651	22.8134	24.0135	26.0731	25.8595	25.4963	Apc	reviewed	Q61315_1772	Q61315	1772	S1772	Apc_S1772	Q61315_S1772	Apc_S1772____1	Q61315_S1772___1	v1_5vs0min	1_sig	Apc_S1772____1	2.4789	2.48678
+	2.45491	2.48069	Q8VDZ4	432	Zdhhc5	S	___2	857100000	22.3619	22.7813	23.433	25.7914	24.9116	25.3153	Zdhhc5	reviewed	Q8VDZ4_432	Q8VDZ4	432	S432	Zdhhc5_S432	Q8VDZ4_S432	Zdhhc5_S432____2	Q8VDZ4_S432___2	v1_5vs0min	1_sig	Zdhhc5_S432____2	2.48069	2.45491
+	3.82455	2.48325	Q6ZPK1;E9Q6H8;A0A0N4SUU0;A0A0N4SWD7;A0A0N4SUV0;A0A0N4SW19;A0A0N4SWC0	77;141;65;141;32;32;141	Plekha5	S	___1	350690000	23.7092	23.2798	23.1257	25.8111	25.9102	25.8431	Plekha5	unreviewed	Q6ZPK1_77	Q6ZPK1	77	S77	Plekha5_S77	Q6ZPK1_S77	Plekha5_S77____1	Q6ZPK1_S77___1	v1_5vs0min	1_sig	Plekha5_S77____1	2.48325	3.82455
+	2.7986	2.50966	A0A0R4J0V5;P08775	1928;1966	Polr2a	S	___1	325310000	23.3199	22.5987	23.6258	25.5918	25.5416	25.94	Polr2a	reviewed	P08775_1966	P08775	1966	S1966	Polr2a_S1966	P08775_S1966	Polr2a_S1966____1	P08775_S1966___1	v1_5vs0min	1_sig	Polr2a_S1966____1	2.50966	2.7986
+	3.16202	2.51949	Q62261;Q8BQ35	2158;292	Sptbn1	T	___3	536540000	23.2645	23.4929	23.0234	26.1687	25.378	25.7926	Sptbn1	reviewed	Q62261_2158	Q62261	2158	T2158	Sptbn1_T2158	Q62261_T2158	Sptbn1_T2158____3	Q62261_T2158___3	v1_5vs0min	1_sig	Sptbn1_T2158____3	2.51949	3.16202
+	3.96239	2.53445	Q6NVE8	351	Wdr44	T	___1	446870000	23.0779	23.0924	22.8795	25.8512	25.4412	25.3608	Wdr44	reviewed	Q6NVE8_351	Q6NVE8	351	T351	Wdr44_T351	Q6NVE8_T351	Wdr44_T351____1	Q6NVE8_T351___1	v1_5vs0min	1_sig	Wdr44_T351____1	2.53445	3.96239
+	1.57482	2.56546	A0A3B2WBH9;A0A3B2WCN9;Q9Z0U1	902;925;902	Tjp2	S	___3	760580000	25.0872	22.5507	23.8415	26.5855	26.0832	26.507	Tjp2	reviewed	Q9Z0U1_902	Q9Z0U1	902	S902	Tjp2_S902	Q9Z0U1_S902	Tjp2_S902____3	Q9Z0U1_S902___3	v1_5vs0min	1_sig	Tjp2_S902____3	2.56546	1.57482
+	2.57811	2.57786	B9EKJ7;P58871	496;496	Tnks1bp1	S	___2	1786300000	23.7482	22.8121	23.0166	25.4797	25.5358	26.2949	Tnks1bp1	reviewed	P58871_496	P58871	496	S496	Tnks1bp1_S496	P58871_S496	Tnks1bp1_S496____2	P58871_S496___2	v1_5vs0min	1_sig	Tnks1bp1_S496____2	2.57786	2.57811
+	1.26968	2.58048	A0A087WNP6;Q4VAA2	51;51	Cdv3	S	___1	1046100000	23.1339	23.808	26.2403	27.1501	26.7015	27.0721	Cdv3	reviewed	Q4VAA2_51	Q4VAA2	51	S51	Cdv3_S51	Q4VAA2_S51	Cdv3_S51____1	Q4VAA2_S51___1	v1_5vs0min	1_sig	Cdv3_S51____1	2.58048	1.26968
+	3.39344	2.59653	Q9CZ62;Q8C1I9	308;192	Cep97	S	___1	269200000	23.0602	22.4862	23.0351	25.7519	25.3248	25.2943	Cep97	reviewed	Q9CZ62_308	Q9CZ62	308	S308	Cep97_S308	Q9CZ62_S308	Cep97_S308____1	Q9CZ62_S308___1	v1_5vs0min	1_sig	Cep97_S308____1	2.59653	3.39344
+	1.66471	2.60594	Q80XR5;P26369;Q505Q1;A0A140LJK3	126;126;58;59	U2af2	T	___1	1172900000	22.6828	25.0841	24.2709	26.4906	26.5425	26.8226	U2af2	reviewed	P26369_126	P26369	126	T126	U2af2_T126	P26369_T126	U2af2_T126____1	P26369_T126___1	v1_5vs0min	1_sig	U2af2_T126____1	2.60594	1.66471
+	2.80495	2.61559	Q3UXQ1;Q05CG5;O55176;B1AXU3;B1AXU4	32;32;32;32;32	Pja1	S	___1	777900000	24.03	24.253	24.9733	27.4118	26.8224	26.8689	Pja1	reviewed	O55176_32	O55176	32	S32	Pja1_S32	O55176_S32	Pja1_S32____1	O55176_S32___1	v1_5vs0min	1_sig	Pja1_S32____1	2.61559	2.80495
+	1.36322	2.61898	D3YYJ8;D3YY83;Q3TWI9	102;102;102	Tmem63b	S	___1	739130000	22.8327	25.7277	23.3116	26.6764	26.4919	26.5607	Tmem63b	reviewed	Q3TWI9_102	Q3TWI9	102	S102	Tmem63b_S102	Q3TWI9_S102	Tmem63b_S102____1	Q3TWI9_S102___1	v1_5vs0min	1_sig	Tmem63b_S102____1	2.61898	1.36322
+	3.40536	2.7	Q9JKR6	871	Hyou1	T	___2	230390000	23.3013	23.2847	22.6915	25.8215	26.0243	25.5317	Hyou1	reviewed	Q9JKR6_871	Q9JKR6	871	T871	Hyou1_T871	Q9JKR6_T871	Hyou1_T871____2	Q9JKR6_T871___2	v1_5vs0min	1_sig	Hyou1_T871____2	2.7	3.40536
+	2.71209	2.70887	A0A0G2JG85;E9PYF7;Q99LV9	192;225;13	Ap1ar	T	___1	1803800000	23.0332	23.7044	22.7524	26.2083	25.3927	26.0156	Ap1ar	unreviewed	A0A0G2JG85_192	A0A0G2JG85	192	T192	Ap1ar_T192	A0A0G2JG85_T192	Ap1ar_T192____1	A0A0G2JG85_T192___1	v1_5vs0min	1_sig	Ap1ar_T192____1	2.70887	2.71209
+	1.97266	2.71878	A0A0U1RPL0;Q7TQH0;E9Q5Q0;Q3TYH7;Q3TGG2	304;304;184;184;218	Atxn2l	S	___1	804680000	24.7944	22.9185	23.2214	26.2432	26.6686	26.1789	Atxn2l	reviewed	Q7TQH0_304	Q7TQH0	304	S304	Atxn2l_S304	Q7TQH0_S304	Atxn2l_S304____1	Q7TQH0_S304___1	v1_5vs0min	1_sig	Atxn2l_S304____1	2.71878	1.97266
+	1.23422	2.71938	Q6PGL7	1173	Fam21	S	___1	3219400000	25.9644	22.5256	23.4671	26.7562	26.4502	26.9087	Fam21	reviewed	Q6PGL7_1173	Q6PGL7	1173	S1173	Fam21_S1173	Q6PGL7_S1173	Fam21_S1173____1	Q6PGL7_S1173___1	v1_5vs0min	1_sig	Fam21_S1173____1	2.71938	1.23422
+	1.5478	2.73484	Q8CBP1;Q8C762;Q3TJI7;Q04736;A0A0J9YUV2	26;26;26;26;26	Yes1	S	___2	1156500000	25.605	23.3357	23.0285	26.7475	26.6251	26.8011	Yes1	reviewed	Q04736_26	Q04736	26	S26	Yes1_S26	Q04736_S26	Yes1_S26____2	Q04736_S26___2	v1_5vs0min	1_sig	Yes1_S26____2	2.73484	1.5478
+	2.41072	2.77042	A8Y5P4;A2AJI0	256;256	Map7d1	S	___1	364520000	22.6938	23.1143	24.2231	26.0205	26.2557	26.0662	Map7d1	reviewed	A2AJI0_256	A2AJI0	256	S256	Map7d1_S256	A2AJI0_S256	Map7d1_S256____1	A2AJI0_S256___1	v1_5vs0min	1_sig	Map7d1_S256____1	2.77042	2.41072
+	2.51201	2.7819	Q8K1K3;Q3UMZ4;A0A2I3BRL3;A0A2I3BRW2	352;352;352;34	Tinf2	S	___1	445270000	22.7561	22.801	24.0648	25.8765	25.9632	26.1279	Tinf2	unreviewed	Q8K1K3_352	Q8K1K3	352	S352	Tinf2_S352	Q8K1K3_S352	Tinf2_S352____1	Q8K1K3_S352___1	v1_5vs0min	1_sig	Tinf2_S352____1	2.7819	2.51201
+	1.61631	2.79617	A0A3B2WBH9;A0A3B2WCN9;Q9Z0U1	915;938;915	Tjp2	T	___3	2312400000	25.0872	22.4769	23.2232	26.5855	26.0832	26.507	Tjp2	reviewed	Q9Z0U1_915	Q9Z0U1	915	T915	Tjp2_T915	Q9Z0U1_T915	Tjp2_T915____3	Q9Z0U1_T915___3	v1_5vs0min	1_sig	Tjp2_T915____3	2.79617	1.61631
+	2.65376	2.80329	Q61686;D3Z0U2	14;14	Cbx5	S	___1	354070000	22.1904	23.0922	23.5359	25.7939	25.6063	25.8282	Cbx5	reviewed	Q61686_14	Q61686	14	S14	Cbx5_S14	Q61686_S14	Cbx5_S14____1	Q61686_S14___1	v1_5vs0min	1_sig	Cbx5_S14____1	2.80329	2.65376
+	3.01433	2.82275	Q3TKH5;Q9CYA6	474;474	Zcchc8	T	___1	603420000	22.7846	23.379	22.4594	25.3899	26.02	25.6813	Zcchc8	reviewed	Q9CYA6_474	Q9CYA6	474	T474	Zcchc8_T474	Q9CYA6_T474	Zcchc8_T474____1	Q9CYA6_T474___1	v1_5vs0min	1_sig	Zcchc8_T474____1	2.82275	3.01433
+	1.26526	2.83822	Q8BTI8	1179	Srrm2	S	___1	1243400000	23.6918	26.1087	22.7929	27.7364	26.8088	26.5629	Srrm2	reviewed	Q8BTI8_1179	Q8BTI8	1179	S1179	Srrm2_S1179	Q8BTI8_S1179	Srrm2_S1179____1	Q8BTI8_S1179___1	v1_5vs0min	1_sig	Srrm2_S1179____1	2.83822	1.26526
+	1.96415	2.85862	E9PYF4;A0T1J8;F6VG99;Q6ZQ32;E9PYI7;F6TFN2	1004;1004;882;943;771;494	Lmo7	S	___2	588150000	22.5085	24.648	23.4082	26.6253	26.1389	26.3764	Lmo7	unreviewed	E9PYF4_1004	E9PYF4	1004	S1004	Lmo7_S1004	E9PYF4_S1004	Lmo7_S1004____2	E9PYF4_S1004___2	v1_5vs0min	1_sig	Lmo7_S1004____2	2.85862	1.96415
+	4.01766	2.86494	A0A2I3BR06;A0A2R8W6L8;Q52L52;A0A075F882;A0A075F891;A0A075F5C6;A0A075F6C2;P38532	30;303;303;303;303;303;303;303	Hsf1	S	___1	2700100000	23.7601	23.9643	23.4978	26.5277	26.8461	26.4432	Hsf1	reviewed	P38532_303	P38532	303	S303	Hsf1_S303	P38532_S303	Hsf1_S303____1	P38532_S303___1	v1_5vs0min	1_sig	Hsf1_S303____1	2.86494	4.01766
+	2.96953	2.86779	A0A0A1HAM8;P26645;Q05BL6	138;138;138	Marcks	S	___2	4284200000	23.0624	22.8577	23.9262	26.3123	26.0067	26.1307	Marcks	reviewed	P26645_138	P26645	138	S138	Marcks_S138	P26645_S138	Marcks_S138____2	P26645_S138___2	v1_5vs0min	1_sig	Marcks_S138____2	2.86779	2.96953
+	1.6304	2.88005	A0A3B2WBH9;A0A3B2WCN9;Q9Z0U1	907;930;907	Tjp2	T	___3	2030800000	25.0872	22.8679	22.5805	26.5855	26.0832	26.507	Tjp2	reviewed	Q9Z0U1_907	Q9Z0U1	907	T907	Tjp2_T907	Q9Z0U1_T907	Tjp2_T907____3	Q9Z0U1_T907___3	v1_5vs0min	1_sig	Tjp2_T907____3	2.88005	1.6304
+	3.53116	2.89298	Q9JKR6	864	Hyou1	T	___2	230390000	22.531	23.2139	22.9537	25.8215	26.0243	25.5317	Hyou1	reviewed	Q9JKR6_864	Q9JKR6	864	T864	Hyou1_T864	Q9JKR6_T864	Hyou1_T864____2	Q9JKR6_T864___2	v1_5vs0min	1_sig	Hyou1_T864____2	2.89298	3.53116
+	2.20142	2.9001	Q3TRX6;Q3TE39;Q3UVT4;Q3TTG9;E9Q9H3;P54103	48;48;48;48;48;48	Dnajc2	T	___3	865120000	24.9206	23.4439	23.2447	26.4504	26.9223	26.9369	Dnajc2	reviewed	P54103_48	P54103	48	T48	Dnajc2_T48	P54103_T48	Dnajc2_T48____3	P54103_T48___3	v1_5vs0min	1_sig	Dnajc2_T48____3	2.9001	2.20142
+	1.29156	2.90656	Q60749	20	Khdrbs1	S	___1	1714300000	25.7459	22.9214	26.2746	28.1022	27.5478	28.0116	Khdrbs1	reviewed	Q60749_20	Q60749	20	S20	Khdrbs1_S20	Q60749_S20	Khdrbs1_S20____1	Q60749_S20___1	v1_5vs0min	1_sig	Khdrbs1_S20____1	2.90656	1.29156
+	2.87991	2.99499	Q9CQV4	436	Fam134c	S	___3	4560000000	24.3951	23.5828	23.1415	26.7514	26.792	26.5609	Fam134c	reviewed	Q9CQV4_436	Q9CQV4	436	S436	Fam134c_S436	Q9CQV4_S436	Fam134c_S436____3	Q9CQV4_S436___3	v1_5vs0min	1_sig	Fam134c_S436____3	2.99499	2.87991
+	2.47185	3.01344	E9QAS5;Q5DTP7;Q6PDQ2;E9QAS4;Q99JM0;F6WR45	1308;1329;1301;1288;215;160	Chd4	S	___1	1254800000	23.1354	24.2291	24.5371	27.0969	26.5374	27.3077	Chd4	reviewed	Q6PDQ2_1301	Q6PDQ2	1301	S1301	Chd4_S1301	Q6PDQ2_S1301	Chd4_S1301____1	Q6PDQ2_S1301___1	v1_5vs0min	1_sig	Chd4_S1301____1	3.01344	2.47185
+	2.49264	3.14725	Q3U425;Q8K3Z9	159;159	Pom121	S	___1	577700000	22.3216	23.7706	23.4641	26.4206	25.8935	26.6839	Pom121	reviewed	Q8K3Z9_159	Q8K3Z9	159	S159	Pom121_S159	Q8K3Z9_S159	Pom121_S159____1	Q8K3Z9_S159___1	v1_5vs0min	1_sig	Pom121_S159____1	3.14725	2.49264
+	2.30359	3.14865	Q9CQV4	440	Fam134c	T	___3	3954600000	24.3951	22.5001	23.7632	26.7514	26.792	26.5609	Fam134c	reviewed	Q9CQV4_440	Q9CQV4	440	T440	Fam134c_T440	Q9CQV4_T440	Fam134c_T440____3	Q9CQV4_T440___3	v1_5vs0min	1_sig	Fam134c_T440____3	3.14865	2.30359
+	1.19796	3.15151	Q3UC00;Q542C3;P59114	30;30;30	Pcif1	S	___1	2167100000	23.0768	26.4294	22.4459	27.1071	27.1054	27.1941	Pcif1	reviewed	P59114_30	P59114	30	S30	Pcif1_S30	P59114_S30	Pcif1_S30____1	P59114_S30___1	v1_5vs0min	1_sig	Pcif1_S30____1	3.15151	1.19796
+	1.41392	3.16509	E9Q7G0;Q3TH77;A0A1B0GT61;A0A1B0GSW3;A0A1B0GSH2	198;198;198;198;171	Numa1	S	___1	1269600000	22.9216	23.1052	26.1082	27.4828	27.0127	27.1349	Numa1	reviewed	E9Q7G0_198	E9Q7G0	198	S198	Numa1_S198	E9Q7G0_S198	Numa1_S198____1	E9Q7G0_S198___1	v1_5vs0min	1_sig	Numa1_S198____1	3.16509	1.41392
+	2.72822	3.18008	P06745;B2RXT5	109;109	Gpi;Gpi1	T	___1	1253000000	23.5288	22.2155	23.3361	26.4863	25.9813	26.1531	Gpi	reviewed	P06745_109	P06745	109	T109	Gpi_T109	P06745_T109	Gpi_T109____1	P06745_T109___1	v1_5vs0min	1_sig	Gpi_T109____1	3.18008	2.72822
+	1.37498	3.20555	B1AZ15;B1AZ14;Q3UMF0	1059;1060;1092	Cobll1	S	___1	1583900000	26.5195	22.9836	23.6505	27.4139	27.651	27.7054	Cobll1	reviewed	Q3UMF0_1092	Q3UMF0	1092	S1092	Cobll1_S1092	Q3UMF0_S1092	Cobll1_S1092____1	Q3UMF0_S1092___1	v1_5vs0min	1_sig	Cobll1_S1092____1	3.20555	1.37498
+	1.69357	3.27388	B2RQ18;Q6P9Q6;Q80YW7;Q80YW6;Q80YW9	386;386;386;386;386	Fkbp15	S	___1	1021400000	23.7252	22.4551	25.4527	26.9234	27.195	27.3362	Fkbp15	reviewed	Q6P9Q6_386	Q6P9Q6	386	S386	Fkbp15_S386	Q6P9Q6_S386	Fkbp15_S386____1	Q6P9Q6_S386___1	v1_5vs0min	1_sig	Fkbp15_S386____1	3.27388	1.69357
+	3.76567	3.28163	A0A0U1RNX8;O08664	97;97	Bcl7c	S	___1	569860000	23.5417	23.1188	22.7867	26.6393	26.3286	26.3241	Bcl7c	reviewed	O08664_97	O08664	97	S97	Bcl7c_S97	O08664_S97	Bcl7c_S97____1	O08664_S97___1	v1_5vs0min	1_sig	Bcl7c_S97____1	3.28163	3.76567
+	5.38807	3.28383	Q6XZL8;Q571B8;H9LAN6;Q679P5;F7CVL0;Q5YL88	373;207;373;264;156;159	Dot1l;mKIAA1814	S	___1	485690000	22.9452	22.7862	22.8121	26.0064	26.1062	26.2823	Dot1l	unreviewed	Q6XZL8_373	Q6XZL8	373	S373	Dot1l_S373	Q6XZL8_S373	Dot1l_S373____1	Q6XZL8_S373___1	v1_5vs0min	1_sig	Dot1l_S373____1	3.28383	5.38807
+	4.56649	3.28445	E9Q3I8;E9Q3I9;E9Q3I4;E9Q3I5;E9Q0N0;Q9Z0R4;Q3U2A1;Q6NZJ5;D3Z6P4	315;315;278;315;315;315;315;315;254	Itsn1	S	___1	557880000	22.9064	23.3977	23.17	26.5509	26.3938	26.3828	Itsn1	reviewed	Q9Z0R4_315	Q9Z0R4	315	S315	Itsn1_S315	Q9Z0R4_S315	Itsn1_S315____1	Q9Z0R4_S315___1	v1_5vs0min	1_sig	Itsn1_S315____1	3.28445	4.56649
+	3.9725	3.31333	G5E861	620	Sclt1	T	___3	618230000	22.8776	23.5417	23.2725	26.7173	26.3758	26.5388	Sclt1	reviewed	G5E861_620	G5E861	620	T620	Sclt1_T620	G5E861_T620	Sclt1_T620____3	G5E861_T620___3	v1_5vs0min	1_sig	Sclt1_T620____3	3.31333	3.9725
+	2.4059	3.34172	Q9CQV4	435	Fam134c	S	___3	1365100000	24.3951	23.1845	22.4996	26.7514	26.792	26.5609	Fam134c	reviewed	Q9CQV4_435	Q9CQV4	435	S435	Fam134c_S435	Q9CQV4_S435	Fam134c_S435____3	Q9CQV4_S435___3	v1_5vs0min	1_sig	Fam134c_S435____3	3.34172	2.4059
+	5.21991	3.37408	F8WIP7;A0A494BBF7;Q3UKV4;D3Z5N6;Q61103	98;102;142;142;142	Dpf2	S	___1	1375700000	24.3786	24.7467	24.5352	27.9442	27.9165	27.9221	Dpf2	reviewed	Q61103_142	Q61103	142	S142	Dpf2_S142	Q61103_S142	Dpf2_S142____1	Q61103_S142___1	v1_5vs0min	1_sig	Dpf2_S142____1	3.37408	5.21991
+	1.34366	3.376	Q9WU62	259	Incenp	S	___2	1429500000	23.4482	22.3084	26.193	26.9577	27.376	27.744	Incenp	reviewed	Q9WU62_259	Q9WU62	259	S259	Incenp_S259	Q9WU62_S259	Incenp_S259____2	Q9WU62_S259___2	v1_5vs0min	1_sig	Incenp_S259____2	3.376	1.34366
+	3.48785	3.40048	Q6PR54;J7I1C3	1387;1387	Rif1	S	___1	528430000	24.1925	23.2628	23.6372	27.2372	26.8598	27.1969	Rif1	reviewed	Q6PR54_1387	Q6PR54	1387	S1387	Rif1_S1387	Q6PR54_S1387	Rif1_S1387____1	Q6PR54_S1387___1	v1_5vs0min	1_sig	Rif1_S1387____1	3.40048	3.48785
+	3.25216	3.48022	Q05DE1;A2AHJ7;A2AHK0;Q80UP3	356;179;356;162	Dgkz	S	___1	672600000	23.6661	22.665	22.9748	26.9216	26.2965	26.5285	Dgkz	reviewed	Q80UP3_162	Q80UP3	162	S162	Dgkz_S162	Q80UP3_S162	Dgkz_S162____1	Q80UP3_S162___1	v1_5vs0min	1_sig	Dgkz_S162____1	3.48022	3.25216
+	1.54262	3.50095	Q6PGL7	1169	Fam21	S	___3	1952300000	26.436	23.3493	23.304	27.5818	27.9784	28.032	Fam21	reviewed	Q6PGL7_1169	Q6PGL7	1169	S1169	Fam21_S1169	Q6PGL7_S1169	Fam21_S1169____3	Q6PGL7_S1169___3	v1_5vs0min	1_sig	Fam21_S1169____3	3.50095	1.54262
+	2.70975	3.52154	D3YTR5;D3YTR4;Q9Z2D8	61;53;85	Mbd3	S	___1	725910000	23.7024	22.0963	23.1981	26.6421	26.2928	26.6266	Mbd3	reviewed	Q9Z2D8_85	Q9Z2D8	85	S85	Mbd3_S85	Q9Z2D8_S85	Mbd3_S85____1	Q9Z2D8_S85___1	v1_5vs0min	1_sig	Mbd3_S85____1	3.52154	2.70975
+	1.12735	3.52515	Q91ZJ5	13	Ugp2	S	___1	3398000000	27.6809	22.8635	26.3698	29.3965	28.5533	29.5399	Ugp2	reviewed	Q91ZJ5_13	Q91ZJ5	13	S13	Ugp2_S13	Q91ZJ5_S13	Ugp2_S13____1	Q91ZJ5_S13___1	v1_5vs0min	1_sig	Ugp2_S13____1	3.52515	1.12735
+	3.08913	3.56279	Q6P5B5;Q9WVR4	622;621	Fxr2	S	___3	4043100000	23.8561	22.892	23.9741	27.478	27.1143	26.8184	Fxr2	reviewed	Q9WVR4_621	Q9WVR4	621	S621	Fxr2_S621	Q9WVR4_S621	Fxr2_S621____3	Q9WVR4_S621___3	v1_5vs0min	1_sig	Fxr2_S621____3	3.56279	3.08913
+	1.11342	3.56488	A2RRR3;E9Q8N5;Q08EB6;F7DCH5;B9EJA4;Q8BRT1;Q08EB5	807;1004;1005;1025;1026;1004;1022	Clasp2	S	___1	3240100000	27.4891	22.9236	23.1924	27.5387	28.3423	28.4188	Clasp2	reviewed	Q8BRT1_1004	Q8BRT1	1004	S1004	Clasp2_S1004	Q8BRT1_S1004	Clasp2_S1004____1	Q8BRT1_S1004___1	v1_5vs0min	1_sig	Clasp2_S1004____1	3.56488	1.11342
+	4.02572	3.59815	A2RRR3;E9Q8N5;Q08EB6;F7DCH5;B9EJA4;Q8BRT1;Q08EB5	372;570;570;591;591;570;588	Clasp2	S	___1	955950000	23.466	23.6627	22.979	26.8118	27.1634	26.9271	Clasp2	reviewed	Q8BRT1_570	Q8BRT1	570	S570	Clasp2_S570	Q8BRT1_S570	Clasp2_S570____1	Q8BRT1_S570___1	v1_5vs0min	1_sig	Clasp2_S570____1	3.59815	4.02572
+	2.90874	3.65189	Q6P5B5;Q9WVR4	603;602	Fxr2	S	___3	8425300000	22.9632	23.2082	24.2835	27.478	27.1143	26.8184	Fxr2	reviewed	Q9WVR4_602	Q9WVR4	602	S602	Fxr2_S602	Q9WVR4_S602	Fxr2_S602____3	Q9WVR4_S602___3	v1_5vs0min	1_sig	Fxr2_S602____3	3.65189	2.90874
+	3.3608	3.65477	Q6NZR2;A0A1B0GT46	436;235	Msantd2	S	___1	1489100000	22.9605	23.6601	23.6806	27.525	27.0715	26.669	Msantd2	reviewed	Q6NZR2_436	Q6NZR2	436	S436	Msantd2_S436	Q6NZR2_S436	Msantd2_S436____1	Q6NZR2_S436___1	v1_5vs0min	1_sig	Msantd2_S436____1	3.65477	3.3608
+	2.58753	3.66372	E9Q3E2;Q3U336;Q8CC35;Q3TY32;Q3URF1	521;282;521;446;282	Synpo	S	___1	1647800000	24.0882	22.9258	24.5705	27.1267	27.472	27.9769	Synpo	reviewed	Q8CC35_521	Q8CC35	521	S521	Synpo_S521	Q8CC35_S521	Synpo_S521____1	Q8CC35_S521___1	v1_5vs0min	1_sig	Synpo_S521____1	3.66372	2.58753
+	1.19064	3.6821	Q8R3C6	944	Rbm19	S	___1	5300500000	23.498	27.2701	23.1732	27.3551	29.4813	28.1512	Rbm19	reviewed	Q8R3C6_944	Q8R3C6	944	S944	Rbm19_S944	Q8R3C6_S944	Rbm19_S944____1	Q8R3C6_S944___1	v1_5vs0min	1_sig	Rbm19_S944____1	3.6821	1.19064
+	1.11824	3.70506	D3Z783;P31750;Q8BS26;D3YXX3	126;126;126;126	Akt1	S	___2	7011400000	24.7609	22.7508	22.9085	28.7623	24.3487	28.4243	Akt1	reviewed	P31750_126	P31750	126	S126	Akt1_S126	P31750_S126	Akt1_S126____2	P31750_S126___2	v1_5vs0min	1_sig	Akt1_S126____2	3.70506	1.11824
+	3.46388	3.70623	Q3UZ63;Q3UL31;Q3TIV2;Q6NZF1	236;289;289;289	Zc3h11a	S	___1	813860000	23.0668	22.8555	23.2095	27.0183	26.1321	27.1002	Zc3h11a	reviewed	Q6NZF1_289	Q6NZF1	289	S289	Zc3h11a_S289	Q6NZF1_S289	Zc3h11a_S289____1	Q6NZF1_S289___1	v1_5vs0min	1_sig	Zc3h11a_S289____1	3.70623	3.46388
+	1.19729	3.72228	A0A1D5RLV0;Q8C1D8;A0A1D5RMB4	667;667;119	Iws1	S	___1	1738900000	27.272	22.7598	23.0521	28.2687	27.9189	28.0631	Iws1	reviewed	Q8C1D8_667	Q8C1D8	667	S667	Iws1_S667	Q8C1D8_S667	Iws1_S667____1	Q8C1D8_S667___1	v1_5vs0min	1_sig	Iws1_S667____1	3.72228	1.19729
+	2.00899	3.72799	A0A0R4J065;Q8BGE6;Q3UNF6	383;383;383	Atg4b	S	___1	2202600000	22.911	23.9756	23.2956	27.256	28.3356	25.7747	Atg4b	reviewed	Q8BGE6_383	Q8BGE6	383	S383	Atg4b_S383	Q8BGE6_S383	Atg4b_S383____1	Q8BGE6_S383___1	v1_5vs0min	1_sig	Atg4b_S383____1	3.72799	2.00899
+	1.47813	3.77609	Q6PGL7	1172	Fam21	S	___3	2898100000	26.436	23.0211	22.8068	27.5818	27.9784	28.032	Fam21	reviewed	Q6PGL7_1172	Q6PGL7	1172	S1172	Fam21_S1172	Q6PGL7_S1172	Fam21_S1172____3	Q6PGL7_S1172___3	v1_5vs0min	1_sig	Fam21_S1172____3	3.77609	1.47813
+	3.02342	3.83297	Q9D6Z1;A2APD7;Q3UJZ7;Q3USZ5	466;182;466;466	Nop56	S	___1	944110000	22.757	21.8542	23.3288	26.4795	26.6387	26.3207	Nop56	reviewed	Q9D6Z1_466	Q9D6Z1	466	S466	Nop56_S466	Q9D6Z1_S466	Nop56_S466____1	Q9D6Z1_S466___1	v1_5vs0min	1_sig	Nop56_S466____1	3.83297	3.02342
+	1.34305	3.86711	Q8K0M3;A0A2I3BS41;Q9R1Z8	349;402;402	Sorbs3	S	___1	7261400000	27.424	23.0379	23.902	28.5461	28.5278	28.8913	Sorbs3	reviewed	Q9R1Z8_402	Q9R1Z8	402	S402	Sorbs3_S402	Q9R1Z8_S402	Sorbs3_S402____1	Q9R1Z8_S402___1	v1_5vs0min	1_sig	Sorbs3_S402____1	3.86711	1.34305
+	5.05113	3.91022	Q5F258;Q68FF6;Q3V322	592;601;84	Git1	S	___1	2400000000	23.1133	22.803	23.1158	27.097	26.8541	26.8116	Git1	reviewed	Q68FF6_601	Q68FF6	601	S601	Git1_S601	Q68FF6_S601	Git1_S601____1	Q68FF6_S601___1	v1_5vs0min	1_sig	Git1_S601____1	3.91022	5.05113
+	4.52423	3.91712	Q3URR2;E9QKT0;E9Q5E0;Q921S6;Q63943	430;429;430;430;437	Mef2d	S	___1	813610000	23.103	22.9462	23.0871	27.2551	26.6377	26.9949	Mef2d	reviewed	Q63943_437	Q63943	437	S437	Mef2d_S437	Q63943_S437	Mef2d_S437____1	Q63943_S437___1	v1_5vs0min	1_sig	Mef2d_S437____1	3.91712	4.52423
+	1.25838	4.0787	Q8BPI5;F7AR97;Q8K4C2	144;415;534	Il17rc	S	___2	7045500000	26.1121	27.6114	23.1944	28.1302	30.5902	30.4336	Il17rc	reviewed	Q8K4C2_534	Q8K4C2	534	S534	Il17rc_S534	Q8K4C2_S534	Il17rc_S534____2	Q8K4C2_S534___2	v1_5vs0min	1_sig	Il17rc_S534____2	4.0787	1.25838
+	1.42308	4.08426	Q6PGL7	1173	Fam21	S	___3	3219400000	26.436	22.4183	22.4851	27.5818	27.9784	28.032	Fam21	reviewed	Q6PGL7_1173	Q6PGL7	1173	S1173	Fam21_S1173	Q6PGL7_S1173	Fam21_S1173____3	Q6PGL7_S1173___3	v1_5vs0min	1_sig	Fam21_S1173____3	4.08426	1.42308
+	4.54329	4.12922	H3BJU7;H3BJ45;H3BJ40;H3BKH9;A0A2X0SFE2;H3BJX8;Q60875	926;938;940;953;955;1153;955	Arhgef2	S	___2	1979600000	23.0728	22.7761	23.4237	27.2343	27.1275	27.2984	Arhgef2	reviewed	Q60875_955	Q60875	955	S955	Arhgef2_S955	Q60875_S955	Arhgef2_S955____2	Q60875_S955___2	v1_5vs0min	1_sig	Arhgef2_S955____2	4.12922	4.54329
+	3.44101	4.15457	Q6P5B5;Q9WVR4	605;604	Fxr2	S	___3	4698600000	23.0258	22.4106	23.5105	27.478	27.1143	26.8184	Fxr2	reviewed	Q9WVR4_604	Q9WVR4	604	S604	Fxr2_S604	Q9WVR4_S604	Fxr2_S604____3	Q9WVR4_S604___3	v1_5vs0min	1_sig	Fxr2_S604____3	4.15457	3.44101
+	2.08146	4.16055	Q3TU15;Q3TJF3;Q61846;Q3UMB0	352;352;352;352	Melk	S	___1	1790900000	22.5291	25.4568	23.7289	28.0869	27.871	28.2385	Melk	reviewed	Q61846_352	Q61846	352	S352	Melk_S352	Q61846_S352	Melk_S352____1	Q61846_S352___1	v1_5vs0min	1_sig	Melk_S352____1	4.16055	2.08146
+	4.25525	4.16472	O55106;Q8BKL4	137;137	Strn	S	___1	3793000000	22.8774	23.0883	22.7548	26.9651	27.4755	26.774	Strn	reviewed	O55106_137	O55106	137	S137	Strn_S137	O55106_S137	Strn_S137____1	O55106_S137___1	v1_5vs0min	1_sig	Strn_S137____1	4.16472	4.25525
+	1.26432	4.2172	A2A8V9;E9PUK6;A2A8V8;Q52KI8;E9QKA4;F6UK16	586;591;577;591;591;37	Srrm1	S	___2	5561900000	23.932	28.5294	23.8959	29.4666	30.2376	29.3047	Srrm1	reviewed	Q52KI8_591	Q52KI8	591	S591	Srrm1_S591	Q52KI8_S591	Srrm1_S591____2	Q52KI8_S591___2	v1_5vs0min	1_sig	Srrm1_S591____2	4.2172	1.26432
+	1.25495	4.23233	A2A8V9;E9PUK6;A2A8V8;Q52KI8;E9QKA4;F6UK16	588;593;579;593;593;39	Srrm1	T	___2	5561900000	24.2054	28.5294	23.5772	29.4666	30.2376	29.3047	Srrm1	reviewed	Q52KI8_593	Q52KI8	593	T593	Srrm1_T593	Q52KI8_T593	Srrm1_T593____2	Q52KI8_T593___2	v1_5vs0min	1_sig	Srrm1_T593____2	4.23233	1.25495
+	4.22639	4.25714	D3Z7I0;Q8BL74	934;891	Gtf3c2	T	___1	645210000	23.4648	22.6479	23.1266	27.2987	27.299	27.413	Gtf3c2	reviewed	Q8BL74_891	Q8BL74	891	T891	Gtf3c2_T891	Q8BL74_T891	Gtf3c2_T891____1	Q8BL74_T891___1	v1_5vs0min	1_sig	Gtf3c2_T891____1	4.25714	4.22639
+	4.27507	4.36608	Q3UGV7;G5E8R8;Q6P5G6	288;288;266	Ubxn7	S	___1	836320000	23.2945	23.273	23.2307	27.405	27.3823	28.1091	Ubxn7	reviewed	Q6P5G6_266	Q6P5G6	266	S266	Ubxn7_S266	Q6P5G6_S266	Ubxn7_S266____1	Q6P5G6_S266___1	v1_5vs0min	1_sig	Ubxn7_S266____1	4.36608	4.27507
+	2.31131	4.39635	Q6PR54	976	Rif1	S	___1	963220000	23.9546	22.099	23.9239	27.0052	27.5222	28.6391	Rif1	reviewed	Q6PR54_976	Q6PR54	976	S976	Rif1_S976	Q6PR54_S976	Rif1_S976____1	Q6PR54_S976___1	v1_5vs0min	1_sig	Rif1_S976____1	4.39635	2.31131
+	3.20174	4.59038	Q8CHS9;Q80U93;A0A0A6YW83	104;660;16	Nup214	S	___1	3698900000	23.7476	23.7611	22.3697	28.0462	27.698	27.9054	Nup214	reviewed	Q80U93_660	Q80U93	660	S660	Nup214_S660	Q80U93_S660	Nup214_S660____1	Q80U93_S660___1	v1_5vs0min	1_sig	Nup214_S660____1	4.59038	3.20174
+	1.84488	4.6361	A0A0A6YXC8;A0A0A6YW06;J3QNM3;E9QKQ9;E9QLZ9;Q03173	456;717;721;721;736;734	Enah	T	___1	3213700000	23.2586	23.305	23.3855	27.0268	30.1766	26.654	Enah	reviewed	Q03173_734	Q03173	734	T734	Enah_T734	Q03173_T734	Enah_T734____1	Q03173_T734___1	v1_5vs0min	1_sig	Enah_T734____1	4.6361	1.84488
+	1.96184	4.7282	A0A2K6EDP7;P59328;A0A0R4J1F8	377;377;340	Wdhd1	S	___1	2393700000	25.7608	22.1237	24.0961	28.784	28.5852	28.796	Wdhd1	reviewed	P59328_377	P59328	377	S377	Wdhd1_S377	P59328_S377	Wdhd1_S377____1	P59328_S377___1	v1_5vs0min	1_sig	Wdhd1_S377____1	4.7282	1.96184
+	3.95522	4.86331	Q3UID0;Q6PDG5	304;304	Smarcc2	S	___2	4419200000	23.7574	22.8014	23.6719	28.4531	28.2574	28.1102	Smarcc2	reviewed	Q6PDG5_304	Q6PDG5	304	S304	Smarcc2_S304	Q6PDG5_S304	Smarcc2_S304____2	Q6PDG5_S304___2	v1_5vs0min	1_sig	Smarcc2_S304____2	4.86331	3.95522
+	2.96917	4.93412	Q8CIJ3;Q8JZQ9	153;153	Eif3b	S	___2	2438100000	23.2446	22.6673	24.3416	27.8916	28.2078	28.9565	Eif3b	reviewed	Q8JZQ9_153	Q8JZQ9	153	S153	Eif3b_S153	Q8JZQ9_S153	Eif3b_S153____2	Q8JZQ9_S153___2	v1_5vs0min	1_sig	Eif3b_S153____2	4.93412	2.96917
+	3.45673	4.9437	Q3UZ17;Q7TNC4	18;18	Luc7l2	S	___1	2208200000	23.8643	24.6483	23.3799	29.2659	28.4676	28.9901	Luc7l2	reviewed	Q7TNC4_18	Q7TNC4	18	S18	Luc7l2_S18	Q7TNC4_S18	Luc7l2_S18____1	Q7TNC4_S18___1	v1_5vs0min	1_sig	Luc7l2_S18____1	4.9437	3.45673
+	3.20279	5.06134	Q9DAP7	198	Asf1b	S	___1	1558400000	24.0448	22.6201	23.7377	28.0537	28.4806	29.0522	Asf1b	reviewed	Q9DAP7_198	Q9DAP7	198	S198	Asf1b_S198	Q9DAP7_S198	Asf1b_S198____1	Q9DAP7_S198___1	v1_5vs0min	1_sig	Asf1b_S198____1	5.06134	3.20279
+	3.9783	5.18226	Q8VDF2	656	Uhrf1	S	___1	1230800000	23.0686	22.7027	23.6402	28.5948	28.4305	27.933	Uhrf1	reviewed	Q8VDF2_656	Q8VDF2	656	S656	Uhrf1_S656	Q8VDF2_S656	Uhrf1_S656____1	Q8VDF2_S656___1	v1_5vs0min	1_sig	Uhrf1_S656____1	5.18226	3.9783
+	2.8296	5.18667	Q8CIJ3;Q8JZQ9	143;143	Eif3b	S	___2	7315500000	22.5523	22.6019	24.3416	27.8916	28.2078	28.9565	Eif3b	reviewed	Q8JZQ9_143	Q8JZQ9	143	S143	Eif3b_S143	Q8JZQ9_S143	Eif3b_S143____2	Q8JZQ9_S143___2	v1_5vs0min	1_sig	Eif3b_S143____2	5.18667	2.8296
+	3.79387	5.2198	Q9Z1D2;P48754;Q6NV63;B0FT00	705;705;705;424	Brca1	S	___1	1709800000	23.6014	22.5117	23.6541	28.4459	28.6087	28.372	Brca1	reviewed	P48754_705	P48754	705	S705	Brca1_S705	P48754_S705	Brca1_S705____1	P48754_S705___1	v1_5vs0min	1_sig	Brca1_S705____1	5.2198	3.79387
+	4.27845	5.57636	Q6PGL7;A0A0N4SUJ0;A0A0N4SV74;Q8BRP9	783;697;783;429	Fam21	S	___1	2571100000	23.8708	23.1276	22.9422	29.0814	28.8949	28.6934	Fam21	reviewed	Q6PGL7_783	Q6PGL7	783	S783	Fam21_S783	Q6PGL7_S783	Fam21_S783____1	Q6PGL7_S783___1	v1_5vs0min	1_sig	Fam21_S783____1	5.57636	4.27845
+	3.92849	5.71737	P70399;A0A5H1ZRL7;Q8BLA0;A2AU90;Q3UG49	268;268;263;268;267	Tp53bp1;Trp53bp1	S	___1	7275600000	23.5754	23.4336	24.5225	29.783	29.6823	29.2183	Tp53bp1	reviewed	P70399_268	P70399	268	S268	Tp53bp1_S268	P70399_S268	Tp53bp1_S268____1	P70399_S268___1	v1_5vs0min	1_sig	Tp53bp1_S268____1	5.71737	3.92849
+	4.56718	5.86629	B9EHE8;E9Q9Q2;A0A087WPF0;Q80ZH9;A0A087WQF6;F6TDX7;Q9DCB4;Q80TM6;F6Z9T5	282;282;226;282;268;44;278;283;34	R3hdm1;R3hdm2;Arpp21	S	___1	2143500000	22.9205	22.4307	22.5764	28.8435	28.07	28.6128	R3hdm1	reviewed	Q9DCB4_278	Q9DCB4	278	S278	R3hdm1_S278	Q9DCB4_S278	R3hdm1_S278____1	Q9DCB4_S278___1	v1_5vs0min	1_sig	R3hdm1_S278____1	5.86629	4.56718
+	5.08298	9.19368	Q64337	357	Sqstm1	S	___1	27819000000	23.3201	22.2479	22.9315	31.954	32.0716	32.055	Sqstm1	reviewed	Q64337_357	Q64337	357	S357	Sqstm1_S357	Q64337_S357	Sqstm1_S357____1	Q64337_S357___1	v1_5vs0min	1_sig	Sqstm1_S357____1	9.19368	5.08298

## Sheet: 15 min vs 0 min
Significant	X.Log.P.value.	Difference	Proteins	Positions.within.proteins	Gene.names	Amino.acid	Multiplicity	Intensity	Intensity_con_1	Intensity_con_2	Intensity_con_3	Intensity_exp_1	Intensity_exp_2	Intensity_exp_3	Gene.names.split	status	Index	Protein_single	Position_single	AA_site	Gene_AA_site	Entry_AA_site	Gene_AA_site_multiplicity	Entry_AA_site_multiplicity	file_name	sig_index	Label_site	Log2FC	Neg_log_p_value
+	4.067	-5.11406	B8JJC1;Q8BJ37	119;119	Tdp1	S	___1	3142700000	28.4966	27.885	28.6815	23.1532	23.6315	22.9361	Tdp1	reviewed	Q8BJ37_119	Q8BJ37	119	S119	Tdp1_S119	Q8BJ37_S119	Tdp1_S119____1	Q8BJ37_S119___1	v2_15vs0min	1_sig	Tdp1_S119____1	-5.11406	4.067
+	3.43401	-4.93392	Q9DBN9	150	Ddx59	S	___1	1789000000	28.2113	27.708	28.1474	22.2863	23.6621	23.3165	Ddx59	reviewed	Q9DBN9_150	Q9DBN9	150	S150	Ddx59_S150	Q9DBN9_S150	Ddx59_S150____1	Q9DBN9_S150___1	v2_15vs0min	1_sig	Ddx59_S150____1	-4.93392	3.43401
+	4.0487	-4.34341	A0A1D5RM34;A0A5F8MPF3;A0A5F8MPN4;A0A5F8MPU7;Q8CJ19	106;977;977;977;977	Mical3	S	___1	1012200000	28.0967	27.3931	27.977	23.7863	23.2318	23.4185	Mical3	reviewed	Q8CJ19_977	Q8CJ19	977	S977	Mical3_S977	Q8CJ19_S977	Mical3_S977____1	Q8CJ19_S977___1	v2_15vs0min	1_sig	Mical3_S977____1	-4.34341	4.0487
+	2.81096	-4.13994	Q564F3;Q3UAC2;P97351;Q3U5P8;Q9D1S3;Q3UJU5	237;237;237;237;237;237	Rps3a1;Rps3a	S	___1	1388100000	27.4615	27.3403	27.2839	22.5119	24.2736	22.8804	Rps3a1	reviewed	P97351_237	P97351	237	S237	Rps3a1_S237	P97351_S237	Rps3a1_S237____1	P97351_S237___1	v2_15vs0min	1_sig	Rps3a1_S237____1	-4.13994	2.81096
+	1.43999	-3.83381	Q6DFZ1;Q6PB54	1477;447	Gbf1	S	___1	8229700000	29.7831	30.5372	30.6054	28.4652	26.6697	24.2895	Gbf1	unreviewed	Q6DFZ1_1477	Q6DFZ1	1477	S1477	Gbf1_S1477	Q6DFZ1_S1477	Gbf1_S1477____1	Q6DFZ1_S1477___1	v2_15vs0min	1_sig	Gbf1_S1477____1	-3.83381	1.43999
+	3.04034	-3.79572	Q3UEJ6;Q91WP9;Q3TJQ7;Q9ET01	471;562;562;562	Pygl	S	___1	1209100000	27.2598	27.2228	27.5765	24.3218	23.4566	22.8935	Pygl	reviewed	Q9ET01_562	Q9ET01	562	S562	Pygl_S562	Q9ET01_S562	Pygl_S562____1	Q9ET01_S562___1	v2_15vs0min	1_sig	Pygl_S562____1	-3.79572	3.04034
+	4.4979	-3.78278	P11881	1588	Itpr1	S	___1	1546800000	27.6391	27.1053	27.5602	23.7416	23.5047	23.7099	Itpr1	reviewed	P11881_1588	P11881	1588	S1588	Itpr1_S1588	P11881_S1588	Itpr1_S1588____1	P11881_S1588___1	v2_15vs0min	1_sig	Itpr1_S1588____1	-3.78278	4.4979
+	4.8308	-3.47173	Q9D6W8	201		T	___1	741180000	26.9071	26.8477	26.9585	23.6983	23.2674	23.3324	Q9D6W8	reviewed	Q9D6W8_201	Q9D6W8	201	T201	Q9D6W8_T201	Q9D6W8_T201	Q9D6W8_T201____1	Q9D6W8_T201___1	v2_15vs0min	1_sig	Q9D6W8_T201____1	-3.47173	4.8308
+	4.01903	-3.28751	B9EJ97;A2AG68;Q64430;A0A1B4Z9K1;Q3TAY6;Q3T9Y7	270;270;270;57;270;270	Atp7a	S	___1	508920000	25.7892	25.9731	26.2789	22.8752	22.8828	22.4207	Atp7a	reviewed	Q64430_270	Q64430	270	S270	Atp7a_S270	Q64430_S270	Atp7a_S270____1	Q64430_S270___1	v2_15vs0min	1_sig	Atp7a_S270____1	-3.28751	4.01903
+	1.61961	-3.26688	D3Z7I0;Q8BL74	940;897	Gtf3c2	S	___1	388280000	28.0792	25.1467	26.0095	23.48	23.4238	22.531	Gtf3c2	reviewed	Q8BL74_897	Q8BL74	897	S897	Gtf3c2_S897	Q8BL74_S897	Gtf3c2_S897____1	Q8BL74_S897___1	v2_15vs0min	1_sig	Gtf3c2_S897____1	-3.26688	1.61961
+	3.21789	-3.25547	Q3V1W5;F6WKE4;Q4H438;F6R6P2;O70258	329;312;329;353;353	Sgce	T	___1	615570000	26.6649	26.8816	26.2749	22.7927	23.5908	23.6714	Sgce	reviewed	O70258_353	O70258	353	T353	Sgce_T353	O70258_T353	Sgce_T353____1	O70258_T353___1	v2_15vs0min	1_sig	Sgce_T353____1	-3.25547	3.21789
+	1.65091	-2.93958	D6RIM5;Q6P5G2;Q3U3Y7;P70453;F6VJY9;D3Z6W6	84;84;84;58;21;58	Pde7a	S	___1	770570000	27.0601	26.3198	26.9047	25.3657	22.8563	23.244	Pde7a	reviewed	P70453_58	P70453	58	S58	Pde7a_S58	P70453_S58	Pde7a_S58____1	P70453_S58___1	v2_15vs0min	1_sig	Pde7a_S58____1	-2.93958	1.65091
+	4.46136	-2.90554	Z4YJT3;Q6ZQ58;Q3UU34	759;759;584	Larp1	T	___2	374480000	25.9172	26.0333	26.0486	22.831	23.1612	23.2903	Larp1	reviewed	Q6ZQ58_759	Q6ZQ58	759	T759	Larp1_T759	Q6ZQ58_T759	Larp1_T759____2	Q6ZQ58_T759___2	v2_15vs0min	1_sig	Larp1_T759____2	-2.90554	4.46136
+	2.45021	-2.83775	A0A140T8I9;E9Q3L2;A0A1S6GWJ7	172;233;233	Pi4ka	S	___1	526350000	25.9104	26.5712	26.7601	22.8257	24.083	23.8198	Pi4ka	reviewed	E9Q3L2_233	E9Q3L2	233	S233	Pi4ka_S233	E9Q3L2_S233	Pi4ka_S233____1	E9Q3L2_S233___1	v2_15vs0min	1_sig	Pi4ka_S233____1	-2.83775	2.45021
+	2.3489	-2.83295	B1AWT2;B1AWT3;Q7TT45	95;150;145	Rragd	S	___1	1268300000	27.2572	26.3743	27.0425	24.867	23.5101	23.7981	Rragd	reviewed	Q7TT45_145	Q7TT45	145	S145	Rragd_S145	Q7TT45_S145	Rragd_S145____1	Q7TT45_S145___1	v2_15vs0min	1_sig	Rragd_S145____1	-2.83295	2.3489
+	3.94342	-2.76456	Q6P9L5;Q6PDG0;B9EJ54;A0A0J9YUD5;Q6ZQG1	1010;1162;1167;1220;1226	Nup205	S	___1	752870000	26.06	25.9967	26.0287	23.0589	23.104	23.6288	Nup205	unreviewed	Q6P9L5_1010	Q6P9L5	1010	S1010	Nup205_S1010	Q6P9L5_S1010	Nup205_S1010____1	Q6P9L5_S1010___1	v2_15vs0min	1_sig	Nup205_S1010____1	-2.76456	3.94342
+	2.61192	-2.75236	A0A1L1SU97;Q6P9L6	340;568	Kif15	S	___1	814780000	26.5052	25.4029	26.1585	23.706	22.8752	23.2283	Kif15	reviewed	Q6P9L6_568	Q6P9L6	568	S568	Kif15_S568	Q6P9L6_S568	Kif15_S568____1	Q6P9L6_S568___1	v2_15vs0min	1_sig	Kif15_S568____1	-2.75236	2.61192
+	3.15269	-2.71932	Q3TLR3;Q8CH72	337;337	Trim32	S	___1	1754100000	26.0159	25.6199	25.6973	23.5532	22.6643	22.9576	Trim32	reviewed	Q8CH72_337	Q8CH72	337	S337	Trim32_S337	Q8CH72_S337	Trim32_S337____1	Q8CH72_S337___1	v2_15vs0min	1_sig	Trim32_S337____1	-2.71932	3.15269
+	3.70582	-2.54963	H3BJG7;Q9CX62	27;25	Fam212a	S	___1	775750000	25.5256	25.2132	25.4369	22.9684	23.0549	22.5035	Fam212a	reviewed	Q9CX62_25	Q9CX62	25	S25	Fam212a_S25	Q9CX62_S25	Fam212a_S25____1	Q9CX62_S25___1	v2_15vs0min	1_sig	Fam212a_S25____1	-2.54963	3.70582
+	2.34644	-2.3673	G5E829;Q3TSK3;A0A1W2P772;Q6PG79;Q8K314	1165;235;262;317;859	Atp2b1	T	___1	1581500000	25.5088	26.2352	26.5703	24.2567	23.5774	23.3783	Atp2b1	reviewed	G5E829_1165	G5E829	1165	T1165	Atp2b1_T1165	G5E829_T1165	Atp2b1_T1165____1	G5E829_T1165___1	v2_15vs0min	1_sig	Atp2b1_T1165____1	-2.3673	2.34644
+	2.7939	-2.34064	Q9D2D7;D3Z717;D3Z524;D3Z2E5	66;66;66;66	Znf687;Zfp687	S	___1	407630000	26.1781	25.3405	25.5006	23.066	23.6487	23.2826	Znf687	reviewed	Q9D2D7_66	Q9D2D7	66	S66	Znf687_S66	Q9D2D7_S66	Znf687_S66____1	Q9D2D7_S66___1	v2_15vs0min	1_sig	Znf687_S66____1	-2.34064	2.7939
+	2.03406	-2.3246	A6H663;Q9JLV1;Q3TAM9	179;179;179	Bag3	S	___1	410140000	26.6225	25.9091	25.7935	22.9614	24.3439	24.0461	Bag3	reviewed	Q9JLV1_179	Q9JLV1	179	S179	Bag3_S179	Q9JLV1_S179	Bag3_S179____1	Q9JLV1_S179___1	v2_15vs0min	1_sig	Bag3_S179____1	-2.3246	2.03406
+	2.23243	-2.29763	A0A0R4J0H5;A0A140T8R4;Q6RUT5;Q6S5C2	253;260;287;253	Tce7;Gnptg	S	___1	258010000	25.7269	24.8841	25.6167	22.4651	23.6033	23.2665	Tce7	reviewed	Q6S5C2_253	Q6S5C2	253	S253	Tce7_S253	Q6S5C2_S253	Tce7_S253____1	Q6S5C2_S253___1	v2_15vs0min	1_sig	Tce7_S253____1	-2.29763	2.23243
+	2.8217	-2.29369	Q569Z6;Q8BZN7;Q8BV76;Q8R353	243;243;243;243	Thrap3	S	___2	53545000000	25.5462	25.0473	25.5097	22.6631	23.0343	23.5247	Thrap3	reviewed	Q569Z6_243	Q569Z6	243	S243	Thrap3_S243	Q569Z6_S243	Thrap3_S243____2	Q569Z6_S243___2	v2_15vs0min	1_sig	Thrap3_S243____2	-2.29369	2.8217
+	3.3423	-2.28087	B1AST8;B1AST7;Q60592;E9QLW6;E9Q1Q1;Q9DBV8	972;979;973;1033;1040;247	Mast2	S	___1	139840000	25.2845	25.2353	25.8257	22.9712	23.3264	23.2053	Mast2	reviewed	Q60592_973	Q60592	973	S973	Mast2_S973	Q60592_S973	Mast2_S973____1	Q60592_S973___1	v2_15vs0min	1_sig	Mast2_S973____1	-2.28087	3.3423
+	2.42792	-2.25063	Q543X9;Q80TA8;Q9JM55	223;226;223	Tob2	S	___1	367340000	25.0296	25.0946	25.8218	23.2315	23.4273	22.5354	Tob2	reviewed	Q9JM55_223	Q9JM55	223	S223	Tob2_S223	Q9JM55_S223	Tob2_S223____1	Q9JM55_S223___1	v2_15vs0min	1_sig	Tob2_S223____1	-2.25063	2.42792
+	2.80035	-2.11595	Q80UU6;Q99PG2;Q3UF10	572;572;500	Ogfr	S	___1	198080000	25.6103	25.2109	25.7871	23.7117	23.5568	22.9919	Ogfr	reviewed	Q99PG2_572	Q99PG2	572	S572	Ogfr_S572	Q99PG2_S572	Ogfr_S572____1	Q99PG2_S572___1	v2_15vs0min	1_sig	Ogfr_S572____1	-2.11595	2.80035
+	2.34165	-2.09201	D3Z734;D3Z733;E9Q392;Q9QXK2;Q8CDH2;W4VSP9;Q921R6	99;99;99;99;99;99;99	Rad18	S	___1	778250000	25.2212	25.299	26.1106	23.0077	23.7604	23.5868	Rad18	reviewed	Q9QXK2_99	Q9QXK2	99	S99	Rad18_S99	Q9QXK2_S99	Rad18_S99____1	Q9QXK2_S99___1	v2_15vs0min	1_sig	Rad18_S99____1	-2.09201	2.34165
+	2.56877	-1.98774	Q91WP1;Q8K094;Q8BVF6;Q60977	384;384;384;391	Pvr	S	___1	476290000	25.4942	25.1859	25.1752	22.8678	23.1972	23.8271	Pvr	unreviewed	Q91WP1_384	Q91WP1	384	S384	Pvr_S384	Q91WP1_S384	Pvr_S384____1	Q91WP1_S384___1	v2_15vs0min	1_sig	Pvr_S384____1	-1.98774	2.56877
+	2.23289	-1.95746	F8WIE5;Q69ZR2;Q3U5E1	632;633;632	Hectd1	S	___1	417890000	25.3948	24.9002	25.5995	22.9723	23.9362	23.1136	Hectd1	reviewed	Q69ZR2_633	Q69ZR2	633	S633	Hectd1_S633	Q69ZR2_S633	Hectd1_S633____1	Q69ZR2_S633___1	v2_15vs0min	1_sig	Hectd1_S633____1	-1.95746	2.23289
+	2.14268	-1.94359	Q01853;Q8BNF8	702;619	Vcp	S	___1	377820000	25.2134	25.6347	26.1421	23.5797	24.2507	23.3291	Vcp	reviewed	Q01853_702	Q01853	702	S702	Vcp_S702	Q01853_S702	Vcp_S702____1	Q01853_S702___1	v2_15vs0min	1_sig	Vcp_S702____1	-1.94359	2.14268
+	2.09203	-1.91551	E9Q616;Q8VDN3;Q6UIL4;Q8CGE7	5553;921;574;562	Ahnak	S	___1	156420000	24.3512	25.3951	25.2426	23.4855	22.7398	23.0172	Ahnak	unreviewed	E9Q616_5553	E9Q616	5553	S5553	Ahnak_S5553	E9Q616_S5553	Ahnak_S5553____1	E9Q616_S5553___1	v2_15vs0min	1_sig	Ahnak_S5553____1	-1.91551	2.09203
+	2.6166	-1.86067	A0A0G2JGC2;A0A0G2JFV3;A0A0G2JDE3;A0A0G2JG66;A0A0G2JDF4;A0A0G2JFF5;A0A0G2JDK6;A0A0G2JGM8;Q8JZZ7;Q0P6A0;A0A0G2JGZ4	265;1135;1197;1229;1246;1261;1272;1281;1281;33;248	Lphn2;Adgrl2	S	___1	239610000	25.521	25.4053	25.5675	23.8266	23.1073	23.9779	Lphn2	reviewed	Q8JZZ7_1281	Q8JZZ7	1281	S1281	Lphn2_S1281	Q8JZZ7_S1281	Lphn2_S1281____1	Q8JZZ7_S1281___1	v2_15vs0min	1_sig	Lphn2_S1281____1	-1.86067	2.6166
+	2.5914	-1.84196	E9Q6P5;A0A1Y7VL44;Q3UFQ5	202;202;202	Ttc7b	S	___1	228760000	25.1771	25.3703	25.2401	23.9534	23.2101	23.0981	Ttc7b	reviewed	E9Q6P5_202	E9Q6P5	202	S202	Ttc7b_S202	E9Q6P5_S202	Ttc7b_S202____1	E9Q6P5_S202___1	v2_15vs0min	1_sig	Ttc7b_S202____1	-1.84196	2.5914
+	2.67915	-1.83685	I6L987;Q9Z248	203;203	Aebp2	S	___2	563580000	25.1087	24.816	25.0922	23.5214	22.7074	23.2777	Aebp2	reviewed	Q9Z248_203	Q9Z248	203	S203	Aebp2_S203	Q9Z248_S203	Aebp2_S203____2	Q9Z248_S203___2	v2_15vs0min	1_sig	Aebp2_S203____2	-1.83685	2.67915
+	2.54015	-1.77017	Q9ESL4	690	Zak	S	___2	901100000	25.3941	25.2409	25.5566	23.9513	23.1208	23.8091	Zak	reviewed	Q9ESL4_690	Q9ESL4	690	S690	Zak_S690	Q9ESL4_S690	Zak_S690____2	Q9ESL4_S690___2	v2_15vs0min	1_sig	Zak_S690____2	-1.77017	2.54015
+	2.7207	-1.74923	B9EHN0;A0A1S6GWH5;Q02053	21;81;21	Uba1	S	___2	2261000000	25.329	24.9197	24.904	23.0403	23.1786	23.6862	Uba1	reviewed	Q02053_21	Q02053	21	S21	Uba1_S21	Q02053_S21	Uba1_S21____2	Q02053_S21___2	v2_15vs0min	1_sig	Uba1_S21____2	-1.74923	2.7207
+	3.12608	-1.71407	Q3UDC8;P58252;Q3UZ14;Q6P9L9;Q8BMA8;Q8C153;Q3UMI7;Q3UBL9;Q3TX47;Q3TWX1;Q3TK17;Q3TLB1;Q3TJZ1;Q3TW58;O89070	435;435;435;420;435;435;435;435;435;435;435;435;435;435;7	Eef2	T	___1	410580000	24.7785	24.776	25.2527	23.3475	23.2812	23.0363	Eef2	reviewed	P58252_435	P58252	435	T435	Eef2_T435	P58252_T435	Eef2_T435____1	P58252_T435___1	v2_15vs0min	1_sig	Eef2_T435____1	-1.71407	3.12608
+	2.47633	-1.67777	E9PVX6	2392	Mki67	S	___1	157800000	24.9348	24.9648	24.5496	22.956	23.6008	22.8592	Mki67	reviewed	E9PVX6_2392	E9PVX6	2392	S2392	Mki67_S2392	E9PVX6_S2392	Mki67_S2392____1	E9PVX6_S2392___1	v2_15vs0min	1_sig	Mki67_S2392____1	-1.67777	2.47633
+	3.42553	1.5188	H3BKF6;H3BK24;H3BJQ9;P53564;Q3V2M8;E9QKE9;H3BLS0	1106;1221;1234;1232;177;1143;1226	Cux1	S	___1	814040000	24.9355	24.8354	25.0931	26.2993	26.6894	26.4316	Cux1	reviewed	P53564_1232	P53564	1232	S1232	Cux1_S1232	P53564_S1232	Cux1_S1232____1	P53564_S1232___1	v2_15vs0min	1_sig	Cux1_S1232____1	1.5188	3.42553
+	5.65514	1.52825	Q09XV5;F7AL76	2202;862	Chd8	S	___2	342190000	23.4538	23.4732	23.4186	25.0326	24.9829	24.9148	Chd8	reviewed	Q09XV5_2202	Q09XV5	2202	S2202	Chd8_S2202	Q09XV5_S2202	Chd8_S2202____2	Q09XV5_S2202___2	v2_15vs0min	1_sig	Chd8_S2202____2	1.52825	5.65514
+	2.64946	1.5355	Q91VZ1;Q3U5L3;Q9CWK8	104;104;104	Snx2	T	___1	1350300000	25.7716	25.3898	25.1441	27.2172	26.8251	26.8697	Snx2	reviewed	Q9CWK8_104	Q9CWK8	104	T104	Snx2_T104	Q9CWK8_T104	Snx2_T104____1	Q9CWK8_T104___1	v2_15vs0min	1_sig	Snx2_T104____1	1.5355	2.64946
+	3.17222	1.61043	Q9R0P4;D3YVS0;D3YVR9	145;58;101	Smap;1110004F10Rik	S	___1	140200000	23.866	23.3127	23.5988	25.2769	25.2348	25.0972	Smap	reviewed	Q9R0P4_145	Q9R0P4	145	S145	Smap_S145	Q9R0P4_S145	Smap_S145____1	Q9R0P4_S145___1	v2_15vs0min	1_sig	Smap_S145____1	1.61043	3.17222
+	2.4635	1.67947	B9EKJ7;P58871;Z4YJL4;A0A571BEG9	876;876;214;201	Tnks1bp1	S	___1	269870000	23.9551	23.2046	23.2284	24.9207	25.2171	25.2888	Tnks1bp1	reviewed	P58871_876	P58871	876	S876	Tnks1bp1_S876	P58871_S876	Tnks1bp1_S876____1	P58871_S876___1	v2_15vs0min	1_sig	Tnks1bp1_S876____1	1.67947	2.4635
+	2.2825	1.76581	Q3TP27;Q3TAB8;Q8K212	399;532;532	Pacs1	S	___1	2288100000	23.5416	23.4201	22.6644	24.6509	25.172	25.1006	Pacs1	reviewed	Q8K212_532	Q8K212	532	S532	Pacs1_S532	Q8K212_S532	Pacs1_S532____1	Q8K212_S532___1	v2_15vs0min	1_sig	Pacs1_S532____1	1.76581	2.2825
+	3.73553	1.8148	Q3UQ32;V9GXD9;V9GX40;Q5SV85	147;1001;1102;1079	Synrg	S	___1	156580000	22.7035	22.7695	23.0076	24.4458	24.7027	24.7764	Synrg	reviewed	Q5SV85_1079	Q5SV85	1079	S1079	Synrg_S1079	Q5SV85_S1079	Synrg_S1079____1	Q5SV85_S1079___1	v2_15vs0min	1_sig	Synrg_S1079____1	1.8148	3.73553
+	2.283	1.82334	M1VB37;M1VHG3;F8WHY8;M1VHG6;Q2KHS8;E9PX23;M1VHG1;M1VMF6;Q8K4B0;M1VQI8;M1V1V1	369;369;369;369;386;386;386;386;386;369;386	Mta1	S	___1	552190000	23.0611	23.5538	22.585	25.1793	24.9134	24.5772	Mta1	reviewed	Q8K4B0_386	Q8K4B0	386	S386	Mta1_S386	Q8K4B0_S386	Mta1_S386____1	Q8K4B0_S386___1	v2_15vs0min	1_sig	Mta1_S386____1	1.82334	2.283
+	2.25157	1.8945	Q8K0E1	38	Kctd15	S	___1	1335600000	23.6388	24.2855	23.8415	26.1963	26.0118	25.2413	Kctd15	reviewed	Q8K0E1_38	Q8K0E1	38	S38	Kctd15_S38	Q8K0E1_S38	Kctd15_S38____1	Q8K0E1_S38___1	v2_15vs0min	1_sig	Kctd15_S38____1	1.8945	2.25157
+	2.05395	1.93389	Q8CI86;Q3TWI4;P51432;Q8C8I0	1009;1009;1009;153	Plcb3	S	___1	177710000	22.1898	23.4332	23.1813	25.097	24.9019	24.6072	Plcb3	reviewed	P51432_1009	P51432	1009	S1009	Plcb3_S1009	P51432_S1009	Plcb3_S1009____1	P51432_S1009___1	v2_15vs0min	1_sig	Plcb3_S1009____1	1.93389	2.05395
+	2.28453	1.9548	D3Z7B1	369	1700021K19Rik	S	___1	208560000	23.7203	22.651	22.9258	25.298	25.0752	24.7884	1700021K19Rik	unreviewed	D3Z7B1_369	D3Z7B1	369	S369	1700021K19Rik_S369	D3Z7B1_S369	1700021K19Rik_S369____1	D3Z7B1_S369___1	v2_15vs0min	1_sig	1700021K19Rik_S369____1	1.9548	2.28453
+	3.20083	1.95722	Q3TM92;Q3TI31;Q91W96;Q3TSH0	777;777;777;243	Anapc4	S	___2	1294300000	22.6697	22.7807	23.3108	24.8926	24.8042	24.9361	Anapc4	reviewed	Q91W96_777	Q91W96	777	S777	Anapc4_S777	Q91W96_S777	Anapc4_S777____2	Q91W96_S777___2	v2_15vs0min	1_sig	Anapc4_S777____2	1.95722	3.20083
+	3.63167	1.98665	Q6NVE8	351	Wdr44	T	___1	446870000	23.0608	23.5277	23.4542	25.2195	25.3411	25.442	Wdr44	reviewed	Q6NVE8_351	Q6NVE8	351	T351	Wdr44_T351	Q6NVE8_T351	Wdr44_T351____1	Q6NVE8_T351___1	v2_15vs0min	1_sig	Wdr44_T351____1	1.98665	3.63167
+	2.27083	1.99531	Q8VDT3;Q80VB6;Q3UGP0;A8IP62	352;352;352;45	Dclk1	S	___2	14678000000	26.3171	25.9638	26.2472	28.7464	28.2202	27.5475	Dclk1	unreviewed	Q8VDT3_352	Q8VDT3	352	S352	Dclk1_S352	Q8VDT3_S352	Dclk1_S352____2	Q8VDT3_S352___2	v2_15vs0min	1_sig	Dclk1_S352____2	1.99531	2.27083
+	2.54932	2.00735	E9QMU1;J3QNW9;B7ZNG0	662;662;662	Kif7	S	___1	176490000	23.1969	23.0417	22.4805	24.6116	24.7964	25.3331	Kif7	reviewed	B7ZNG0_662	B7ZNG0	662	S662	Kif7_S662	B7ZNG0_S662	Kif7_S662____1	B7ZNG0_S662___1	v2_15vs0min	1_sig	Kif7_S662____1	2.00735	2.54932
+	2.40163	2.08416	Q6ZPJ3	833	Ube2o	S	___1	691160000	23.3596	22.895	23.868	25.1566	25.3621	25.8564	Ube2o	reviewed	Q6ZPJ3_833	Q6ZPJ3	833	S833	Ube2o_S833	Q6ZPJ3_S833	Ube2o_S833____1	Q6ZPJ3_S833___1	v2_15vs0min	1_sig	Ube2o_S833____1	2.08416	2.40163
+	3.42826	2.11184	A5D6P3;O35379;Q8C7V6	878;878;146	Abcc1	S	___1	362480000	23.2329	23.0056	22.8396	25.2622	24.8354	25.3161	Abcc1	reviewed	O35379_878	O35379	878	S878	Abcc1_S878	O35379_S878	Abcc1_S878____1	O35379_S878___1	v2_15vs0min	1_sig	Abcc1_S878____1	2.11184	3.42826
+	2.13206	2.11751	Q9D2D7;D3Z717;D3Z524	99;99;99	Znf687;Zfp687	S	___2	558020000	23.7483	24.3163	23.1446	25.3545	26.0482	26.159	Znf687	reviewed	Q9D2D7_99	Q9D2D7	99	S99	Znf687_S99	Q9D2D7_S99	Znf687_S99____2	Q9D2D7_S99___2	v2_15vs0min	1_sig	Znf687_S99____2	2.11751	2.13206
+	3.0888	2.1419	Q6ZPJ0;B1ATR2	165;165	Tex2	S	___2	249050000	22.5375	22.9326	23.25	24.833	25.2242	25.0886	Tex2	reviewed	Q6ZPJ0_165	Q6ZPJ0	165	S165	Tex2_S165	Q6ZPJ0_S165	Tex2_S165____2	Q6ZPJ0_S165___2	v2_15vs0min	1_sig	Tex2_S165____2	2.1419	3.0888
+	2.41838	2.15924	Q545R3;Q3TD08;B7ZWC0;Q62433;Q3TSR4	389;389;389;389;389	Ndrg1	S	___1	303570000	23.8864	23.0874	23.9192	25.8119	25.3762	26.1827	Ndrg1	reviewed	Q62433_389	Q62433	389	S389	Ndrg1_S389	Q62433_S389	Ndrg1_S389____1	Q62433_S389___1	v2_15vs0min	1_sig	Ndrg1_S389____1	2.15924	2.41838
+	2.20031	2.17915	A2ANP2;B7ZWP1;A2ANP1;Q9D772	87;98;98;87	Fam219a	S	___1	1504400000	24.2993	23.2004	23.6998	25.8164	25.5046	26.4159	Fam219a	reviewed	Q9D772_87	Q9D772	87	S87	Fam219a_S87	Q9D772_S87	Fam219a_S87____1	Q9D772_S87___1	v2_15vs0min	1_sig	Fam219a_S87____1	2.17915	2.20031
+	2.2933	2.21436	A0A2R8W710;A3KMF3;A0A0R4J0J3;Q75NR7	163;254;256;256	Recql4	S	___1	254080000	22.6276	23.115	23.106	25.1924	25.7787	24.5206	Recql4	reviewed	Q75NR7_256	Q75NR7	256	S256	Recql4_S256	Q75NR7_S256	Recql4_S256____1	Q75NR7_S256___1	v2_15vs0min	1_sig	Recql4_S256____1	2.21436	2.2933
+	1.88283	2.23385	A0A3B2W7H4;A0A3B2WAQ7;Q3UHP6;P59672;Q3TE53	111;647;668;668;12	Anks1;Anks1a	S	___2	584060000	23.3332	23.2482	24.6192	26.0528	26.4052	25.4441	Anks1	reviewed	P59672_668	P59672	668	S668	Anks1_S668	P59672_S668	Anks1_S668____2	P59672_S668___2	v2_15vs0min	1_sig	Anks1_S668____2	2.23385	1.88283
+	2.56622	2.30344	Q9CZP3;Q6P9P9;Q5DTG8	80;80;82	Zfp655	S	___1	315840000	24.209	23.4126	23.3479	25.5731	26.3019	26.0048	Zfp655	unreviewed	Q9CZP3_80	Q9CZP3	80	S80	Zfp655_S80	Q9CZP3_S80	Zfp655_S80____1	Q9CZP3_S80___1	v2_15vs0min	1_sig	Zfp655_S80____1	2.30344	2.56622
+	1.88016	2.35952	Q9D2D7;D3Z717;D3Z524	104;104;104	Znf687;Zfp687	S	___2	821490000	22.6052	24.3163	23.5616	25.3545	26.0482	26.159	Znf687	reviewed	Q9D2D7_104	Q9D2D7	104	S104	Znf687_S104	Q9D2D7_S104	Znf687_S104____2	Q9D2D7_S104___2	v2_15vs0min	1_sig	Znf687_S104____2	2.35952	1.88016
+	2.36522	2.37673	B2RUA5;Q7TSI3	531;531	Ppp6r1	S	___3	884500000	23.1055	23.1621	22.411	24.6587	25.3657	25.7843	Ppp6r1	reviewed	Q7TSI3_531	Q7TSI3	531	S531	Ppp6r1_S531	Q7TSI3_S531	Ppp6r1_S531____3	Q7TSI3_S531___3	v2_15vs0min	1_sig	Ppp6r1_S531____3	2.37673	2.36522
+	3.23375	2.38668	Q80UU6;Q99PG2;Q3UF10;Q8CF06	452;452;452;452	Ogfr	S	___1	355070000	22.6556	22.9594	23.3218	25.1305	25.6301	25.3362	Ogfr	reviewed	Q99PG2_452	Q99PG2	452	S452	Ogfr_S452	Q99PG2_S452	Ogfr_S452____1	Q99PG2_S452___1	v2_15vs0min	1_sig	Ogfr_S452____1	2.38668	3.23375
+	2.40624	2.4026	Q80U72	1561	Scrib	S	___1	571880000	23.4127	22.3341	23.4106	25.3532	25.2075	25.8044	Scrib	reviewed	Q80U72_1561	Q80U72	1561	S1561	Scrib_S1561	Q80U72_S1561	Scrib_S1561____1	Q80U72_S1561___1	v2_15vs0min	1_sig	Scrib_S1561____1	2.4026	2.40624
+	2.44935	2.43653	Q3U671;Q9CYC6	249;249	Dcp2	S	___3	624690000	23.8908	24.368	23.0918	26.0032	26.4711	26.1858	Dcp2	reviewed	Q9CYC6_249	Q9CYC6	249	S249	Dcp2_S249	Q9CYC6_S249	Dcp2_S249____3	Q9CYC6_S249___3	v2_15vs0min	1_sig	Dcp2_S249____3	2.43653	2.44935
+	2.28104	2.46872	E9PYF4;A0T1J8;F6VG99;Q6ZQ32;E9PYI7;F6TFN2	1004;1004;882;943;771;494	Lmo7	S	___2	588150000	23.2566	24.648	23.5223	26.5434	26.1428	26.1467	Lmo7	unreviewed	E9PYF4_1004	E9PYF4	1004	S1004	Lmo7_S1004	E9PYF4_S1004	Lmo7_S1004____2	E9PYF4_S1004___2	v2_15vs0min	1_sig	Lmo7_S1004____2	2.46872	2.28104
+	2.10421	2.48574	A0A286YDF2;Q5FWJ7;O89116	128;135;128	Vti1a	S	___1	352010000	23.698	23.8319	22.708	25.9237	25.2652	26.5061	Vti1a	reviewed	O89116_128	O89116	128	S128	Vti1a_S128	O89116_S128	Vti1a_S128____1	O89116_S128___1	v2_15vs0min	1_sig	Vti1a_S128____1	2.48574	2.10421
+	3.38636	2.50522	B2RSW8;Q9R0L6	1259;1259	Pcm1	S	___3	542200000	23.6636	23.6492	23.2969	26.2234	26.2548	25.6471	Pcm1	reviewed	Q9R0L6_1259	Q9R0L6	1259	S1259	Pcm1_S1259	Q9R0L6_S1259	Pcm1_S1259____3	Q9R0L6_S1259___3	v2_15vs0min	1_sig	Pcm1_S1259____3	2.50522	3.38636
+	2.38088	2.52164	O55201	800	Supt5h	T	___1	242230000	22.5923	22.4754	23.7198	25.1427	25.522	25.6877	Supt5h	reviewed	O55201_800	O55201	800	T800	Supt5h_T800	O55201_T800	Supt5h_T800____1	O55201_T800___1	v2_15vs0min	1_sig	Supt5h_T800____1	2.52164	2.38088
+	2.67876	2.54299	A0A0R4J0V5;P08775	1928;1966	Polr2a	S	___1	325310000	23.112	23.5951	22.6109	26.0305	25.6458	25.2707	Polr2a	reviewed	P08775_1966	P08775	1966	S1966	Polr2a_S1966	P08775_S1966	Polr2a_S1966____1	P08775_S1966___1	v2_15vs0min	1_sig	Polr2a_S1966____1	2.54299	2.67876
+	2.46833	2.5656	Q3TKH5;Q9CYA6	474;474	Zcchc8	T	___1	603420000	22.7865	22.6553	23.9002	25.4634	25.8742	25.7012	Zcchc8	reviewed	Q9CYA6_474	Q9CYA6	474	T474	Zcchc8_T474	Q9CYA6_T474	Zcchc8_T474____1	Q9CYA6_T474___1	v2_15vs0min	1_sig	Zcchc8_T474____1	2.5656	2.46833
+	3.36995	2.57458	A2A7T3;Q80TZ9	332;600	Rere	S	___2	432980000	23.0302	23.3353	22.9723	25.8974	25.2637	25.9005	Rere	reviewed	Q80TZ9_600	Q80TZ9	600	S600	Rere_S600	Q80TZ9_S600	Rere_S600____2	Q80TZ9_S600___2	v2_15vs0min	1_sig	Rere_S600____2	2.57458	3.36995
+	2.68442	2.58273	E9QKL0;Q99NG0	1169;1168	Rad54l2	S	___3	402800000	24.0114	23.3452	22.806	25.9341	25.8141	26.1625	Rad54l2	reviewed	Q99NG0_1168	Q99NG0	1168	S1168	Rad54l2_S1168	Q99NG0_S1168	Rad54l2_S1168____3	Q99NG0_S1168___3	v2_15vs0min	1_sig	Rad54l2_S1168____3	2.58273	2.68442
+	3.17631	2.59518	Q9D4C5	165	Eaf1	S	___1	260150000	23.1027	22.24	22.7526	25.1328	25.488	25.26	Eaf1	reviewed	Q9D4C5_165	Q9D4C5	165	S165	Eaf1_S165	Q9D4C5_S165	Eaf1_S165____1	Q9D4C5_S165___1	v2_15vs0min	1_sig	Eaf1_S165____1	2.59518	3.17631
+	1.72828	2.62673	Q3U671;Q9CYC6	247;247	Dcp2	S	___3	624690000	24.1593	24.368	22.2526	26.0032	26.4711	26.1858	Dcp2	reviewed	Q9CYC6_247	Q9CYC6	247	S247	Dcp2_S247	Q9CYC6_S247	Dcp2_S247____3	Q9CYC6_S247___3	v2_15vs0min	1_sig	Dcp2_S247____3	2.62673	1.72828
+	2.37637	2.65816	E9Q9C3;E9Q852;Q9QZQ1;E9PYX7	561;546;561;561	Mllt4	S	___1	292810000	23.6691	22.3063	23.6589	25.8805	25.8439	25.8843	Mllt4	reviewed	Q9QZQ1_561	Q9QZQ1	561	S561	Mllt4_S561	Q9QZQ1_S561	Mllt4_S561____1	Q9QZQ1_S561___1	v2_15vs0min	1_sig	Mllt4_S561____1	2.65816	2.37637
+	2.29938	2.69879	Q3U671;Q9CYC6	246;246	Dcp2	S	___3	624690000	23.4227	24.368	22.7731	26.0032	26.4711	26.1858	Dcp2	reviewed	Q9CYC6_246	Q9CYC6	246	S246	Dcp2_S246	Q9CYC6_S246	Dcp2_S246____3	Q9CYC6_S246___3	v2_15vs0min	1_sig	Dcp2_S246____3	2.69879	2.29938
+	1.8493	2.69887	Q9ERU9	2299	Ranbp2	S	___2	394200000	22.6844	24.1041	23.2589	25.0801	26.3081	26.7558	Ranbp2	reviewed	Q9ERU9_2299	Q9ERU9	2299	S2299	Ranbp2_S2299	Q9ERU9_S2299	Ranbp2_S2299____2	Q9ERU9_S2299___2	v2_15vs0min	1_sig	Ranbp2_S2299____2	2.69887	1.8493
+	2.27569	2.70361	E9QAS5;Q5DTP7;Q6PDQ2;E9QAS4;Q99JM0;F6WR45	1308;1329;1301;1288;215;160	Chd4	S	___1	1254800000	23.1354	24.2291	24.5371	26.864	26.1841	26.9644	Chd4	reviewed	Q6PDQ2_1301	Q6PDQ2	1301	S1301	Chd4_S1301	Q6PDQ2_S1301	Chd4_S1301____1	Q6PDQ2_S1301___1	v2_15vs0min	1_sig	Chd4_S1301____1	2.70361	2.27569
+	2.00091	2.72718	A0A0U1RPL0;Q7TQH0;E9Q5Q0;Q3TYH7;Q3TGG2	304;304;184;184;218	Atxn2l	S	___1	804680000	24.7944	23.2983	22.9632	26.0586	26.6717	26.5071	Atxn2l	reviewed	Q7TQH0_304	Q7TQH0	304	S304	Atxn2l_S304	Q7TQH0_S304	Atxn2l_S304____1	Q7TQH0_S304___1	v2_15vs0min	1_sig	Atxn2l_S304____1	2.72718	2.00091
+	1.5842	2.82356	E9Q7G0;Q3TH77;A0A1B0GT61;A0A1B0GSW3;A0A1B0GSH2	198;198;198;198;171	Numa1	S	___1	1269600000	23.9017	23.567	26.1082	27.4195	27.6287	26.9994	Numa1	reviewed	E9Q7G0_198	E9Q7G0	198	S198	Numa1_S198	E9Q7G0_S198	Numa1_S198____1	E9Q7G0_S198___1	v2_15vs0min	1_sig	Numa1_S198____1	2.82356	1.5842
+	2.5398	2.8848	Q9CQV4	435	Fam134c	S	___3	1365100000	24.3951	23.1483	23.0135	26.472	26.2878	26.4514	Fam134c	reviewed	Q9CQV4_435	Q9CQV4	435	S435	Fam134c_S435	Q9CQV4_S435	Fam134c_S435____3	Q9CQV4_S435___3	v2_15vs0min	1_sig	Fam134c_S435____3	2.8848	2.5398
+	3.40496	2.88645	A0A2I3BR06;A0A2R8W6L8;Q52L52;A0A075F882;A0A075F891;A0A075F5C6;A0A075F6C2;P38532	30;303;303;303;303;303;303;303	Hsf1	S	___1	2700100000	23.7603	23.8755	23.582	26.682	27.0262	26.1688	Hsf1	reviewed	P38532_303	P38532	303	S303	Hsf1_S303	P38532_S303	Hsf1_S303____1	P38532_S303___1	v2_15vs0min	1_sig	Hsf1_S303____1	2.88645	3.40496
+	1.76804	2.90845	P36916;Q52KE3;A2VDH5	324;209;241	Gnl1	S	___1	623410000	24.6131	22.3486	24.1894	27.1241	26.4457	26.3067	Gnl1	reviewed	P36916_324	P36916	324	S324	Gnl1_S324	P36916_S324	Gnl1_S324____1	P36916_S324___1	v2_15vs0min	1_sig	Gnl1_S324____1	2.90845	1.76804
+	2.23224	2.9219	Q9CQV4	436	Fam134c	S	___3	4560000000	24.3951	22.5184	23.532	26.472	26.2878	26.4514	Fam134c	reviewed	Q9CQV4_436	Q9CQV4	436	S436	Fam134c_S436	Q9CQV4_S436	Fam134c_S436____3	Q9CQV4_S436___3	v2_15vs0min	1_sig	Fam134c_S436____3	2.9219	2.23224
+	2.82039	2.95239	D3YTR5;D3YTR4;Q9Z2D8	61;53;85	Mbd3	S	___1	725910000	23.7024	23.744	22.9936	26.5229	25.8829	26.8913	Mbd3	reviewed	Q9Z2D8_85	Q9Z2D8	85	S85	Mbd3_S85	Q9Z2D8_S85	Mbd3_S85____1	Q9Z2D8_S85___1	v2_15vs0min	1_sig	Mbd3_S85____1	2.95239	2.82039
+	3.99176	2.97407	Q3UJN1;P97310;Q3UK39	41;41;41	Mcm2	S	___1	20324000000	22.926	23.1305	23.4457	26.2519	26.2685	25.904	Mcm2	reviewed	P97310_41	P97310	41	S41	Mcm2_S41	P97310_S41	Mcm2_S41____1	P97310_S41___1	v2_15vs0min	1_sig	Mcm2_S41____1	2.97407	3.99176
+	2.69596	2.98666	Q3UGB9;Q3U307;P97377	218;218;218	Cdk2	S	___1	347360000	23.1794	23.149	23.5613	25.5312	26.447	26.8715	Cdk2	reviewed	P97377_218	P97377	218	S218	Cdk2_S218	P97377_S218	Cdk2_S218____1	P97377_S218___1	v2_15vs0min	1_sig	Cdk2_S218____1	2.98666	2.69596
+	2.37913	3.00263	Q9CQV4	440	Fam134c	T	___3	3954600000	24.3951	22.7286	23.0797	26.472	26.2878	26.4514	Fam134c	reviewed	Q9CQV4_440	Q9CQV4	440	T440	Fam134c_T440	Q9CQV4_T440	Fam134c_T440____3	Q9CQV4_T440___3	v2_15vs0min	1_sig	Fam134c_T440____3	3.00263	2.37913
+	5.11344	3.00489	E7FLY0;A0A1D5RMD4;B1AVY7	1004;993;993	Kif16b	S	___1	550860000	23.121	22.9297	22.8451	25.8535	26.0535	26.0035	Kif16b	reviewed	B1AVY7_993	B1AVY7	993	S993	Kif16b_S993	B1AVY7_S993	Kif16b_S993____1	B1AVY7_S993___1	v2_15vs0min	1_sig	Kif16b_S993____1	3.00489	5.11344
+	3.84547	3.00777	Q62261;Q8BQ35	2158;292	Sptbn1	T	___3	536540000	22.827	23.3109	22.6806	26.0851	25.7712	25.9855	Sptbn1	reviewed	Q62261_2158	Q62261	2158	T2158	Sptbn1_T2158	Q62261_T2158	Sptbn1_T2158____3	Q62261_T2158___3	v2_15vs0min	1_sig	Sptbn1_T2158____3	3.00777	3.84547
+	2.8012	3.01941	E9QKL0;Q99NG0	1172;1171	Rad54l2	S	___3	402800000	23.6999	22.707	22.4456	25.9341	25.8141	26.1625	Rad54l2	reviewed	Q99NG0_1171	Q99NG0	1171	S1171	Rad54l2_S1171	Q99NG0_S1171	Rad54l2_S1171____3	Q99NG0_S1171___3	v2_15vs0min	1_sig	Rad54l2_S1171____3	3.01941	2.8012
+	4.50623	3.11651	H3BJC9;H3BKG1;F8VPT7;Q8CFH6	534;534;534;534	Sik2	S	___1	582200000	23.2311	22.9431	23.2102	26.2698	26.4337	26.0304	Sik2	reviewed	Q8CFH6_534	Q8CFH6	534	S534	Sik2_S534	Q8CFH6_S534	Sik2_S534____1	Q8CFH6_S534___1	v2_15vs0min	1_sig	Sik2_S534____1	3.11651	4.50623
+	3.09762	3.13562	Q3UZ63;Q3UL31;Q3TIV2;Q6NZF1	236;289;289;289	Zc3h11a	S	___1	813860000	23.0928	23.7005	23.4725	26.103	26.4613	27.1084	Zc3h11a	reviewed	Q6NZF1_289	Q6NZF1	289	S289	Zc3h11a_S289	Q6NZF1_S289	Zc3h11a_S289____1	Q6NZF1_S289___1	v2_15vs0min	1_sig	Zc3h11a_S289____1	3.13562	3.09762
+	1.96413	3.16238	B2RQ18;Q6P9Q6;Q80YW7;Q80YW6;Q80YW9	386;386;386;386;386	Fkbp15	S	___1	1021400000	23.4649	23.4136	25.4527	27.447	27.5171	26.8542	Fkbp15	reviewed	Q6P9Q6_386	Q6P9Q6	386	S386	Fkbp15_S386	Q6P9Q6_S386	Fkbp15_S386____1	Q6P9Q6_S386___1	v2_15vs0min	1_sig	Fkbp15_S386____1	3.16238	1.96413
+	2.21978	3.16255	Q3UZ17;Q7TNC4	18;18	Luc7l2	S	___1	2208200000	23.8643	24.6483	23.3273	27.6308	26.2026	27.4942	Luc7l2	reviewed	Q7TNC4_18	Q7TNC4	18	S18	Luc7l2_S18	Q7TNC4_S18	Luc7l2_S18____1	Q7TNC4_S18___1	v2_15vs0min	1_sig	Luc7l2_S18____1	3.16255	2.21978
+	3.38735	3.19969	A0A1D5RM34;A0A5F8MPF3;A0A5F8MPN4;A0A5F8MPU7;Q8CJ19	774;1620;1666;1696;1645	Mical3	S	___1	1513100000	23.4051	22.6904	23.5269	26.5031	26.1358	26.5825	Mical3	reviewed	Q8CJ19_1645	Q8CJ19	1645	S1645	Mical3_S1645	Q8CJ19_S1645	Mical3_S1645____1	Q8CJ19_S1645___1	v2_15vs0min	1_sig	Mical3_S1645____1	3.19969	3.38735
+	2.8777	3.21368	F8VQK5;P59808;Q6ZQ46	816;816;664	Sash1	T	___1	333950000	23.3352	22.4104	23.753	26.2667	26.3849	26.4881	Sash1	reviewed	P59808_816	P59808	816	T816	Sash1_T816	P59808_T816	Sash1_T816____1	P59808_T816___1	v2_15vs0min	1_sig	Sash1_T816____1	3.21368	2.8777
+	2.1957	3.24078	Q6NZR2;A0A1B0GT46	436;235	Msantd2	S	___1	1489100000	22.7416	24.2172	24.6365	26.9478	26.8089	27.561	Msantd2	reviewed	Q6NZR2_436	Q6NZR2	436	S436	Msantd2_S436	Q6NZR2_S436	Msantd2_S436____1	Q6NZR2_S436___1	v2_15vs0min	1_sig	Msantd2_S436____1	3.24078	2.1957
+	3.49333	3.26252	Q9D4I1;E9PV66	716;1343	Myo18b	T	___1	586050000	23.6916	23.3779	23.5769	26.5024	27.3435	26.5881	Myo18b	unreviewed	Q9D4I1_716	Q9D4I1	716	T716	Myo18b_T716	Q9D4I1_T716	Myo18b_T716____1	Q9D4I1_T716___1	v2_15vs0min	1_sig	Myo18b_T716____1	3.26252	3.49333
+	3.44069	3.2766	P27546;A0A0G2JDN7;E9PZ43;A0A0G2JFH2	658;505;505;1119	Map4	T	___1	1732500000	23.7864	22.8621	23.635	26.7379	26.7897	26.5858	Map4	reviewed	P27546_658	P27546	658	T658	Map4_T658	P27546_T658	Map4_T658____1	P27546_T658___1	v2_15vs0min	1_sig	Map4_T658____1	3.2766	3.44069
+	2.2509	3.32477	Q9JHI7;F6Y747;B2RY30	395;94;395	Exosc9	S	___2	732340000	22.7539	23.3936	22.7397	26.9285	26.7913	25.1417	Exosc9	reviewed	Q9JHI7_395	Q9JHI7	395	S395	Exosc9_S395	Q9JHI7_S395	Exosc9_S395____2	Q9JHI7_S395___2	v2_15vs0min	1_sig	Exosc9_S395____2	3.32477	2.2509
+	3.69034	3.32885	P70399;A0A5H1ZRL7;Q3V1P7;Q8C0U1;Q8BZ87	1427;1377;147;204;71	Tp53bp1;Trp53bp1	S	___1	1055200000	23.1652	22.8183	23.6856	26.5983	26.4546	26.6027	Tp53bp1	reviewed	P70399_1427	P70399	1427	S1427	Tp53bp1_S1427	P70399_S1427	Tp53bp1_S1427____1	P70399_S1427___1	v2_15vs0min	1_sig	Tp53bp1_S1427____1	3.32885	3.69034
+	2.14301	3.37563	Q9JHI7;F6Y747;B2RY30	393;92;393	Exosc9	S	___2	732340000	23.1117	22.2478	23.3752	26.9285	26.7913	25.1417	Exosc9	reviewed	Q9JHI7_393	Q9JHI7	393	S393	Exosc9_S393	Q9JHI7_S393	Exosc9_S393____2	Q9JHI7_S393___2	v2_15vs0min	1_sig	Exosc9_S393____2	3.37563	2.14301
+	4.72557	3.425	Q8CJ27;B2RQS5;Q8BLD9	598;255;255	Aspm;Drd5	S	___1	547890000	23.2183	22.8068	23.1612	26.4567	26.3914	26.6132	Aspm	reviewed	Q8CJ27_598	Q8CJ27	598	S598	Aspm_S598	Q8CJ27_S598	Aspm_S598____1	Q8CJ27_S598___1	v2_15vs0min	1_sig	Aspm_S598____1	3.425	4.72557
+	3.13832	3.45243	A0A0A6YXC8;A0A0A6YW06;J3QNM3;E9QKQ9;E9QLZ9;Q03173	456;717;721;721;736;734	Enah	T	___1	3213700000	23.1202	23.0191	22.8547	25.9588	26.2386	27.1538	Enah	reviewed	Q03173_734	Q03173	734	T734	Enah_T734	Q03173_T734	Enah_T734____1	Q03173_T734___1	v2_15vs0min	1_sig	Enah_T734____1	3.45243	3.13832
+	3.20811	3.52028	P49586	343	Pcyt1a	S	___1	5293000000	23.7143	23.2401	23.9174	27.2816	26.5696	27.5814	Pcyt1a	reviewed	P49586_343	P49586	343	S343	Pcyt1a_S343	P49586_S343	Pcyt1a_S343____1	P49586_S343___1	v2_15vs0min	1_sig	Pcyt1a_S343____1	3.52028	3.20811
+	3.20208	3.56919	P06745;B2RXT5	109;109	Gpi;Gpi1	T	___1	1253000000	23.3041	22.2155	23.3141	26.4537	26.6014	26.4861	Gpi	reviewed	P06745_109	P06745	109	T109	Gpi_T109	P06745_T109	Gpi_T109____1	P06745_T109___1	v2_15vs0min	1_sig	Gpi_T109____1	3.56919	3.20208
+	3.09141	3.58775	Q6P5B5;Q9WVR4	605;604	Fxr2	S	___3	4698600000	24.1863	23.7345	23.1847	27.4649	27.6402	26.7637	Fxr2	reviewed	Q9WVR4_604	Q9WVR4	604	S604	Fxr2_S604	Q9WVR4_S604	Fxr2_S604____3	Q9WVR4_S604___3	v2_15vs0min	1_sig	Fxr2_S604____3	3.58775	3.09141
+	3.39201	3.63104	Q3U7D9;Q69ZI9;Q3UG80;Q8R307	549;723;910;909	Vps18	T	___1	867060000	23.0658	22.5629	22.0906	25.9396	26.1267	26.5462	Vps18	reviewed	Q8R307_909	Q8R307	909	T909	Vps18_T909	Q8R307_T909	Vps18_T909____1	Q8R307_T909___1	v2_15vs0min	1_sig	Vps18_T909____1	3.63104	3.39201
+	3.64366	3.66157	Q9CYC5	330	Dsn1	S	___1	886190000	23.9556	23.7481	23.0738	27.4355	27.2875	27.0392	Dsn1	reviewed	Q9CYC5_330	Q9CYC5	330	S330	Dsn1_S330	Q9CYC5_S330	Dsn1_S330____1	Q9CYC5_S330___1	v2_15vs0min	1_sig	Dsn1_S330____1	3.66157	3.64366
+	2.76076	3.69268	Q91W59	38	Rbms1	S	___1	839370000	24.1226	22.5301	22.9883	26.6301	27.1329	26.956	Rbms1	reviewed	Q91W59_38	Q91W59	38	S38	Rbms1_S38	Q91W59_S38	Rbms1_S38____1	Q91W59_S38___1	v2_15vs0min	1_sig	Rbms1_S38____1	3.69268	2.76076
+	4.62609	3.87386	A2AF47	12	Dock11	S	___1	330250000	22.8872	22.4876	22.3286	26.523	26.4479	26.354	Dock11	reviewed	A2AF47_12	A2AF47	12	S12	Dock11_S12	A2AF47_S12	Dock11_S12____1	A2AF47_S12___1	v2_15vs0min	1_sig	Dock11_S12____1	3.87386	4.62609
+	3.0873	3.88149	A0A1L7NR63;A0A286YD34	649;15		S	___1	752250000	23.895	23.3164	22.6169	27.195	27.5108	26.767	A0A1L7NR63	unreviewed	A0A1L7NR63_649	A0A1L7NR63	649	S649	A0A1L7NR63_S649	A0A1L7NR63_S649	A0A1L7NR63_S649____1	A0A1L7NR63_S649___1	v2_15vs0min	1_sig	A0A1L7NR63_S649____1	3.88149	3.0873
+	3.38127	3.97251	Q6P5B5;Q9WVR4	603;602	Fxr2	S	___3	8425300000	23.7876	23.2371	22.9266	27.4649	27.6402	26.7637	Fxr2	reviewed	Q9WVR4_602	Q9WVR4	602	S602	Fxr2_S602	Q9WVR4_S602	Fxr2_S602____3	Q9WVR4_S602___3	v2_15vs0min	1_sig	Fxr2_S602____3	3.97251	3.38127
+	4.08382	3.97273	E9PZP8	1512	Herc1	S	___1	1595000000	23.0099	22.7024	23.0531	26.4801	26.9908	27.2128	Herc1	unreviewed	E9PZP8_1512	E9PZP8	1512	S1512	Herc1_S1512	E9PZP8_S1512	Herc1_S1512____1	E9PZP8_S1512___1	v2_15vs0min	1_sig	Herc1_S1512____1	3.97273	4.08382
+	4.21977	3.97301	Q6P1D7;Q69ZA3	447;261	Slx4	S	___1	799030000	22.3196	22.7483	23.006	26.4728	26.697	26.8232	Slx4	reviewed	Q6P1D7_447	Q6P1D7	447	S447	Slx4_S447	Q6P1D7_S447	Slx4_S447____1	Q6P1D7_S447___1	v2_15vs0min	1_sig	Slx4_S447____1	3.97301	4.21977
+	3.58045	3.99272	Q3URR2;E9QKT0;E9Q5E0;Q921S6;Q63943	430;429;430;430;437	Mef2d	S	___1	813610000	23.1401	22.4595	23.5371	26.973	27.224	26.9179	Mef2d	reviewed	Q63943_437	Q63943	437	S437	Mef2d_S437	Q63943_S437	Mef2d_S437____1	Q63943_S437___1	v2_15vs0min	1_sig	Mef2d_S437____1	3.99272	3.58045
+	4.15157	4.06259	O55106;Q8BKL4	137;137	Strn	S	___1	3793000000	23.3907	22.948	22.7597	26.9707	27.3926	26.923	Strn	reviewed	O55106_137	O55106	137	S137	Strn_S137	O55106_S137	Strn_S137____1	O55106_S137___1	v2_15vs0min	1_sig	Strn_S137____1	4.06259	4.15157
+	5.31059	4.07296	Q9DAP7	198	Asf1b	S	___1	1558400000	22.5686	22.947	22.6377	26.7171	26.8474	26.8077	Asf1b	reviewed	Q9DAP7_198	Q9DAP7	198	S198	Asf1b_S198	Q9DAP7_S198	Asf1b_S198____1	Q9DAP7_S198___1	v2_15vs0min	1_sig	Asf1b_S198____1	4.07296	5.31059
+	1.75451	4.07525	A0A2K6EDP7;P59328;A0A0R4J1F8	377;377;340	Wdhd1	S	___1	2393700000	25.7608	22.2318	24.0961	28.5494	28.0136	27.7514	Wdhd1	reviewed	P59328_377	P59328	377	S377	Wdhd1_S377	P59328_S377	Wdhd1_S377____1	P59328_S377___1	v2_15vs0min	1_sig	Wdhd1_S377____1	4.07525	1.75451
+	4.55757	4.09691	Q3TN35;Q8BJU0	302;303	Sgta	S	___2	1378100000	23.6575	23.2698	23.0614	27.3082	27.569	27.4023	Sgta	reviewed	Q8BJU0_303	Q8BJU0	303	S303	Sgta_S303	Q8BJU0_S303	Sgta_S303____2	Q8BJU0_S303___2	v2_15vs0min	1_sig	Sgta_S303____2	4.09691	4.55757
+	1.40179	4.16556	Q8BTI8	1924	Srrm2	S	___3	9287000000	23.2426	27.3772	23.3683	28.9592	29.223	28.3025	Srrm2	reviewed	Q8BTI8_1924	Q8BTI8	1924	S1924	Srrm2_S1924	Q8BTI8_S1924	Srrm2_S1924____3	Q8BTI8_S1924___3	v2_15vs0min	1_sig	Srrm2_S1924____3	4.16556	1.40179
+	3.37045	4.37653	Q8CIJ3;Q8JZQ9	143;143	Eif3b	S	___2	7315500000	23.2669	23.5548	24.3416	28.4973	28.1604	27.6352	Eif3b	reviewed	Q8JZQ9_143	Q8JZQ9	143	S143	Eif3b_S143	Q8JZQ9_S143	Eif3b_S143____2	Q8JZQ9_S143___2	v2_15vs0min	1_sig	Eif3b_S143____2	4.37653	3.37045
+	4.37289	4.38862	A0A286YCI8;E9PYX6;Q62417;A0A286YCQ0;A0A286YDN0;E9Q6A3;E9QNA7;D3Z5J3;A0A5F8MPJ2	1199;633;1199;593;604;623;649;847;847	Sorbs1	S	___1	752250000	22.7482	22.9028	22.656	27.195	27.5108	26.767	Sorbs1	reviewed	Q62417_1199	Q62417	1199	S1199	Sorbs1_S1199	Q62417_S1199	Sorbs1_S1199____1	Q62417_S1199___1	v2_15vs0min	1_sig	Sorbs1_S1199____1	4.38862	4.37289
+	3.11392	4.42594	Q6P5B5;Q9WVR4	622;621	Fxr2	S	___3	4043100000	22.5862	22.3554	23.6494	27.4649	27.6402	26.7637	Fxr2	reviewed	Q9WVR4_621	Q9WVR4	621	S621	Fxr2_S621	Q9WVR4_S621	Fxr2_S621____3	Q9WVR4_S621___3	v2_15vs0min	1_sig	Fxr2_S621____3	4.42594	3.11392
+	2.79389	4.48428	Q8CHS9;Q80U93;A0A0A6YW83	104;660;16	Nup214	S	___1	3698900000	24.4201	22.8976	22.7889	27.3998	27.8385	28.3211	Nup214	reviewed	Q80U93_660	Q80U93	660	S660	Nup214_S660	Q80U93_S660	Nup214_S660____1	Q80U93_S660___1	v2_15vs0min	1_sig	Nup214_S660____1	4.48428	2.79389
+	2.84653	4.78482	Q8CIJ3;Q8JZQ9	153;153	Eif3b	S	___2	2438100000	23.1626	22.4343	24.3416	28.4973	28.1604	27.6352	Eif3b	reviewed	Q8JZQ9_153	Q8JZQ9	153	S153	Eif3b_S153	Q8JZQ9_S153	Eif3b_S153____2	Q8JZQ9_S153___2	v2_15vs0min	1_sig	Eif3b_S153____2	4.78482	2.84653
+	3.44328	4.84209	D3Z783;P31750;Q8BS26;D3YXX3	126;126;126;126	Akt1	S	___2	7011400000	24.7609	23.3839	23.6028	28.6613	28.7361	28.8765	Akt1	reviewed	P31750_126	P31750	126	S126	Akt1_S126	P31750_S126	Akt1_S126____2	P31750_S126___2	v2_15vs0min	1_sig	Akt1_S126____2	4.84209	3.44328
+	4.41643	6.37728	P70399;A0A5H1ZRL7;Q8BLA0;A2AU90;Q3UG49	268;268;263;268;267	Tp53bp1;Trp53bp1	S	___1	7275600000	23.4248	23.9105	22.8481	29.5878	29.8111	29.9163	Tp53bp1	reviewed	P70399_268	P70399	268	S268	Tp53bp1_S268	P70399_S268	Tp53bp1_S268____1	P70399_S268___1	v2_15vs0min	1_sig	Tp53bp1_S268____1	6.37728	4.41643
+	5.21878	7.53433	Q3U4A3;Q69ZP6;Q9CWK3	196;200;196	Cd2bp2	S	___1	13695000000	23.4004	23.3334	22.691	30.621	30.8292	30.5776	Cd2bp2	reviewed	Q9CWK3_196	Q9CWK3	196	S196	Cd2bp2_S196	Q9CWK3_S196	Cd2bp2_S196____1	Q9CWK3_S196___1	v2_15vs0min	1_sig	Cd2bp2_S196____1	7.53433	5.21878

## Sheet: 30 min vs 0 min
Significant	X.Log.P.value.	Difference	Proteins	Positions.within.proteins	Gene.names	Amino.acid	Multiplicity	Intensity	Intensity_con_1	Intensity_con_2	Intensity_con_3	Intensity_exp_1	Intensity_exp_2	Intensity_exp_3	Gene.names.split	status	Index	Protein_single	Position_single	AA_site	Gene_AA_site	Entry_AA_site	Gene_AA_site_multiplicity	Entry_AA_site_multiplicity	file_name	sig_index	Label_site	Log2FC	Neg_log_p_value
+	5.63891	-7.38736	P46938;Q3U046;G3UYA6;G3UY62;G3UYV4;G3UYW7	112;180;112;112;112;19	Yap1	S	___1	10573000000	30.5095	30.3994	30.6965	22.9986	23.4718	22.9729	Yap1	reviewed	P46938_112	P46938	112	S112	Yap1_S112	P46938_S112	Yap1_S112____1	P46938_S112___1	v3_30vs0min	1_sig	Yap1_S112____1	-7.38736	5.63891
+	2.87151	-5.09757	P49452;Q3UPF6;Q9CRZ7;Q3UUX2	158;158;158;158	Cenpc;Cenpc1	S	___1	4476100000	28.8592	28.2269	28.6363	24.6944	22.7548	22.9805	Cenpc	reviewed	P49452_158	P49452	158	S158	Cenpc_S158	P49452_S158	Cenpc_S158____1	P49452_S158___1	v3_30vs0min	1_sig	Cenpc_S158____1	-5.09757	2.87151
+	4.65882	-5.06507	Q3UYI5	510	Rgl3	S	___2	3797800000	28.205	27.8861	27.5469	22.9142	22.944	22.5846	Rgl3	reviewed	Q3UYI5_510	Q3UYI5	510	S510	Rgl3_S510	Q3UYI5_S510	Rgl3_S510____2	Q3UYI5_S510___2	v3_30vs0min	1_sig	Rgl3_S510____2	-5.06507	4.65882
+	3.74155	-4.81732	D6RJ71;D6RCV6;A0A0G2JEV0;A0A0G2JGI2;A0A0G2JEV2;O35216	16;16;16;16;16;16	Cenpa	S	___1	1992300000	27.3324	27.3456	28.1476	22.8766	23.1565	22.3406	Cenpa	reviewed	O35216_16	O35216	16	S16	Cenpa_S16	O35216_S16	Cenpa_S16____1	O35216_S16___1	v3_30vs0min	1_sig	Cenpa_S16____1	-4.81732	3.74155
+	3.83229	-4.63964	Q6P5H2	1565	Nes	S	___1	14823000000	27.7379	27.6632	28.0951	23.7687	22.7534	23.0552	Nes	reviewed	Q6P5H2_1565	Q6P5H2	1565	S1565	Nes_S1565	Q6P5H2_S1565	Nes_S1565____1	Q6P5H2_S1565___1	v3_30vs0min	1_sig	Nes_S1565____1	-4.63964	3.83229
+	3.78648	-4.46241	Q8BJ71	52	Nup93	S	___1	2080700000	28.0642	27.518	27.8648	22.8412	23.3989	23.8198	Nup93	reviewed	Q8BJ71_52	Q8BJ71	52	S52	Nup93_S52	Q8BJ71_S52	Nup93_S52____1	Q8BJ71_S52___1	v3_30vs0min	1_sig	Nup93_S52____1	-4.46241	3.78648
+	3.64915	-4.40126	Q5M9P7;Q3UD53;Q3U434;Q9CR86	31;31;31;31	Carhsp1	S	___1	4271300000	28.0739	27.741	28.4036	23.6294	23.1911	24.1943	Carhsp1	reviewed	Q9CR86_31	Q9CR86	31	S31	Carhsp1_S31	Q9CR86_S31	Carhsp1_S31____1	Q9CR86_S31___1	v3_30vs0min	1_sig	Carhsp1_S31____1	-4.40126	3.64915
+	3.63809	-4.35067	A0A1D5RM34;A0A5F8MPF3;A0A5F8MPN4;A0A5F8MPU7;Q8CJ19	106;977;977;977;977	Mical3	S	___1	1012200000	28.0967	27.3931	27.977	23.8565	23.6051	22.9532	Mical3	reviewed	Q8CJ19_977	Q8CJ19	977	S977	Mical3_S977	Q8CJ19_S977	Mical3_S977____1	Q8CJ19_S977___1	v3_30vs0min	1_sig	Mical3_S977____1	-4.35067	3.63809
+	1.25671	-4.32275	Q8R4U7;B2RQ68;B7ZW89;Q6KAP6	395;395;438;33	Luzp1;mFLJ00226	S	___1	9924000000	29.0977	27.3672	29.675	22.612	23.2786	27.281	Luzp1	reviewed	Q8R4U7_395	Q8R4U7	395	S395	Luzp1_S395	Q8R4U7_S395	Luzp1_S395____1	Q8R4U7_S395___1	v3_30vs0min	1_sig	Luzp1_S395____1	-4.32275	1.25671
+	2.82937	-3.67416	Q3TXY2;Q9D7D9;Q99LS5;E9Q137	264;302;302;302	Tex264	S	___1	1582500000	26.7021	26.9675	27.32	23.6279	23.8805	22.4588	Tex264	reviewed	E9Q137_302	E9Q137	302	S302	Tex264_S302	E9Q137_S302	Tex264_S302____1	E9Q137_S302___1	v3_30vs0min	1_sig	Tex264_S302____1	-3.67416	2.82937
+	3.67341	-3.39411	Q3TYS2	168		S	___1	8113200000	26.866	26.6165	27.3482	23.2454	23.657	23.746	Q3TYS2	reviewed	Q3TYS2_168	Q3TYS2	168	S168	Q3TYS2_S168	Q3TYS2_S168	Q3TYS2_S168____1	Q3TYS2_S168___1	v3_30vs0min	1_sig	Q3TYS2_S168____1	-3.39411	3.67341
+	2.73761	-3.38495	Q9D824	481	Fip1l1	T	___1	1142300000	25.8817	26.5491	27.2041	23.5824	22.6915	23.206	Fip1l1	reviewed	Q9D824_481	Q9D824	481	T481	Fip1l1_T481	Q9D824_T481	Fip1l1_T481____1	Q9D824_T481___1	v3_30vs0min	1_sig	Fip1l1_T481____1	-3.38495	2.73761
+	1.95583	-3.36541	Q3THU8;Q8VEM8;Q3UB63;Q3U995;G5E902;E9PX16	27;27;27;27;27;27	Slc25a3	S	___1	848600000	25.5089	26.8721	27.531	23.5896	23.8621	22.3642	Slc25a3	reviewed	Q8VEM8_27	Q8VEM8	27	S27	Slc25a3_S27	Q8VEM8_S27	Slc25a3_S27____1	Q8VEM8_S27___1	v3_30vs0min	1_sig	Slc25a3_S27____1	-3.36541	1.95583
+	1.65772	-3.23153	D3Z7I0;Q8BL74	940;897	Gtf3c2	S	___1	388280000	28.0792	25.1467	26.0095	23.4792	22.8631	23.1985	Gtf3c2	reviewed	Q8BL74_897	Q8BL74	897	S897	Gtf3c2_S897	Q8BL74_S897	Gtf3c2_S897____1	Q8BL74_S897___1	v3_30vs0min	1_sig	Gtf3c2_S897____1	-3.23153	1.65772
+	3.87549	-3.18705	A0A0R4J1Y9;A0A0R4J1Z9;E9QKK4;Q8K3I9	210;210;397;396	Glcci1	S	___1	710090000	26.5687	26.3342	26.729	23.6824	23.3584	23.0299	Glcci1	reviewed	Q8K3I9_396	Q8K3I9	396	S396	Glcci1_S396	Q8K3I9_S396	Glcci1_S396____1	Q8K3I9_S396___1	v3_30vs0min	1_sig	Glcci1_S396____1	-3.18705	3.87549
+	3.1459	-3.16499	H7BX46;G3X932;P59281;Q6PAT3	404;404;402;14	Arhgap39	S	___1	1490700000	26.6352	26.1198	26.5439	23.4647	23.6551	22.6842	Arhgap39	reviewed	P59281_402	P59281	402	S402	Arhgap39_S402	P59281_S402	Arhgap39_S402____1	P59281_S402___1	v3_30vs0min	1_sig	Arhgap39_S402____1	-3.16499	3.1459
+	1.4443	-3.10588	Q3UUU4;Q9R1T4;A2A3W1	27;27;55	Septin6	S	___1	421890000	24.2053	27.0581	27.2202	23.4511	22.9142	22.8007	Septin6	reviewed	Q9R1T4_27	Q9R1T4	27	S27	Sept6_S27	Q9R1T4_S27	Sept6_S27____1	Q9R1T4_S27___1	v3_30vs0min	1_sig	Sept6_S27____1	-3.10588	1.4443
+	4.5162	-3.04969	P41230	301	Kdm5c	S	___1	838060000	26.6285	26.1942	26.6178	23.472	23.3832	23.4363	Kdm5c	reviewed	P41230_301	P41230	301	S301	Kdm5c_S301	P41230_S301	Kdm5c_S301____1	P41230_S301___1	v3_30vs0min	1_sig	Kdm5c_S301____1	-3.04969	4.5162
+	1.5158	-2.98974	Q8BUR4	1858	Dock1	S	___1	2006200000	27.4603	27.661	27.447	23.6247	26.3506	23.6237	Dock1	reviewed	Q8BUR4_1858	Q8BUR4	1858	S1858	Dock1_S1858	Q8BUR4_S1858	Dock1_S1858____1	Q8BUR4_S1858___1	v3_30vs0min	1_sig	Dock1_S1858____1	-2.98974	1.5158
+	3.74363	-2.98621	Q8C553;P14733	17;17	Lmnb1	S	___1	935720000	26.1199	25.9276	26.4028	23.5032	22.917	23.0716	Lmnb1	reviewed	P14733_17	P14733	17	S17	Lmnb1_S17	P14733_S17	Lmnb1_S17____1	P14733_S17___1	v3_30vs0min	1_sig	Lmnb1_S17____1	-2.98621	3.74363
+	3.00961	-2.91965	Q6P5H2	813	Nes	S	___1	1504500000	25.8647	26.6007	26.5626	23.8042	22.9869	23.478	Nes	reviewed	Q6P5H2_813	Q6P5H2	813	S813	Nes_S813	Q6P5H2_S813	Nes_S813____1	Q6P5H2_S813___1	v3_30vs0min	1_sig	Nes_S813____1	-2.91965	3.00961
+	3.8105	-2.63454	H9KV01;H9KV15;H9KV00;Q9QX47	961;961;961;961	Son	S	___1	488010000	26.274	26.1707	26.3212	23.8553	23.2578	23.7491	Son	reviewed	Q9QX47_961	Q9QX47	961	S961	Son_S961	Q9QX47_S961	Son_S961____1	Q9QX47_S961___1	v3_30vs0min	1_sig	Son_S961____1	-2.63454	3.8105
+	1.96169	-2.57698	Q80UP8	256	Slc20a2	S	___1	831230000	25.8897	25.2315	25.9966	22.3898	22.86	24.137	Slc20a2	reviewed	Q80UP8_256	Q80UP8	256	S256	Slc20a2_S256	Q80UP8_S256	Slc20a2_S256____1	Q80UP8_S256___1	v3_30vs0min	1_sig	Slc20a2_S256____1	-2.57698	1.96169
+	3.37391	-2.56387	D3Z6I0;Q5FWX6;Q8K1Y2;Q62101	640;735;734;748	Prkd3;Prkd1	S	___1	681250000	26.228	25.7428	25.7818	23.4316	23.6198	23.0096	Prkd3	reviewed	Q8K1Y2_734	Q8K1Y2	734	S734	Prkd3_S734	Q8K1Y2_S734	Prkd3_S734____1	Q8K1Y2_S734___1	v3_30vs0min	1_sig	Prkd3_S734____1	-2.56387	3.37391
+	2.56858	-2.55097	A0A0R4J0H5;A0A140T8R4;Q6RUT5;Q6S5C2	253;260;287;253	Tce7;Gnptg	S	___1	258010000	25.7269	24.8841	25.6167	22.5552	22.6015	23.4181	Tce7	reviewed	Q6S5C2_253	Q6S5C2	253	S253	Tce7_S253	Q6S5C2_S253	Tce7_S253____1	Q6S5C2_S253___1	v3_30vs0min	1_sig	Tce7_S253____1	-2.55097	2.56858
+	2.31121	-2.4891	Q3TZJ5;P70451	411;411	Fer	S	___1	503980000	26.6897	25.3501	26.0155	23.857	23.6031	23.1279	Fer	reviewed	P70451_411	P70451	411	S411	Fer_S411	P70451_S411	Fer_S411____1	P70451_S411___1	v3_30vs0min	1_sig	Fer_S411____1	-2.4891	2.31121
+	4.37265	-2.41866	Z4YJT3;Q6ZQ58;Q3UU34	759;759;584	Larp1	T	___2	374480000	25.9172	26.0333	26.0486	23.38	23.7892	23.574	Larp1	reviewed	Q6ZQ58_759	Q6ZQ58	759	T759	Larp1_T759	Q6ZQ58_T759	Larp1_T759____2	Q6ZQ58_T759___2	v3_30vs0min	1_sig	Larp1_T759____2	-2.41866	4.37265
+	2.62722	-2.41557	F7AAE0;Q8K2J0	178;492	Plcd3	S	___1	484830000	26.3136	25.4543	25.3293	23.237	23.5945	23.0191	Plcd3	reviewed	Q8K2J0_492	Q8K2J0	492	S492	Plcd3_S492	Q8K2J0_S492	Plcd3_S492____1	Q8K2J0_S492___1	v3_30vs0min	1_sig	Plcd3_S492____1	-2.41557	2.62722
+	2.00016	-2.39599	A0A1D5RM97;Q3U214	354;370	Mast3	S	___1	599040000	26.4993	24.8497	25.835	23.6411	23.4049	22.95	Mast3	reviewed	Q3U214_370	Q3U214	370	S370	Mast3_S370	Q3U214_S370	Mast3_S370____1	Q3U214_S370___1	v3_30vs0min	1_sig	Mast3_S370____1	-2.39599	2.00016
+	2.04983	-2.38807	Q6A0A2	500	Larp4b	S	___1	344920000	24.7837	26.3289	26.1553	23.5934	23.2856	23.2247	Larp4b	reviewed	Q6A0A2_500	Q6A0A2	500	S500	Larp4b_S500	Q6A0A2_S500	Larp4b_S500____1	Q6A0A2_S500___1	v3_30vs0min	1_sig	Larp4b_S500____1	-2.38807	2.04983
+	1.88782	-2.3427	Q9CX60	63	Lbh	S	___1	252870000	24.2104	25.9889	25.661	23.0394	22.8781	22.9148	Lbh	reviewed	Q9CX60_63	Q9CX60	63	S63	Lbh_S63	Q9CX60_S63	Lbh_S63____1	Q9CX60_S63___1	v3_30vs0min	1_sig	Lbh_S63____1	-2.3427	1.88782
+	2.61481	-2.33937	Q3UGC7;Q2YDW1;Q66JS6	130;88;132	Eif3j1;Eif3j;Eif3j2	S	___1	248350000	25.8167	25.2644	25.6795	23.5127	23.5822	22.6476	Eif3j1	reviewed	Q3UGC7_130	Q3UGC7	130	S130	Eif3j1_S130	Q3UGC7_S130	Eif3j1_S130____1	Q3UGC7_S130___1	v3_30vs0min	1_sig	Eif3j1_S130____1	-2.33937	2.61481
+	2.3882	-2.31889	B1AST8;B1AST7;Q60592;E9QLW6;E9Q1Q1;Q9DBV8	972;979;973;1033;1040;247	Mast2	S	___1	139840000	25.2845	25.2353	25.8257	22.5392	23.7287	23.1209	Mast2	reviewed	Q60592_973	Q60592	973	S973	Mast2_S973	Q60592_S973	Mast2_S973____1	Q60592_S973___1	v3_30vs0min	1_sig	Mast2_S973____1	-2.31889	2.3882
+	2.07442	-2.16131	O08582	25	Gtpbp1	S	___3	15627000000	26.3293	25.7338	24.8331	23.2992	23.4577	23.6554	Gtpbp1	reviewed	O08582_25	O08582	25	S25	Gtpbp1_S25	O08582_S25	Gtpbp1_S25____3	O08582_S25___3	v3_30vs0min	1_sig	Gtpbp1_S25____3	-2.16131	2.07442
+	2.44845	-2.07617	A0A1B0GX25;Q3UG37;Q3U4Q5;Q8CGC3;Q9Z2V5	909;909;909;912;909	Hdac6	S	___1	298640000	25.7362	25.3123	25.8593	24.0436	23.0267	23.609	Hdac6	reviewed	Q9Z2V5_909	Q9Z2V5	909	S909	Hdac6_S909	Q9Z2V5_S909	Hdac6_S909____1	Q9Z2V5_S909___1	v3_30vs0min	1_sig	Hdac6_S909____1	-2.07617	2.44845
+	2.3454	-2.06852	Q3UGV7;G5E8R8;Q6P5G6	395;395;373	Ubxn7	S	___1	744830000	25.327	24.9087	25.4062	22.5956	23.7188	23.122	Ubxn7	reviewed	Q6P5G6_373	Q6P5G6	373	S373	Ubxn7_S373	Q6P5G6_S373	Ubxn7_S373____1	Q6P5G6_S373___1	v3_30vs0min	1_sig	Ubxn7_S373____1	-2.06852	2.3454
+	2.49302	-1.75634	A0A0R4J0V5;P08775;O08847	1805;1843;1843	Polr2a	S	___2	612930000	25.3753	25.1572	25.3716	23.7076	23.0204	23.9071	Polr2a	reviewed	P08775_1843	P08775	1843	S1843	Polr2a_S1843	P08775_S1843	Polr2a_S1843____2	P08775_S1843___2	v3_30vs0min	1_sig	Polr2a_S1843____2	-1.75634	2.49302
+	2.36874	-1.64522	Q8C7S2;Q9ERG0;Q8CD09;Q8BT15;Q8C3R7	615;615;455;455;455	Lima1	S	___1	1192600000	24.5106	24.6247	25.0399	22.8612	23.5419	22.8364	Lima1	reviewed	Q9ERG0_615	Q9ERG0	615	S615	Lima1_S615	Q9ERG0_S615	Lima1_S615____1	Q9ERG0_S615___1	v3_30vs0min	1_sig	Lima1_S615____1	-1.64522	2.36874
+	2.51213	-1.47851	G5E8J9;Q8CFE4	676;677	Scyl2	S	___1	104660000	24.3703	23.698	24.0309	22.7312	22.311	22.6214	Scyl2	reviewed	Q8CFE4_677	Q8CFE4	677	S677	Scyl2_S677	Q8CFE4_S677	Scyl2_S677____1	Q8CFE4_S677___1	v3_30vs0min	1_sig	Scyl2_S677____1	-1.47851	2.51213
+	2.68548	1.58071	P14873;B2RQQ5	1013;1013	Map1b	S	___1	250010000	23.2171	23.7115	23.1236	24.6801	25.0266	25.0876	Map1b	reviewed	P14873_1013	P14873	1013	S1013	Map1b_S1013	P14873_S1013	Map1b_S1013____1	P14873_S1013___1	v3_30vs0min	1_sig	Map1b_S1013____1	1.58071	2.68548
+	2.34265	1.7917	Q1W617	412	Shroom4	S	___1	105990000	23.323	23.7696	22.7389	25.1084	24.8967	25.2015	Shroom4	reviewed	Q1W617_412	Q1W617	412	S412	Shroom4_S412	Q1W617_S412	Shroom4_S412____1	Q1W617_S412___1	v3_30vs0min	1_sig	Shroom4_S412____1	1.7917	2.34265
+	3.60297	1.85482	A0A0U1RPA0;Q3UIL6	819;900	Plekha7	S	___1	613490000	23.1614	22.9899	23.428	25.1509	24.89	25.1028	Plekha7	reviewed	Q3UIL6_900	Q3UIL6	900	S900	Plekha7_S900	Q3UIL6_S900	Plekha7_S900____1	Q3UIL6_S900___1	v3_30vs0min	1_sig	Plekha7_S900____1	1.85482	3.60297
+	2.48231	1.88996	Q9Z1D2;P48754;Q6NV63;B0FT00	717;717;717;436	Brca1	S	___3	950220000	24.1942	23.2085	23.5838	25.508	25.4217	25.7267	Brca1	reviewed	P48754_717	P48754	717	S717	Brca1_S717	P48754_S717	Brca1_S717____3	P48754_S717___3	v3_30vs0min	1_sig	Brca1_S717____3	1.88996	2.48231
+	2.32996	1.96625	P48972	267	Mybl2	T	___1	160790000	23.4122	22.2565	22.6595	24.748	24.8521	24.6269	Mybl2	reviewed	P48972_267	P48972	267	T267	Mybl2_T267	P48972_T267	Mybl2_T267____1	P48972_T267___1	v3_30vs0min	1_sig	Mybl2_T267____1	1.96625	2.32996
+	2.21749	1.99265	F6PX41;A0A087WSQ0;F8WID3;B2RSN1;P01108;O88594;Q8K3Z5;Q6WDF1	307;307;308;308;293;94;18;41	Myc;c-myc	S	___1	280140000	23.1612	23.2941	22.2946	24.8434	24.5885	25.2961	Myc	reviewed	P01108_293	P01108	293	S293	Myc_S293	P01108_S293	Myc_S293____1	P01108_S293___1	v3_30vs0min	1_sig	Myc_S293____1	1.99265	2.21749
+	3.02774	2.03808	E9PXB7;Q3TQK9;A0A494B953;G3X9H8;A0A494B9F0;A0A494BAG2;A0A494BAX0;Q8CFI0;A0A494BAE4;A0A494B9L5;A0A494BA39;Q641N8	333;394;454;353;410;474;502;502;7;249;370;373	Nedd4l	T	___1	148120000	23.1898	22.7292	23.0482	25.2309	25.2006	24.65	Nedd4l	reviewed	Q8CFI0_502	Q8CFI0	502	T502	Nedd4l_T502	Q8CFI0_T502	Nedd4l_T502____1	Q8CFI0_T502___1	v3_30vs0min	1_sig	Nedd4l_T502____1	2.03808	3.02774
+	3.74261	2.08993	E9QN31;Q922K7;A0A0N4SW16	59;59;59	Nop2	S	___1	264890000	23.0395	22.9499	23.1676	25.3981	25.1248	24.9038	Nop2	reviewed	Q922K7_59	Q922K7	59	S59	Nop2_S59	Q922K7_S59	Nop2_S59____1	Q922K7_S59___1	v3_30vs0min	1_sig	Nop2_S59____1	2.08993	3.74261
+	1.97415	2.14933	M1VB37;M1VHG3;F8WHY8;M1VHG6;Q2KHS8;E9PX23;M1VHG1;M1VMF6;Q8K4B0;M1VQI8;M1V1V1	369;369;369;369;386;386;386;386;386;369;386	Mta1	S	___1	552190000	22.0378	22.7509	23.6472	24.9444	24.8082	25.1313	Mta1	reviewed	Q8K4B0_386	Q8K4B0	386	S386	Mta1_S386	Q8K4B0_S386	Mta1_S386____1	Q8K4B0_S386___1	v3_30vs0min	1_sig	Mta1_S386____1	2.14933	1.97415
+	2.45059	2.15804	Q8K0M3;A0A2I3BS41;Q9R1Z8	336;389;389	Sorbs3	S	___3	18288000000	22.3722	23.4604	23.2719	25.1017	25.3959	25.0809	Sorbs3	reviewed	Q9R1Z8_389	Q9R1Z8	389	S389	Sorbs3_S389	Q9R1Z8_S389	Sorbs3_S389____3	Q9R1Z8_S389___3	v3_30vs0min	1_sig	Sorbs3_S389____3	2.15804	2.45059
+	1.86243	2.22751	Q3U671;Q9CYC6	249;249	Dcp2	S	___3	624690000	23.9711	24.368	23.1631	26.3286	26.5719	25.2843	Dcp2	reviewed	Q9CYC6_249	Q9CYC6	249	S249	Dcp2_S249	Q9CYC6_S249	Dcp2_S249____3	Q9CYC6_S249___3	v3_30vs0min	1_sig	Dcp2_S249____3	2.22751	1.86243
+	2.42927	2.36769	Q8BTI8	1577	Srrm2	S	___2	14843000000	24.4493	23.1234	23.9673	26.1988	26.2987	26.1456	Srrm2	reviewed	Q8BTI8_1577	Q8BTI8	1577	S1577	Srrm2_S1577	Q8BTI8_S1577	Srrm2_S1577____2	Q8BTI8_S1577___2	v3_30vs0min	1_sig	Srrm2_S1577____2	2.36769	2.42927
+	1.80796	2.38429	A0A0U1RPL0;Q7TQH0;E9Q5Q0;Q3TYH7;Q3TGG2	304;304;184;184;218	Atxn2l	S	___1	804680000	24.7944	23.374	23.2618	25.561	26.6228	26.3993	Atxn2l	reviewed	Q7TQH0_304	Q7TQH0	304	S304	Atxn2l_S304	Q7TQH0_S304	Atxn2l_S304____1	Q7TQH0_S304___1	v3_30vs0min	1_sig	Atxn2l_S304____1	2.38429	1.80796
+	1.89302	2.40636	Q3U671;Q9CYC6	247;247	Dcp2	S	___3	624690000	23.6102	24.368	22.9874	26.3286	26.5719	25.2843	Dcp2	reviewed	Q9CYC6_247	Q9CYC6	247	S247	Dcp2_S247	Q9CYC6_S247	Dcp2_S247____3	Q9CYC6_S247___3	v3_30vs0min	1_sig	Dcp2_S247____3	2.40636	1.89302
+	3.2204	2.4167	E9Q9C3;E9Q852;Q9QZQ1;E9PYX7	1180;1158;1173;1173	Mllt4	S	___1	2363800000	23.7518	23.1181	23.9054	26.0284	26.0826	25.9144	Mllt4	reviewed	Q9QZQ1_1173	Q9QZQ1	1173	S1173	Mllt4_S1173	Q9QZQ1_S1173	Mllt4_S1173____1	Q9QZQ1_S1173___1	v3_30vs0min	1_sig	Mllt4_S1173____1	2.4167	3.2204
+	2.03187	2.47609	Q9D824	487	Fip1l1	S	___3	6125100000	23.7465	22.7393	24.3798	26.5049	25.7423	26.0466	Fip1l1	reviewed	Q9D824_487	Q9D824	487	S487	Fip1l1_S487	Q9D824_S487	Fip1l1_S487____3	Q9D824_S487___3	v3_30vs0min	1_sig	Fip1l1_S487____3	2.47609	2.03187
+	4.05591	2.47992	Q3U425;Q8K3Z9	159;159	Pom121	S	___1	577700000	23.1952	23.3415	23.3262	26.0279	25.7567	25.5181	Pom121	reviewed	Q8K3Z9_159	Q8K3Z9	159	S159	Pom121_S159	Q8K3Z9_S159	Pom121_S159____1	Q8K3Z9_S159___1	v3_30vs0min	1_sig	Pom121_S159____1	2.47992	4.05591
+	1.92667	2.52389	Q9D2D7;D3Z717;D3Z524	104;104;104	Znf687;Zfp687	S	___2	821490000	23.7312	24.3163	22.494	26.0131	26.4082	25.6918	Znf687	reviewed	Q9D2D7_104	Q9D2D7	104	S104	Znf687_S104	Q9D2D7_S104	Znf687_S104____2	Q9D2D7_S104___2	v3_30vs0min	1_sig	Znf687_S104____2	2.52389	1.92667
+	3.99179	2.53999	Q99L69;Q3U3J1;P50136	340;344;340	Bckdha	S	___1	385360000	23.6046	23.4396	23.6919	25.968	26.4118	25.9762	Bckdha	reviewed	P50136_340	P50136	340	S340	Bckdha_S340	P50136_S340	Bckdha_S340____1	P50136_S340___1	v3_30vs0min	1_sig	Bckdha_S340____1	2.53999	3.99179
+	4.78277	2.63556	Q6PHU4;F6W623;F8WJ40;O08550;Q6P6H8	1646;1647;2355;2346;76	Kmt2b	S	___1	249730000	23.17	22.888	22.996	25.5236	25.7614	25.6757	Kmt2b	reviewed	O08550_2346	O08550	2346	S2346	Kmt2b_S2346	O08550_S2346	Kmt2b_S2346____1	O08550_S2346___1	v3_30vs0min	1_sig	Kmt2b_S2346____1	2.63556	4.78277
+	2.60486	2.64955	Q9D824	479	Fip1l1	S	___3	28562000000	23.225	23.0359	24.0842	26.5049	25.7423	26.0466	Fip1l1	reviewed	Q9D824_479	Q9D824	479	S479	Fip1l1_S479	Q9D824_S479	Fip1l1_S479____3	Q9D824_S479___3	v3_30vs0min	1_sig	Fip1l1_S479____3	2.64955	2.60486
+	3.74738	2.6787	E7FLY0;A0A1D5RMD4;B1AVY7	1004;993;993	Kif16b	S	___1	550860000	23.5586	22.8679	23.2264	25.8905	25.8793	25.9191	Kif16b	reviewed	B1AVY7_993	B1AVY7	993	S993	Kif16b_S993	B1AVY7_S993	Kif16b_S993____1	B1AVY7_S993___1	v3_30vs0min	1_sig	Kif16b_S993____1	2.6787	3.74738
+	3.91887	2.78557	A0A1D5RM34;A0A5F8MPF3;A0A5F8MPN4;A0A5F8MPU7;Q8CJ19	774;1620;1666;1696;1645	Mical3	S	___1	1513100000	23.7199	23.4882	23.1785	26.1071	26.1867	26.4496	Mical3	reviewed	Q8CJ19_1645	Q8CJ19	1645	S1645	Mical3_S1645	Q8CJ19_S1645	Mical3_S1645____1	Q8CJ19_S1645___1	v3_30vs0min	1_sig	Mical3_S1645____1	2.78557	3.91887
+	3.86643	2.809	Q3TLR7	487	Dtl	S	___1	646800000	23.3286	23.2102	23.8043	26.3869	26.1374	26.2458	Dtl	reviewed	Q3TLR7_487	Q3TLR7	487	S487	Dtl_S487	Q3TLR7_S487	Dtl_S487____1	Q3TLR7_S487___1	v3_30vs0min	1_sig	Dtl_S487____1	2.809	3.86643
+	2.81181	2.81365	A0A087WRL1;A0A087WNV1;A0A087WSR7;A0A087WR52;Q8K2K6	108;177;177;174;177	Agfg1	T	___1	8598800000	23.2227	22.7073	23.2289	26.4615	25.3521	25.7863	Agfg1	reviewed	Q8K2K6_177	Q8K2K6	177	T177	Agfg1_T177	Q8K2K6_T177	Agfg1_T177____1	Q8K2K6_T177___1	v3_30vs0min	1_sig	Agfg1_T177____1	2.81365	2.81181
+	1.72182	2.82519	A0A3B2W7H4;A0A3B2WAQ7;Q3UHP6;P59672;Q3TE53	111;647;668;668;12	Anks1;Anks1a	S	___2	584060000	22.345	22.5251	24.6192	26.2545	25.8488	25.8616	Anks1	reviewed	P59672_668	P59672	668	S668	Anks1_S668	P59672_S668	Anks1_S668____2	P59672_S668___2	v3_30vs0min	1_sig	Anks1_S668____2	2.82519	1.72182
+	1.78459	2.82924	Q3U671;Q9CYC6	246;246	Dcp2	S	___3	624690000	22.3783	24.368	22.9506	26.3286	26.5719	25.2843	Dcp2	reviewed	Q9CYC6_246	Q9CYC6	246	S246	Dcp2_S246	Q9CYC6_S246	Dcp2_S246____3	Q9CYC6_S246___3	v3_30vs0min	1_sig	Dcp2_S246____3	2.82924	1.78459
+	3.08967	2.83419	P42128	205	Foxk1	Y	___2	176040000	23.3373	23.211	22.3612	25.858	25.8659	25.6882	Foxk1	reviewed	P42128_205	P42128	205	Y205	Foxk1_Y205	P42128_Y205	Foxk1_Y205____2	P42128_Y205___2	v3_30vs0min	1_sig	Foxk1_Y205____2	2.83419	3.08967
+	3.27293	2.83973	Q61584;A0A0H2UH27;A0A0G2JEP0;Q8C7U4	514;400;514;179	Fxr1	S	___1	393140000	23.0618	22.4163	23.3183	25.889	25.8091	25.6175	Fxr1	reviewed	Q61584_514	Q61584	514	S514	Fxr1_S514	Q61584_S514	Fxr1_S514____1	Q61584_S514___1	v3_30vs0min	1_sig	Fxr1_S514____1	2.83973	3.27293
+	1.59671	2.84496	Q3TU15;Q3TJF3;Q61846;Q3UMB0	352;352;352;352	Melk	S	___1	1790900000	23.2938	25.4568	23.1676	27.3072	26.9821	26.1638	Melk	reviewed	Q61846_352	Q61846	352	S352	Melk_S352	Q61846_S352	Melk_S352____1	Q61846_S352___1	v3_30vs0min	1_sig	Melk_S352____1	2.84496	1.59671
+	3.68105	2.9853	A0A1B0GRJ0;E9Q8L9;Q9D620	358;358;358	Rab11fip1	S	___1	400200000	23.6881	23.0458	23.2371	26.3305	26.071	26.5254	Rab11fip1	reviewed	Q9D620_358	Q9D620	358	S358	Rab11fip1_S358	Q9D620_S358	Rab11fip1_S358____1	Q9D620_S358___1	v3_30vs0min	1_sig	Rab11fip1_S358____1	2.9853	3.68105
+	4.35367	3.20023	Q9ERL0;Q9EPX7;Q8CJ76	259;259;259	Mllt1	S	___1	354990000	22.7705	22.9517	23.1476	26.4055	26.0802	25.9847	Mllt1	unreviewed	Q9ERL0_259	Q9ERL0	259	S259	Mllt1_S259	Q9ERL0_S259	Mllt1_S259____1	Q9ERL0_S259___1	v3_30vs0min	1_sig	Mllt1_S259____1	3.20023	4.35367
+	2.42628	3.20193	A0A0A6YXC8;A0A0A6YW06;J3QNM3;E9QKQ9;E9QLZ9;Q03173	456;717;721;721;736;734	Enah	T	___1	3213700000	23.7328	22.0334	22.7072	26.3571	25.707	26.0152	Enah	reviewed	Q03173_734	Q03173	734	T734	Enah_T734	Q03173_T734	Enah_T734____1	Q03173_T734___1	v3_30vs0min	1_sig	Enah_T734____1	3.20193	2.42628
+	3.3209	3.20205	G5E861	620	Sclt1	T	___3	618230000	23.8245	23.7472	22.871	26.6954	26.6296	26.7238	Sclt1	reviewed	G5E861_620	G5E861	620	T620	Sclt1_T620	G5E861_T620	Sclt1_T620____3	G5E861_T620___3	v3_30vs0min	1_sig	Sclt1_T620____3	3.20205	3.3209
+	3.22324	3.29642	P70399;A0A5H1ZRL7;Q3V1P7;Q8C0U1;Q8BZ87	1427;1377;147;204;71	Tp53bp1;Trp53bp1	S	___1	1055200000	23.3813	23.8878	22.8632	26.7961	26.8636	26.3618	Tp53bp1	reviewed	P70399_1427	P70399	1427	S1427	Tp53bp1_S1427	P70399_S1427	Tp53bp1_S1427____1	P70399_S1427___1	v3_30vs0min	1_sig	Tp53bp1_S1427____1	3.29642	3.22324
+	2.31833	3.41271	A0A2I3BR06;A0A2R8W6L8;Q52L52;A0A075F882;A0A075F891;A0A075F5C6;A0A075F6C2;P38532	30;303;303;303;303;303;303;303	Hsf1	S	___1	2700100000	23.7919	23.6831	22.8682	27.1901	27.5643	25.827	Hsf1	reviewed	P38532_303	P38532	303	S303	Hsf1_S303	P38532_S303	Hsf1_S303____1	P38532_S303___1	v3_30vs0min	1_sig	Hsf1_S303____1	3.41271	2.31833
+	3.18795	3.73557	A2ADB1;A2ADB0;Q62504	1375;1398;1397	Spen	S	___2	1476200000	23.4313	23.1488	23.6116	27.486	27.5066	26.4058	Spen	reviewed	Q62504_1397	Q62504	1397	S1397	Spen_S1397	Q62504_S1397	Spen_S1397____2	Q62504_S1397___2	v3_30vs0min	1_sig	Spen_S1397____2	3.73557	3.18795
+	3.13193	3.8307	A2ADB1;A2ADB0;Q62504	1373;1396;1395	Spen	S	___2	1310100000	23.6158	23.3367	22.9538	27.486	27.5066	26.4058	Spen	reviewed	Q62504_1395	Q62504	1395	S1395	Spen_S1395	Q62504_S1395	Spen_S1395____2	Q62504_S1395___2	v3_30vs0min	1_sig	Spen_S1395____2	3.8307	3.13193
+	2.91954	3.9769	Q6NZR2;A0A1B0GT46	436;235	Msantd2	S	___1	1489100000	22.7215	23.8359	24.1719	27.9163	27.1987	27.545	Msantd2	reviewed	Q6NZR2_436	Q6NZR2	436	S436	Msantd2_S436	Q6NZR2_S436	Msantd2_S436____1	Q6NZR2_S436___1	v3_30vs0min	1_sig	Msantd2_S436____1	3.9769	2.91954
+	3.48175	4.12374	B7ZCU2;B7ZCU5;Q3UAH6;Q3TPY5;Q3TMI0;Q6AXD3;B7ZCU4;B7ZCU3;Q3TJR5;Q3TJ64;B7ZCU0;J3QNK8;Q8CBW3;Q3UBL3	229;229;224;224;224;224;229;229;224;224;229;229;229;100	Abi1	T	___2	1010100000	22.5466	23.633	23.4335	27.4042	27.5114	27.0687	Abi1	reviewed	Q8CBW3_229	Q8CBW3	229	T229	Abi1_T229	Q8CBW3_T229	Abi1_T229____2	Q8CBW3_T229___2	v3_30vs0min	1_sig	Abi1_T229____2	4.12374	3.48175
+	4.28253	4.14831	H3BJU7;H3BJ45;H3BJ40;H3BKH9;A0A2X0SFE2;H3BJX8;Q60875	926;938;940;953;955;1153;955	Arhgef2	S	___2	1979600000	22.9771	23.2753	23.4442	27.6535	27.4487	27.0393	Arhgef2	reviewed	Q60875_955	Q60875	955	S955	Arhgef2_S955	Q60875_S955	Arhgef2_S955____2	Q60875_S955___2	v3_30vs0min	1_sig	Arhgef2_S955____2	4.14831	4.28253
+	4.52951	4.41688	O55106;Q8BKL4	137;137	Strn	S	___1	3793000000	22.6409	22.6554	22.7909	27.1238	26.7551	27.459	Strn	reviewed	O55106_137	O55106	137	S137	Strn_S137	O55106_S137	Strn_S137____1	O55106_S137___1	v3_30vs0min	1_sig	Strn_S137____1	4.41688	4.52951
+	1.21003	5.05838	Q3TN35;Q8BJU0	306;307	Sgta	S	___2	6988300000	28.4882	22.3616	22.8605	29.6429	29.5888	29.6537	Sgta	reviewed	Q8BJU0_307	Q8BJU0	307	S307	Sgta_S307	Q8BJU0_S307	Sgta_S307____2	Q8BJU0_S307___2	v3_30vs0min	1_sig	Sgta_S307____2	5.05838	1.21003
+	6.21497	7.52811	Q3U4A3;Q69ZP6;Q9CWK3	196;200;196	Cd2bp2	S	___1	13695000000	23.4555	23.1007	23.2148	30.7371	30.6687	30.9496	Cd2bp2	reviewed	Q9CWK3_196	Q9CWK3	196	S196	Cd2bp2_S196	Q9CWK3_S196	Cd2bp2_S196____1	Q9CWK3_S196___1	v3_30vs0min	1_sig	Cd2bp2_S196____1	7.52811	6.21497
