# Supplementary material for: Quantitative phosphoproteomic profiling of CCL5/CCR5 signaling cascade in melanoma cells
Source: Front Oncol. 2026 Jun 22;16:1852022. doi: 10.3389/fonc.2026.1852022 (PMC13333406; doi:10.3389/fonc.2026.1852022)
Supplement: Supplementary Table 3 — The relative abundance to the maximum value among 4 timepoints for 393 modulated phosphosites. [file Table3.xlsx]

## Sheet: df_mean_sd
ID	Time_point	Mean_value	Sd_value
Hsf1_P38532_S303___1	v1_0min	0	0
Hsf1_P38532_S303___1	v2_5min	0.518371	0.0787493
Hsf1_P38532_S303___1	v3_15min	0.537117	0.154361
Hsf1_P38532_S303___1	v4_30min	0.69049	0.357004
Cdv3_Q4VAA2_S51___1	v1_0min	0	0
Cdv3_Q4VAA2_S51___1	v2_5min	0.793401	0.125729
Cdv3_Q4VAA2_S51___1	v3_15min	0.837507	0.196564
Cdv3_Q4VAA2_S51___1	v4_30min	0.436171	0.0686279
Myc_P01108_S293___1	v1_0min	0	0
Myc_P01108_S293___1	v2_5min	0.778025	0.29669
Myc_P01108_S293___1	v3_15min	0.636624	0.00926609
Myc_P01108_S293___1	v4_30min	0.632154	0.160805
Ralgapa2_A3KGS3_S819___1	v1_0min	0.674621	0.213109
Ralgapa2_A3KGS3_S819___1	v2_5min	0	0
Ralgapa2_A3KGS3_S819___1	v3_15min	0	0
Ralgapa2_A3KGS3_S819___1	v4_30min	0.871828	0.181263
Arhgap21_Q6DFV3_S1658___1	v1_0min	0.862552	0.174785
Arhgap21_Q6DFV3_S1658___1	v2_5min	0	0
Arhgap21_Q6DFV3_S1658___1	v3_15min	0	0
Arhgap21_Q6DFV3_S1658___1	v4_30min	0.942773	0.0809307
Pcdh7_Q2TJI6_S72___1	v1_0min	0.288437	0.0364511
Pcdh7_Q2TJI6_S72___1	v2_5min	0.770578	0.127501
Pcdh7_Q2TJI6_S72___1	v3_15min	0.690062	0.151556
Pcdh7_Q2TJI6_S72___1	v4_30min	0.638427	0.322068
Lphn2_Q8JZZ7_S1281___1	v1_0min	0.91915	0.0526001
Lphn2_Q8JZZ7_S1281___1	v2_5min	0	0
Lphn2_Q8JZZ7_S1281___1	v3_15min	0	0
Lphn2_Q8JZZ7_S1281___1	v4_30min	0.942628	0.0811368
Cenpa_O35216_S16___1	v1_0min	0.592579	0.205614
Cenpa_O35216_S16___1	v2_5min	0.684972	0.10044
Cenpa_O35216_S16___1	v3_15min	0.804431	0.257331
Cenpa_O35216_S16___1	v4_30min	0	0
Nbeal2_Q6ZQA0_S758___1	v1_0min	0	0
Nbeal2_Q6ZQA0_S758___1	v2_5min	0.919724	0.0748335
Nbeal2_Q6ZQA0_S758___1	v3_15min	0.793551	0.180797
Nbeal2_Q6ZQA0_S758___1	v4_30min	0	0
Dclk1_Q9JLM8_S298___1	v1_0min	0	0
Dclk1_Q9JLM8_S298___1	v2_5min	0.520472	0.334108
Dclk1_Q9JLM8_S298___1	v3_15min	0.878627	0.171648
Dclk1_Q9JLM8_S298___1	v4_30min	0	0
Nup205_Q6P9L5_S996___1	v1_0min	0	0
Nup205_Q6P9L5_S996___1	v2_5min	0.715181	0.0735372
Nup205_Q6P9L5_S996___1	v3_15min	0.661705	0.180525
Nup205_Q6P9L5_S996___1	v4_30min	0.630423	0.384656
Nup205_Q6P9L5_S1010___1	v1_0min	0.908026	0.0199291
Nup205_Q6P9L5_S1010___1	v2_5min	0	0
Nup205_Q6P9L5_S1010___1	v3_15min	0	0
Nup205_Q6P9L5_S1010___1	v4_30min	0.645647	0.50113
A0A0N4SW93_A0A0N4SW93_S894___1	v1_0min	0	0
A0A0N4SW93_A0A0N4SW93_S894___1	v2_5min	0.8043	0.190352
A0A0N4SW93_A0A0N4SW93_S894___1	v3_15min	0.783498	0.126776
A0A0N4SW93_A0A0N4SW93_S894___1	v4_30min	0	0
A0A0N4SWG4_A0A0N4SWG4_S49___1	v1_0min	0.521855	0.157048
A0A0N4SWG4_A0A0N4SWG4_S49___1	v2_5min	0	0
A0A0N4SWG4_A0A0N4SWG4_S49___1	v3_15min	0	0
A0A0N4SWG4_A0A0N4SWG4_S49___1	v4_30min	0.446761	0.295002
Atg4b_Q8BGE6_S383___1	v1_0min	0	0
Atg4b_Q8BGE6_S383___1	v2_5min	0.155064	0.119007
Atg4b_Q8BGE6_S383___1	v3_15min	0.391308	0.528988
Atg4b_Q8BGE6_S383___1	v4_30min	0	0
Tce7_Q6S5C2_S253___1	v1_0min	0.699707	0.200356
Tce7_Q6S5C2_S253___1	v2_5min	0.91345	0.1224
Tce7_Q6S5C2_S253___1	v3_15min	0	0
Tce7_Q6S5C2_S253___1	v4_30min	0	0
Ncapd2_Q8K2Z4_S1320___1	v1_0min	0	0
Ncapd2_Q8K2Z4_S1320___1	v2_5min	0.636153	0.329744
Ncapd2_Q8K2Z4_S1320___1	v3_15min	0.495531	0.196074
Ncapd2_Q8K2Z4_S1320___1	v4_30min	0	0
Recql4_Q75NR7_S256___1	v1_0min	0	0
Recql4_Q75NR7_S256___1	v2_5min	0.776553	0.101571
Recql4_Q75NR7_S256___1	v3_15min	0.694704	0.292019
Recql4_Q75NR7_S256___1	v4_30min	0	0
Polr2a_P08775_S1966___1	v1_0min	0	0
Polr2a_P08775_S1966___1	v2_5min	0.796538	0.124194
Polr2a_P08775_S1966___1	v3_15min	0.785504	0.205414
Polr2a_P08775_S1966___1	v4_30min	0	0
Glcci1_Q8K3I9_S396___1	v1_0min	0.607077	0.0822963
Glcci1_Q8K3I9_S396___1	v2_5min	0.698798	0.274904
Glcci1_Q8K3I9_S396___1	v3_15min	0	0
Glcci1_Q8K3I9_S396___1	v4_30min	0	0
Lcmt1_Q6PDZ4_S46___1	v1_0min	0.786489	0.129185
Lcmt1_Q6PDZ4_S46___1	v2_5min	0	0
Lcmt1_Q6PDZ4_S46___1	v3_15min	0	0
Lcmt1_Q6PDZ4_S46___1	v4_30min	0.84708	0.134134
Bcl7c_O08664_S97___1	v1_0min	0	0
Bcl7c_O08664_S97___1	v2_5min	0.86998	0.112607
Bcl7c_O08664_S97___1	v3_15min	0.40684	0.102484
Bcl7c_O08664_S97___1	v4_30min	0	0
Plekha7_Q3UIL6_S900___1	v1_0min	0	0
Plekha7_Q3UIL6_S900___1	v2_5min	0.587093	0.0205264
Plekha7_Q3UIL6_S900___1	v3_15min	0.784885	0.183877
Plekha7_Q3UIL6_S900___1	v4_30min	0.933947	0.0875696
Atxn2l_Q7TQH0_S304___1	v1_0min	0	0
Atxn2l_Q7TQH0_S304___1	v2_5min	0.817181	0.157297
Atxn2l_Q7TQH0_S304___1	v3_15min	0.848659	0.177169
Atxn2l_Q7TQH0_S304___1	v4_30min	0.752563	0.260141
Tanc2_E9Q2K2_S84___1	v1_0min	0.890435	0.0952322
Tanc2_E9Q2K2_S84___1	v2_5min	0	0
Tanc2_E9Q2K2_S84___1	v3_15min	0.805672	0.0908294
Tanc2_E9Q2K2_S84___1	v4_30min	0.902299	0.0532916
Pi4ka_E9Q3L2_S233___1	v1_0min	0.810716	0.229894
Pi4ka_E9Q3L2_S233___1	v2_5min	0	0
Pi4ka_E9Q3L2_S233___1	v3_15min	0	0
Pi4ka_E9Q3L2_S233___1	v4_30min	0.749244	0.0327857
Rab11fip1_Q9D620_S358___1	v1_0min	0	0
Rab11fip1_Q9D620_S358___1	v2_5min	0	0
Rab11fip1_Q9D620_S358___1	v3_15min	0.769841	0.288629
Rab11fip1_Q9D620_S358___1	v4_30min	0.867804	0.135201
Hdac6_Q9Z2V5_S909___1	v1_0min	0.867532	0.163761
Hdac6_Q9Z2V5_S909___1	v2_5min	0.485257	0.274329
Hdac6_Q9Z2V5_S909___1	v3_15min	0.282486	0.0959138
Hdac6_Q9Z2V5_S909___1	v4_30min	0	0
Iws1_Q8C1D8_S667___1	v1_0min	0	0
Iws1_Q8C1D8_S667___1	v2_5min	0.883986	0.108604
Iws1_Q8C1D8_S667___1	v3_15min	0.821309	0.0512326
Iws1_Q8C1D8_S667___1	v4_30min	0	0
Mical3_Q8CJ19_S1645___1	v1_0min	0	0
Mical3_Q8CJ19_S1645___1	v2_5min	0.918927	0.00575564
Mical3_Q8CJ19_S1645___1	v3_15min	0.893402	0.14085
Mical3_Q8CJ19_S1645___1	v4_30min	0.79712	0.101572
Mical3_Q8CJ19_S977___1	v1_0min	0.844819	0.203767
Mical3_Q8CJ19_S977___1	v2_5min	0	0
Mical3_Q8CJ19_S977___1	v3_15min	0	0
Mical3_Q8CJ19_S977___1	v4_30min	0	0
Mast3_Q3U214_S370___1	v1_0min	0.576489	0.302504
Mast3_Q3U214_S370___1	v2_5min	0.837438	0.142596
Mast3_Q3U214_S370___1	v3_15min	0.6799	0.0832413
Mast3_Q3U214_S370___1	v4_30min	0	0
Kif16b_B1AVY7_S993___1	v1_0min	0	0
Kif16b_B1AVY7_S993___1	v2_5min	0.794248	0.134617
Kif16b_B1AVY7_S993___1	v3_15min	0.945526	0.0670941
Kif16b_B1AVY7_S993___1	v4_30min	0.896864	0.0127962
Ampd3_O08739_S85___1	v1_0min	0	0
Ampd3_O08739_S85___1	v2_5min	0.740931	0.22922
Ampd3_O08739_S85___1	v3_15min	0.762287	0.127461
Ampd3_O08739_S85___1	v4_30min	0.402849	0.211371
Kif15_Q6P9L6_S568___1	v1_0min	0.611938	0.21918
Kif15_Q6P9L6_S568___1	v2_5min	0.737616	0.270129
Kif15_Q6P9L6_S568___1	v3_15min	0	0
Kif15_Q6P9L6_S568___1	v4_30min	0.965896	0.0482299
A0A1L7NR63_A0A1L7NR63_S649___1	v1_0min	0	0
A0A1L7NR63_A0A1L7NR63_S649___1	v2_5min	0.766498	0.0544641
A0A1L7NR63_A0A1L7NR63_S649___1	v3_15min	0.800181	0.201442
A0A1L7NR63_A0A1L7NR63_S649___1	v4_30min	0	0
Ttc7b_E9Q6P5_S202___1	v1_0min	0.929457	0.0641268
Ttc7b_E9Q6P5_S202___1	v2_5min	0.669875	0.130016
Ttc7b_E9Q6P5_S202___1	v3_15min	0	0
Ttc7b_E9Q6P5_S202___1	v4_30min	0	0
Sorbs1_Q62417_S1199___1	v1_0min	0	0
Sorbs1_Q62417_S1199___1	v2_5min	0.766498	0.0544641
Sorbs1_Q62417_S1199___1	v3_15min	0.800181	0.201442
Sorbs1_Q62417_S1199___1	v4_30min	0	0
Vti1a_O89116_S128___1	v1_0min	0	0
Vti1a_O89116_S128___1	v2_5min	0	0
Vti1a_O89116_S128___1	v3_15min	0.696978	0.289548
Vti1a_O89116_S128___1	v4_30min	0	0
Tinf2_Q8K1K3_S352___1	v1_0min	0	0
Tinf2_Q8K1K3_S352___1	v2_5min	0.651097	0.0583035
Tinf2_Q8K1K3_S352___1	v3_15min	0.841659	0.223928
Tinf2_Q8K1K3_S352___1	v4_30min	0	0
Sorbs3_Q9R1Z8_S402___1	v1_0min	0	0
Sorbs3_Q9R1Z8_S402___1	v2_5min	0.854826	0.125821
Sorbs3_Q9R1Z8_S402___1	v3_15min	0	0
Sorbs3_Q9R1Z8_S402___1	v4_30min	0.734711	0.137186
Wdhd1_P59328_S377___1	v1_0min	0.0802316	0.0590498
Wdhd1_P59328_S377___1	v2_5min	0.951932	0.076215
Wdhd1_P59328_S377___1	v3_15min	0.636371	0.185289
Wdhd1_P59328_S377___1	v4_30min	0.105258	0.0328512
Map4k3_Q99JP0_S329___1	v1_0min	0.889922	0.103363
Map4k3_Q99JP0_S329___1	v2_5min	0	0
Map4k3_Q99JP0_S329___1	v3_15min	0.681794	0.392062
Map4k3_Q99JP0_S329___1	v4_30min	0.803544	0.274364
Kat5_Q8CHK4_S199___1	v1_0min	0	0
Kat5_Q8CHK4_S199___1	v2_5min	0.920053	0.0695605
Kat5_Q8CHK4_S199___1	v3_15min	0.792439	0.0281109
Kat5_Q8CHK4_S199___1	v4_30min	0	0
Dpf2_Q61103_S142___1	v1_0min	0.0958686	0.0123653
Dpf2_Q61103_S142___1	v2_5min	0.988565	0.0100831
Dpf2_Q61103_S142___1	v3_15min	0.851352	0.0338957
Dpf2_Q61103_S142___1	v4_30min	0.114571	0.0302552
Sh3pxd2a_O89032_S1029___1	v1_0min	0.28891	0.0402237
Sh3pxd2a_O89032_S1029___1	v2_5min	0.764233	0.204365
Sh3pxd2a_O89032_S1029___1	v3_15min	0.503846	0.0656688
Sh3pxd2a_O89032_S1029___1	v4_30min	0	0
Filip1_Q9CS72_S979___1	v1_0min	0	0
Filip1_Q9CS72_S979___1	v2_5min	0.938584	0.0771278
Filip1_Q9CS72_S979___1	v3_15min	0.865819	0.0395685
Filip1_Q9CS72_S979___1	v4_30min	0.885235	0.13443
mKIAA1042_Q6PD31_S716___1	v1_0min	0.889251	0.122226
mKIAA1042_Q6PD31_S716___1	v2_5min	0	0
mKIAA1042_Q6PD31_S716___1	v3_15min	0.658046	0.169189
mKIAA1042_Q6PD31_S716___1	v4_30min	0.936604	0.0784739
Tmem87b_Q8BKU8_S497___1	v1_0min	0.31577	0.0397189
Tmem87b_Q8BKU8_S497___1	v2_5min	0.86483	0.119109
Tmem87b_Q8BKU8_S497___1	v3_15min	0.651046	0.0711757
Tmem87b_Q8BKU8_S497___1	v4_30min	0.320398	0.0531575
Sept9_Q80UG5_S30___1	v1_0min	0.301833	0.0947167
Sept9_Q80UG5_S30___1	v2_5min	0.880655	0.141131
Sept9_Q80UG5_S30___1	v3_15min	0.734953	0.15839
Sept9_Q80UG5_S30___1	v4_30min	0.282226	0.06446
Dock11_A2AF47_S12___1	v1_0min	0	0
Dock11_A2AF47_S12___1	v2_5min	0	0
Dock11_A2AF47_S12___1	v3_15min	0.946243	0.0553392
Dock11_A2AF47_S12___1	v4_30min	0	0
Atp7a_Q64430_S270___1	v1_0min	0.747945	0.130367
Atp7a_Q64430_S270___1	v2_5min	0.866202	0.189219
Atp7a_Q64430_S270___1	v3_15min	0	0
Atp7a_Q64430_S270___1	v4_30min	0.793295	0.0698484
Dgkz_Q80UP3_S162___1	v1_0min	0	0
Dgkz_Q80UP3_S162___1	v2_5min	0.803273	0.179512
Dgkz_Q80UP3_S162___1	v3_15min	0.684652	0.371209
Dgkz_Q80UP3_S162___1	v4_30min	0.756014	0.00389986
Map7d1_A2AJI0_S256___1	v1_0min	0	0
Map7d1_A2AJI0_S256___1	v2_5min	0.498514	0.0439641
Map7d1_A2AJI0_S256___1	v3_15min	0	0
Map7d1_A2AJI0_S256___1	v4_30min	0	0
Fam219a_Q9D772_S87___1	v1_0min	0	0
Fam219a_Q9D772_S87___1	v2_5min	0.60644	0.0677115
Fam219a_Q9D772_S87___1	v3_15min	0.730583	0.241977
Fam219a_Q9D772_S87___1	v4_30min	0.485042	0.20935
Gorasp2_Q99JX3_S411___1	v1_0min	0	0
Gorasp2_Q99JX3_S411___1	v2_5min	0.632199	0.319682
Gorasp2_Q99JX3_S411___1	v3_15min	0	0
Gorasp2_Q99JX3_S411___1	v4_30min	0.435557	0.117859
Clasp2_Q8BRT1_S1004___1	v1_0min	0	0
Clasp2_Q8BRT1_S1004___1	v2_5min	0.830565	0.250086
Clasp2_Q8BRT1_S1004___1	v3_15min	0.840671	0.0474659
Clasp2_Q8BRT1_S1004___1	v4_30min	0.884154	0.0977473
Clasp2_Q8BRT1_S570___1	v1_0min	0	0
Clasp2_Q8BRT1_S570___1	v2_5min	0.83924	0.106107
Clasp2_Q8BRT1_S570___1	v3_15min	0.951199	0.0690144
Clasp2_Q8BRT1_S570___1	v4_30min	0.831106	0.0235301
Clasp2_Q8BRT1_S495___1	v1_0min	0.445017	0.0745316
Clasp2_Q8BRT1_S495___1	v2_5min	0.0792963	0.00580119
Clasp2_Q8BRT1_S495___1	v3_15min	0.53576	0.656535
Clasp2_Q8BRT1_S495___1	v4_30min	0	0
Sptan1_P16546_S1190___1	v1_0min	0.615429	0.100036
Sptan1_P16546_S1190___1	v2_5min	0	0
Sptan1_P16546_S1190___1	v3_15min	0.874838	0.177005
Sptan1_P16546_S1190___1	v4_30min	0	0
Stim2_P83093_S719___1	v1_0min	0.354357	0.0408778
Stim2_P83093_S719___1	v2_5min	0.935881	0.0583165
Stim2_P83093_S719___1	v3_15min	0.565198	0.0710206
Stim2_P83093_S719___1	v4_30min	0	0
Abcc1_O35379_S878___1	v1_0min	0	0
Abcc1_O35379_S878___1	v2_5min	0.590382	0.18593
Abcc1_O35379_S878___1	v3_15min	0.893329	0.154095
Abcc1_O35379_S878___1	v4_30min	0	0
Bag3_Q9JLV1_S179___1	v1_0min	0.724258	0.23995
Bag3_Q9JLV1_S179___1	v2_5min	0	0
Bag3_Q9JLV1_S179___1	v3_15min	0	0
Bag3_Q9JLV1_S179___1	v4_30min	0.707767	0.164218
Prkcq_Q02111_S370___1	v1_0min	0.740584	0.00453818
Prkcq_Q02111_S370___1	v2_5min	0	0
Prkcq_Q02111_S370___1	v3_15min	0	0
Prkcq_Q02111_S370___1	v4_30min	0	0
Prkcq_Q02111_S307___1	v1_0min	0.7792	0.191485
Prkcq_Q02111_S307___1	v2_5min	0	0
Prkcq_Q02111_S307___1	v3_15min	0	0
Prkcq_Q02111_S307___1	v4_30min	0.682139	0.170976
Mast2_Q60592_S973___1	v1_0min	0.783787	0.1876
Mast2_Q60592_S973___1	v2_5min	0	0
Mast2_Q60592_S973___1	v3_15min	0	0
Mast2_Q60592_S973___1	v4_30min	0	0
Tlk2_O55047_S73___1	v1_0min	0	0
Tlk2_O55047_S73___1	v2_5min	0.645588	0.369104
Tlk2_O55047_S73___1	v3_15min	0	0
Tlk2_O55047_S73___1	v4_30min	0	0
Tnrc6c_Q3UHC0_S568___1	v1_0min	0	0
Tnrc6c_Q3UHC0_S568___1	v2_5min	0.808247	0.0896725
Tnrc6c_Q3UHC0_S568___1	v3_15min	0	0
Tnrc6c_Q3UHC0_S568___1	v4_30min	0.835356	0.0603204
Gas7_B1ATI9_S53___1	v1_0min	0.59949	0.153137
Gas7_B1ATI9_S53___1	v2_5min	0	0
Gas7_B1ATI9_S53___1	v3_15min	0	0
Gas7_B1ATI9_S53___1	v4_30min	0	0
Rragd_Q7TT45_S145___1	v1_0min	0.801336	0.234761
Rragd_Q7TT45_S145___1	v2_5min	0.830954	0.110203
Rragd_Q7TT45_S145___1	v3_15min	0	0
Rragd_Q7TT45_S145___1	v4_30min	0.937629	0.027727
Cep131_Q62036_S78___1	v1_0min	0.26968	0.0436207
Cep131_Q62036_S78___1	v2_5min	0.895962	0.0532243
Cep131_Q62036_S78___1	v3_15min	0.894213	0.100901
Cep131_Q62036_S78___1	v4_30min	0.600333	0.00193116
Cobll1_Q3UMF0_S1092___1	v1_0min	0	0
Cobll1_Q3UMF0_S1092___1	v2_5min	0.924679	0.0965461
Cobll1_Q3UMF0_S1092___1	v3_15min	0.870119	0.152851
Cobll1_Q3UMF0_S1092___1	v4_30min	0.645807	0.21926
Cobll1_Q3UMF0_S396___1	v1_0min	0.518647	0.251584
Cobll1_Q3UMF0_S396___1	v2_5min	0	0
Cobll1_Q3UMF0_S396___1	v3_15min	0	0
Cobll1_Q3UMF0_S396___1	v4_30min	0	0
Fkbp15_Q6P9Q6_S386___1	v1_0min	0	0
Fkbp15_Q6P9Q6_S386___1	v2_5min	0.78155	0.110887
Fkbp15_Q6P9Q6_S386___1	v3_15min	0.861377	0.200394
Fkbp15_Q6P9Q6_S386___1	v4_30min	0	0
Asxl2_Q8BZ32_S477___1	v1_0min	0.561565	0.220954
Asxl2_Q8BZ32_S477___1	v2_5min	0	0
Asxl2_Q8BZ32_S477___1	v3_15min	0	0
Asxl2_Q8BZ32_S477___1	v4_30min	0.859654	0.0597863
Apc_Q61315_S1772___1	v1_0min	0	0
Apc_Q61315_S1772___1	v2_5min	0.844276	0.165522
Apc_Q61315_S1772___1	v3_15min	0.806374	0.0523059
Apc_Q61315_S1772___1	v4_30min	0.758212	0.201329
Taok1_Q5F2E8_S965___1	v1_0min	0.597207	0.0788265
Taok1_Q5F2E8_S965___1	v2_5min	0	0
Taok1_Q5F2E8_S965___1	v3_15min	0.806143	0.11263
Taok1_Q5F2E8_S965___1	v4_30min	0.900561	0.140628
Kif7_B7ZNG0_S662___1	v1_0min	0	0
Kif7_B7ZNG0_S662___1	v2_5min	0	0
Kif7_B7ZNG0_S662___1	v3_15min	0.765263	0.207473
Kif7_B7ZNG0_S662___1	v4_30min	0.656636	0.203684
Ndrg1_Q62433_S389___1	v1_0min	0	0
Ndrg1_Q62433_S389___1	v2_5min	0.683742	0.104623
Ndrg1_Q62433_S389___1	v3_15min	0.781696	0.214245
Ndrg1_Q62433_S389___1	v4_30min	0	0
Tdp1_Q8BJ37_S119___1	v1_0min	0.710646	0.189837
Tdp1_Q8BJ37_S119___1	v2_5min	0.905151	0.00804363
Tdp1_Q8BJ37_S119___1	v3_15min	0	0
Tdp1_Q8BJ37_S119___1	v4_30min	0.798672	0.178049
R3hdm1_Q9DCB4_S278___1	v1_0min	0	0
R3hdm1_Q9DCB4_S278___1	v2_5min	0.812411	0.210344
R3hdm1_Q9DCB4_S278___1	v3_15min	0.809754	0.0699637
R3hdm1_Q9DCB4_S278___1	v4_30min	0	0
Tnks1bp1_P58871_S876___1	v1_0min	0.278629	0.0971886
Tnks1bp1_P58871_S876___1	v2_5min	0.814766	0.161186
Tnks1bp1_P58871_S876___1	v3_15min	0.795622	0.103776
Tnks1bp1_P58871_S876___1	v4_30min	0	0
Tnks1bp1_P58871_S887___1	v1_0min	0.748262	0.130834
Tnks1bp1_P58871_S887___1	v2_5min	0	0
Tnks1bp1_P58871_S887___1	v3_15min	0	0
Tnks1bp1_P58871_S887___1	v4_30min	0	0
Dennd1b_Q3U1T9_S494___1	v1_0min	0	0
Dennd1b_Q3U1T9_S494___1	v2_5min	0.850473	0.244567
Dennd1b_Q3U1T9_S494___1	v3_15min	0	0
Dennd1b_Q3U1T9_S494___1	v4_30min	0	0
Mbd3_Q9Z2D8_S85___1	v1_0min	0	0
Mbd3_Q9Z2D8_S85___1	v2_5min	0.778034	0.101957
Mbd3_Q9Z2D8_S85___1	v3_15min	0.757246	0.251905
Mbd3_Q9Z2D8_S85___1	v4_30min	0.314492	0.306383
Tmem63b_Q3TWI9_S102___1	v1_0min	0	0
Tmem63b_Q3TWI9_S102___1	v2_5min	0.81685	0.0531852
Tmem63b_Q3TWI9_S102___1	v3_15min	0.724224	0.390007
Tmem63b_Q3TWI9_S102___1	v4_30min	0.836659	0.0370875
Fam111a_Q9D2L9_S59___1	v1_0min	0.755035	0.235358
Fam111a_Q9D2L9_S59___1	v2_5min	0	0
Fam111a_Q9D2L9_S59___1	v3_15min	0.894127	0.0165034
Fam111a_Q9D2L9_S59___1	v4_30min	0.80022	0.116242
Phldb1_Q6PDH0_S387___1	v1_0min	0.650651	0.0764536
Phldb1_Q6PDH0_S387___1	v2_5min	0	0
Phldb1_Q6PDH0_S387___1	v3_15min	0	0
Phldb1_Q6PDH0_S387___1	v4_30min	0.739177	0.170676
Prkd3_Q8K1Y2_S734___1	v1_0min	0.603099	0.11789
Prkd3_Q8K1Y2_S734___1	v2_5min	0.762783	0.216993
Prkd3_Q8K1Y2_S734___1	v3_15min	0.769174	0.0686585
Prkd3_Q8K1Y2_S734___1	v4_30min	0	0
Smg9_Q9DB90_S53___1	v1_0min	0.447072	0.0548035
Smg9_Q9DB90_S53___1	v2_5min	0.962498	0.0335926
Smg9_Q9DB90_S53___1	v3_15min	0.67544	0.0686119
Smg9_Q9DB90_S53___1	v4_30min	0.476739	0.0639372
Rad18_Q9QXK2_S99___1	v1_0min	0.703189	0.25748
Rad18_Q9QXK2_S99___1	v2_5min	0.517971	0.106921
Rad18_Q9QXK2_S99___1	v3_15min	0	0
Rad18_Q9QXK2_S99___1	v4_30min	0.550561	0.153748
1700021K19Rik_D3Z7B1_S369___1	v1_0min	0	0
1700021K19Rik_D3Z7B1_S369___1	v2_5min	0.930358	0.0762058
1700021K19Rik_D3Z7B1_S369___1	v3_15min	0.853081	0.148846
1700021K19Rik_D3Z7B1_S369___1	v4_30min	0	0
Gtf3c2_Q8BL74_S897___1	v1_0min	0.456403	0.473812
Gtf3c2_Q8BL74_S897___1	v2_5min	0	0
Gtf3c2_Q8BL74_S897___1	v3_15min	0	0
Gtf3c2_Q8BL74_S897___1	v4_30min	0	0
Pde7a_P70453_S58___1	v1_0min	0.832161	0.20861
Pde7a_P70453_S58___1	v2_5min	0.532002	0.196816
Pde7a_P70453_S58___1	v3_15min	0	0
Pde7a_P70453_S58___1	v4_30min	0.506243	0.273954
Iqsec1_Q8R0S2_S908___1	v1_0min	0	0
Iqsec1_Q8R0S2_S908___1	v2_5min	0.951481	0.0581041
Iqsec1_Q8R0S2_S908___1	v3_15min	0.700348	0.111826
Iqsec1_Q8R0S2_S908___1	v4_30min	0	0
Mki67_E9PVX6_S2649___1	v1_0min	0	0
Mki67_E9PVX6_S2649___1	v2_5min	0.789129	0.0243138
Mki67_E9PVX6_S2649___1	v3_15min	0.833276	0.235783
Mki67_E9PVX6_S2649___1	v4_30min	0	0
Mki67_E9PVX6_S2392___1	v1_0min	0.778949	0.118858
Mki67_E9PVX6_S2392___1	v2_5min	0	0
Mki67_E9PVX6_S2392___1	v3_15min	0	0
Mki67_E9PVX6_S2392___1	v4_30min	0	0
Mta1_Q8K4B0_S386___1	v1_0min	0	0
Mta1_Q8K4B0_S386___1	v2_5min	0.972378	0.0034052
Mta1_Q8K4B0_S386___1	v3_15min	0.830162	0.170606
Mta1_Q8K4B0_S386___1	v4_30min	0.863403	0.09776
Herc1_E9PZP8_S1512___1	v1_0min	0	0
Herc1_E9PZP8_S1512___1	v2_5min	0	0
Herc1_E9PZP8_S1512___1	v3_15min	0.819709	0.20176
Herc1_E9PZP8_S1512___1	v4_30min	0	0
Itsn1_Q9Z0R4_S315___1	v1_0min	0	0
Itsn1_Q9Z0R4_S315___1	v2_5min	0.836111	0.0554858
Itsn1_Q9Z0R4_S315___1	v3_15min	0.948032	0.0734942
Itsn1_Q9Z0R4_S315___1	v4_30min	0	0
Tex264_E9Q137_S302___1	v1_0min	0.517099	0.112078
Tex264_E9Q137_S302___1	v2_5min	0	0
Tex264_E9Q137_S302___1	v3_15min	0.979124	0.0295232
Tex264_E9Q137_S302___1	v4_30min	0	0
Synpo_Q8CC35_S521___1	v1_0min	0	0
Synpo_Q8CC35_S521___1	v2_5min	0.753152	0.226554
Synpo_Q8CC35_S521___1	v3_15min	0.826855	0.0512862
Synpo_Q8CC35_S521___1	v4_30min	0	0
Mef2d_Q63943_S437___1	v1_0min	0	0
Mef2d_Q63943_S437___1	v2_5min	0.828921	0.174164
Mef2d_Q63943_S437___1	v3_15min	0.864194	0.100313
Mef2d_Q63943_S437___1	v4_30min	0	0
Setd2_E9Q5F9_S1862___1	v1_0min	0	0
Setd2_E9Q5F9_S1862___1	v2_5min	0.961331	0.0649113
Setd2_E9Q5F9_S1862___1	v3_15min	0.586067	0.0524199
Setd2_E9Q5F9_S1862___1	v4_30min	0	0
Ahnak_E9Q616_S5553___1	v1_0min	0.685145	0.235317
Ahnak_E9Q616_S5553___1	v2_5min	0	0
Ahnak_E9Q616_S5553___1	v3_15min	0	0
Ahnak_E9Q616_S5553___1	v4_30min	0	0
Plekha5_Q6ZPK1_S77___1	v1_0min	0	0
Plekha5_Q6ZPK1_S77___1	v2_5min	0.962698	0.03396
Plekha5_Q6ZPK1_S77___1	v3_15min	0.501919	0.136833
Plekha5_Q6ZPK1_S77___1	v4_30min	0.834605	0.227849
Bod1l_E9Q6J5_S240___1	v1_0min	0.917859	0.113583
Bod1l_E9Q6J5_S240___1	v2_5min	0	0
Bod1l_E9Q6J5_S240___1	v3_15min	0.992076	0.0111067
Bod1l_E9Q6J5_S240___1	v4_30min	0	0
Numa1_E9Q7G0_S198___1	v1_0min	0	0
Numa1_E9Q7G0_S198___1	v2_5min	0.755441	0.131657
Numa1_E9Q7G0_S198___1	v3_15min	0.837148	0.178405
Numa1_E9Q7G0_S198___1	v4_30min	0.495615	0.0116872
Mllt4_Q9QZQ1_S1173___1	v1_0min	0	0
Mllt4_Q9QZQ1_S1173___1	v2_5min	0	0
Mllt4_Q9QZQ1_S1173___1	v3_15min	0.898519	0.143515
Mllt4_Q9QZQ1_S1173___1	v4_30min	0.671659	0.0395653
Mllt4_Q9QZQ1_S561___1	v1_0min	0	0
Mllt4_Q9QZQ1_S561___1	v2_5min	0.687962	0.157454
Mllt4_Q9QZQ1_S561___1	v3_15min	0.989915	0.0152329
Mllt4_Q9QZQ1_S561___1	v4_30min	0.190868	0.0327422
Chd4_Q6PDQ2_S1301___1	v1_0min	0.106792	0.0466297
Chd4_Q6PDQ2_S1301___1	v2_5min	0.816768	0.210868
Chd4_Q6PDQ2_S1301___1	v3_15min	0.660796	0.17681
Chd4_Q6PDQ2_S1301___1	v4_30min	0.220698	0.0210733
Lrch3_Q8BVU0_S625___1	v1_0min	0.805939	0.177199
Lrch3_Q8BVU0_S625___1	v2_5min	0	0
Lrch3_Q8BVU0_S625___1	v3_15min	0.829835	0.240649
Lrch3_Q8BVU0_S625___1	v4_30min	0.732147	0.0368851
Nop2_Q922K7_S59___1	v1_0min	0	0
Nop2_Q922K7_S59___1	v2_5min	0.668269	0.300176
Nop2_Q922K7_S59___1	v3_15min	0	0
Nop2_Q922K7_S59___1	v4_30min	0.6284	0.108411
Kmt2b_O08550_S2346___1	v1_0min	0	0
Kmt2b_O08550_S2346___1	v2_5min	0	0
Kmt2b_O08550_S2346___1	v3_15min	0.800098	0.0881926
Kmt2b_O08550_S2346___1	v4_30min	0.930137	0.0766914
Plcd3_Q8K2J0_S492___1	v1_0min	0.685554	0.273277
Plcd3_Q8K2J0_S492___1	v2_5min	0.684627	0.220103
Plcd3_Q8K2J0_S492___1	v3_15min	0.79565	0.172254
Plcd3_Q8K2J0_S492___1	v4_30min	0	0
Sik2_Q8CFH6_S534___1	v1_0min	0	0
Sik2_Q8CFH6_S534___1	v2_5min	0.909877	0.02696
Sik2_Q8CFH6_S534___1	v3_15min	0.882935	0.122215
Sik2_Q8CFH6_S534___1	v4_30min	0.977268	0.00212964
Arhgef12_Q8R4H2_S309___1	v1_0min	0.819048	0.157269
Arhgef12_Q8R4H2_S309___1	v2_5min	0	0
Arhgef12_Q8R4H2_S309___1	v3_15min	0	0
Arhgef12_Q8R4H2_S309___1	v4_30min	0.757523	0.0480114
Ssh1_Q76I79_S963___1	v1_0min	0.880383	0.131061
Ssh1_Q76I79_S963___1	v2_5min	0	0
Ssh1_Q76I79_S963___1	v3_15min	0.716072	0.124127
Ssh1_Q76I79_S963___1	v4_30min	0.917447	0.059852
Prrc2b_Q7TPM1_S1469___1	v1_0min	0.808665	0.169338
Prrc2b_Q7TPM1_S1469___1	v2_5min	0	0
Prrc2b_Q7TPM1_S1469___1	v3_15min	0	0
Prrc2b_Q7TPM1_S1469___1	v4_30min	0.791602	0.119194
Hectd1_Q69ZR2_S633___1	v1_0min	0.392298	0.0924809
Hectd1_Q69ZR2_S633___1	v2_5min	0.599958	0.0591641
Hectd1_Q69ZR2_S633___1	v3_15min	0	0
Hectd1_Q69ZR2_S633___1	v4_30min	0.759092	0.340695
Rnf219_Q8K2Y0_S312___1	v1_0min	0	0
Rnf219_Q8K2Y0_S312___1	v2_5min	0.830683	0.0523671
Rnf219_Q8K2Y0_S312___1	v3_15min	0.819769	0.0596634
Rnf219_Q8K2Y0_S312___1	v4_30min	0	0
Arhgap39_P59281_S402___1	v1_0min	0.879437	0.158717
Arhgap39_P59281_S402___1	v2_5min	0.917486	0.0381605
Arhgap39_P59281_S402___1	v3_15min	0.85994	0.134712
Arhgap39_P59281_S402___1	v4_30min	0	0
Arfgef1_G3X9K3_S52___1	v1_0min	0	0
Arfgef1_G3X9K3_S52___1	v2_5min	0.892494	0.0333087
Arfgef1_G3X9K3_S52___1	v3_15min	0	0
Arfgef1_G3X9K3_S52___1	v4_30min	0	0
Scyl2_Q8CFE4_S677___1	v1_0min	0.805936	0.186753
Scyl2_Q8CFE4_S677___1	v2_5min	0.811477	0.2612
Scyl2_Q8CFE4_S677___1	v3_15min	0	0
Scyl2_Q8CFE4_S677___1	v4_30min	0	0
Ubxn7_Q6P5G6_S266___1	v1_0min	0	0
Ubxn7_Q6P5G6_S266___1	v2_5min	0.739362	0.22577
Ubxn7_Q6P5G6_S266___1	v3_15min	0	0
Ubxn7_Q6P5G6_S266___1	v4_30min	0	0
Ubxn7_Q6P5G6_S373___1	v1_0min	0.584581	0.102578
Ubxn7_Q6P5G6_S373___1	v2_5min	0.829008	0.241819
Ubxn7_Q6P5G6_S373___1	v3_15min	0	0
Ubxn7_Q6P5G6_S373___1	v4_30min	0	0
Fam212a_Q9CX62_S25___1	v1_0min	0.718468	0.078318
Fam212a_Q9CX62_S25___1	v2_5min	0.941839	0.0659351
Fam212a_Q9CX62_S25___1	v3_15min	0	0
Fam212a_Q9CX62_S25___1	v4_30min	0.756078	0.0169509
Cux1_P53564_S1232___1	v1_0min	0.301281	0.0273577
Cux1_P53564_S1232___1	v2_5min	0.732705	0.0422252
Cux1_P53564_S1232___1	v3_15min	0.866494	0.121286
Cux1_P53564_S1232___1	v4_30min	0.606906	0.127129
Wdr90_Q6ZPG2_S20___1	v1_0min	0	0
Wdr90_Q6ZPG2_S20___1	v2_5min	0.682425	0.27521
Wdr90_Q6ZPG2_S20___1	v3_15min	0	0
Wdr90_Q6ZPG2_S20___1	v4_30min	0	0
Son_Q9QX47_S961___1	v1_0min	0.956233	0.0505433
Son_Q9QX47_S961___1	v2_5min	0	0
Son_Q9QX47_S961___1	v3_15min	0.751727	0.194004
Son_Q9QX47_S961___1	v4_30min	0	0
Dot1l_Q6XZL8_S373___1	v1_0min	0	0
Dot1l_Q6XZL8_S373___1	v2_5min	0.686381	0.0672228
Dot1l_Q6XZL8_S373___1	v3_15min	0.730521	0.154037
Dot1l_Q6XZL8_S373___1	v4_30min	0	0
Zfp62_Q8C827_S881___1	v1_0min	0	0
Zfp62_Q8C827_S881___1	v2_5min	0.866701	0.22068
Zfp62_Q8C827_S881___1	v3_15min	0.287665	0.120798
Zfp62_Q8C827_S881___1	v4_30min	0	0
Rabep1_O35551_S410___1	v1_0min	0.84602	0.148251
Rabep1_O35551_S410___1	v2_5min	0	0
Rabep1_O35551_S410___1	v3_15min	0	0
Rabep1_O35551_S410___1	v4_30min	0.75305	0.201957
Bin1_O08539_S304___1	v1_0min	0	0
Bin1_O08539_S304___1	v2_5min	0.606782	0.0439116
Bin1_O08539_S304___1	v3_15min	0.8185	0.25668
Bin1_O08539_S304___1	v4_30min	0.598738	0.0648895
Gtpbp1_O08582_S8___1	v1_0min	0.763313	0.115637
Gtpbp1_O08582_S8___1	v2_5min	0	0
Gtpbp1_O08582_S8___1	v3_15min	0	0
Gtpbp1_O08582_S8___1	v4_30min	0.944249	0.0788435
Ring1_O35730_S170___1	v1_0min	0	0
Ring1_O35730_S170___1	v2_5min	0.830529	0.0511668
Ring1_O35730_S170___1	v3_15min	0	0
Ring1_O35730_S170___1	v4_30min	0	0
Strn_O55106_S137___1	v1_0min	0	0
Strn_O55106_S137___1	v2_5min	0.772318	0.201928
Strn_O55106_S137___1	v3_15min	0.776891	0.14527
Strn_O55106_S137___1	v4_30min	0.793055	0.191044
Pja1_O55176_S32___1	v1_0min	0.130793	0.0471772
Pja1_O55176_S32___1	v2_5min	0.783659	0.187674
Pja1_O55176_S32___1	v3_15min	0	0
Pja1_O55176_S32___1	v4_30min	0.806592	0.0383729
Ccnk_O88874_S325___1	v1_0min	0.766316	0.249796
Ccnk_O88874_S325___1	v2_5min	0	0
Ccnk_O88874_S325___1	v3_15min	0.914086	0.0352039
Ccnk_O88874_S325___1	v4_30min	0	0
Itpr1_P11881_S1588___1	v1_0min	0.762992	0.143492
Itpr1_P11881_S1588___1	v2_5min	0.465196	0.373852
Itpr1_P11881_S1588___1	v3_15min	0	0
Itpr1_P11881_S1588___1	v4_30min	0.912532	0.117837
Lmnb1_P14733_S17___1	v1_0min	0.847099	0.142004
Lmnb1_P14733_S17___1	v2_5min	0.30374	0.0891493
Lmnb1_P14733_S17___1	v3_15min	0.650483	0.406098
Lmnb1_P14733_S17___1	v4_30min	0	0
Map1b_P14873_S1013___1	v1_0min	0	0
Map1b_P14873_S1013___1	v2_5min	0.805036	0.164176
Map1b_P14873_S1013___1	v3_15min	0.942044	0.0257211
Map1b_P14873_S1013___1	v4_30min	0.90415	0.131761
Nap1l1_P28656_S143___1	v1_0min	0	0
Nap1l1_P28656_S143___1	v2_5min	0.766435	0.221763
Nap1l1_P28656_S143___1	v3_15min	0.96755	0.0458912
Nap1l1_P28656_S143___1	v4_30min	0	0
Gnl1_P36916_S324___1	v1_0min	0	0
Gnl1_P36916_S324___1	v2_5min	0	0
Gnl1_P36916_S324___1	v3_15min	0.730786	0.234904
Gnl1_P36916_S324___1	v4_30min	0	0
Kdm5c_P41230_S301___1	v1_0min	0.714368	0.116056
Kdm5c_P41230_S301___1	v2_5min	0.776358	0.0688174
Kdm5c_P41230_S301___1	v3_15min	0.931439	0.0969603
Kdm5c_P41230_S301___1	v4_30min	0	0
Yap1_P46938_S112___1	v1_0min	0.627426	0.0660804
Yap1_P46938_S112___1	v2_5min	0	0
Yap1_P46938_S112___1	v3_15min	0.843585	0.221204
Yap1_P46938_S112___1	v4_30min	0	0
Brca1_P48754_S705___1	v1_0min	0	0
Brca1_P48754_S705___1	v2_5min	0.91402	0.07773
Brca1_P48754_S705___1	v3_15min	0	0
Brca1_P48754_S705___1	v4_30min	0.717556	0.0536225
Brca1_P48754_S706___1	v1_0min	0.659771	0.101531
Brca1_P48754_S706___1	v2_5min	0	0
Brca1_P48754_S706___1	v3_15min	0.953519	0.0498923
Brca1_P48754_S706___1	v4_30min	0	0
Cenpc_P49452_S158___1	v1_0min	0.834011	0.178526
Cenpc_P49452_S158___1	v2_5min	0.85248	0.0942639
Cenpc_P49452_S158___1	v3_15min	0.967901	0.00897494
Cenpc_P49452_S158___1	v4_30min	0	0
Pcyt1a_P49586_S343___1	v1_0min	0	0
Pcyt1a_P49586_S343___1	v2_5min	0	0
Pcyt1a_P49586_S343___1	v3_15min	0.702035	0.232455
Pcyt1a_P49586_S343___1	v4_30min	0.844623	0.219736
Bckdha_P50136_S340___1	v1_0min	0	0
Bckdha_P50136_S340___1	v2_5min	0	0
Bckdha_P50136_S340___1	v3_15min	0	0
Bckdha_P50136_S340___1	v4_30min	0.824863	0.151687
Plcb3_P51432_S1009___1	v1_0min	0	0
Plcb3_P51432_S1009___1	v2_5min	0.83579	0.00898516
Plcb3_P51432_S1009___1	v3_15min	0.861881	0.14429
Plcb3_P51432_S1009___1	v4_30min	0	0
Ripk2_P58801_S411___1	v1_0min	0	0
Ripk2_P58801_S411___1	v2_5min	0.755688	0.0721496
Ripk2_P58801_S411___1	v3_15min	0	0
Ripk2_P58801_S411___1	v4_30min	0.714513	0.243968
Pcif1_P59114_S30___1	v1_0min	0	0
Pcif1_P59114_S30___1	v2_5min	0.938952	0.0333575
Pcif1_P59114_S30___1	v3_15min	0.792826	0.136074
Pcif1_P59114_S30___1	v4_30min	0.698349	0.284373
Tp53bp1_P70399_S1427___1	v1_0min	0	0
Tp53bp1_P70399_S1427___1	v2_5min	0.736668	0.135451
Tp53bp1_P70399_S1427___1	v3_15min	0.806582	0.0463056
Tp53bp1_P70399_S1427___1	v4_30min	0.886834	0.158094
Tp53bp1_P70399_S268___1	v1_0min	0	0
Tp53bp1_P70399_S268___1	v2_5min	0.792825	0.155819
Tp53bp1_P70399_S268___1	v3_15min	0.908686	0.103421
Tp53bp1_P70399_S268___1	v4_30min	0.746053	0.149894
Fer_P70451_S411___1	v1_0min	0.67395	0.305185
Fer_P70451_S411___1	v2_5min	0.656424	0.143308
Fer_P70451_S411___1	v3_15min	0	0
Fer_P70451_S411___1	v4_30min	0	0
Gabpb2_P81069_S218___1	v1_0min	0.26331	0.0277092
Gabpb2_P81069_S218___1	v2_5min	0.904353	0.085679
Gabpb2_P81069_S218___1	v3_15min	0.722201	0.0523791
Gabpb2_P81069_S218___1	v4_30min	0	0
Mcm2_P97310_S41___1	v1_0min	0	0
Mcm2_P97310_S41___1	v2_5min	0.541911	0.131234
Mcm2_P97310_S41___1	v3_15min	0.876354	0.11953
Mcm2_P97310_S41___1	v4_30min	0.81349	0.263765
Rps3a1_P97351_S237___1	v1_0min	0.70386	0.0447065
Rps3a1_P97351_S237___1	v2_5min	0.897709	0.144661
Rps3a1_P97351_S237___1	v3_15min	0	0
Rps3a1_P97351_S237___1	v4_30min	0.604287	0.104547
Cdk2_P97377_S218___1	v1_0min	0	0
Cdk2_P97377_S218___1	v2_5min	0.344547	0.00318455
Cdk2_P97377_S218___1	v3_15min	0.713338	0.303775
Cdk2_P97377_S218___1	v4_30min	0	0
Crmp1_P97427_S521___1	v1_0min	0.827162	0.153622
Crmp1_P97427_S521___1	v2_5min	0	0
Crmp1_P97427_S521___1	v3_15min	0	0
Crmp1_P97427_S521___1	v4_30min	0.734685	0.0114893
Vcp_Q01853_S702___1	v1_0min	0.742938	0.239781
Vcp_Q01853_S702___1	v2_5min	0.400629	0.0863802
Vcp_Q01853_S702___1	v3_15min	0	0
Vcp_Q01853_S702___1	v4_30min	0.557043	0.239853
Shroom4_Q1W617_S412___1	v1_0min	0	0
Shroom4_Q1W617_S412___1	v2_5min	0	0
Shroom4_Q1W617_S412___1	v3_15min	0	0
Shroom4_Q1W617_S412___1	v4_30min	0.915681	0.0970756
Pacs1_Q8K212_S532___1	v1_0min	0	0
Pacs1_Q8K212_S532___1	v2_5min	0.891553	0.109981
Pacs1_Q8K212_S532___1	v3_15min	0.757912	0.139837
Pacs1_Q8K212_S532___1	v4_30min	0	0
Slc25a3_Q8VEM8_S27___1	v1_0min	0.626512	0.376949
Slc25a3_Q8VEM8_S27___1	v2_5min	0	0
Slc25a3_Q8VEM8_S27___1	v3_15min	0.498946	0.142446
Slc25a3_Q8VEM8_S27___1	v4_30min	0	0
Zc3h11a_Q6NZF1_S289___1	v1_0min	0	0
Zc3h11a_Q6NZF1_S289___1	v2_5min	0.814025	0.266195
Zc3h11a_Q6NZF1_S289___1	v3_15min	0.712233	0.258916
Zc3h11a_Q6NZF1_S289___1	v4_30min	0.523025	0.043187
Melk_Q61846_S352___1	v1_0min	0	0
Melk_Q61846_S352___1	v2_5min	0.891787	0.112683
Melk_Q61846_S352___1	v3_15min	0.826881	0.0781703
Melk_Q61846_S352___1	v4_30min	0.393451	0.145147
Pygl_Q9ET01_S562___1	v1_0min	0.861821	0.120098
Pygl_Q9ET01_S562___1	v2_5min	0	0
Pygl_Q9ET01_S562___1	v3_15min	0	0
Pygl_Q9ET01_S562___1	v4_30min	0.843584	0.0669305
Trim32_Q8CH72_S337___1	v1_0min	0.776677	0.116625
Trim32_Q8CH72_S337___1	v2_5min	0.882192	0.102184
Trim32_Q8CH72_S337___1	v3_15min	0	0
Trim32_Q8CH72_S337___1	v4_30min	0.85734	0.0476618
Dtl_Q3TLR7_S487___1	v1_0min	0	0
Dtl_Q3TLR7_S487___1	v2_5min	0.794987	0.130848
Dtl_Q3TLR7_S487___1	v3_15min	0.848825	0.213794
Dtl_Q3TLR7_S487___1	v4_30min	0.651422	0.0567583
Matr3_Q8K310_S164___1	v1_0min	0	0
Matr3_Q8K310_S164___1	v2_5min	0.826983	0.21002
Matr3_Q8K310_S164___1	v3_15min	0.900751	0.14036
Matr3_Q8K310_S164___1	v4_30min	0	0
Q3TYS2_Q3TYS2_S168___1	v1_0min	0.772705	0.204883
Q3TYS2_Q3TYS2_S168___1	v2_5min	0.489005	0.0468718
Q3TYS2_Q3TYS2_S168___1	v3_15min	0.450427	0.0712074
Q3TYS2_Q3TYS2_S168___1	v4_30min	0	0
Pom121_Q8K3Z9_S159___1	v1_0min	0	0
Pom121_Q8K3Z9_S159___1	v2_5min	0.803791	0.212445
Pom121_Q8K3Z9_S159___1	v3_15min	0.670476	0.0127237
Pom121_Q8K3Z9_S159___1	v4_30min	0.535405	0.0948226
Carhsp1_Q9CR86_S31___1	v1_0min	0.809156	0.18449
Carhsp1_Q9CR86_S31___1	v2_5min	0.606024	0.194746
Carhsp1_Q9CR86_S31___1	v3_15min	0.857585	0.0862649
Carhsp1_Q9CR86_S31___1	v4_30min	0	0
Cd2bp2_Q9CWK3_S196___1	v1_0min	0	0
Cd2bp2_Q9CWK3_S196___1	v2_5min	0.714592	0.0092407
Cd2bp2_Q9CWK3_S196___1	v3_15min	0.82966	0.0790771
Cd2bp2_Q9CWK3_S196___1	v4_30min	0.895388	0.0927701
Eif3j1_Q3UGC7_S130___1	v1_0min	0.863744	0.163861
Eif3j1_Q3UGC7_S130___1	v2_5min	0	0
Eif3j1_Q3UGC7_S130___1	v3_15min	0.805446	0.165548
Eif3j1_Q3UGC7_S130___1	v4_30min	0	0
Dnmt1_Q3UHZ3_S140___1	v1_0min	0	0
Dnmt1_Q3UHZ3_S140___1	v2_5min	0.76206	0.244481
Dnmt1_Q3UHZ3_S140___1	v3_15min	0	0
Dnmt1_Q3UHZ3_S140___1	v4_30min	0	0
Synrg_Q5SV85_S1079___1	v1_0min	0	0
Synrg_Q5SV85_S1079___1	v2_5min	0	0
Synrg_Q5SV85_S1079___1	v3_15min	0.915139	0.106802
Synrg_Q5SV85_S1079___1	v4_30min	0.890786	0.0985481
Sept6_Q9R1T4_S27___1	v1_0min	0.672472	0.4782
Sept6_Q9R1T4_S27___1	v2_5min	0	0
Sept6_Q9R1T4_S27___1	v3_15min	0.189223	0.216551
Sept6_Q9R1T4_S27___1	v4_30min	0	0
Luc7l2_Q7TNC4_S18___1	v1_0min	0.0321963	0.0120759
Luc7l2_Q7TNC4_S18___1	v2_5min	0.800354	0.213634
Luc7l2_Q7TNC4_S18___1	v3_15min	0.244817	0.109381
Luc7l2_Q7TNC4_S18___1	v4_30min	0	0
Tob2_Q9JM55_S223___1	v1_0min	0.727171	0.236651
Tob2_Q9JM55_S223___1	v2_5min	0.638264	0.0615747
Tob2_Q9JM55_S223___1	v3_15min	0	0
Tob2_Q9JM55_S223___1	v4_30min	0.68401	0.211414
Zfp655_Q9CZP3_S80___1	v1_0min	0	0
Zfp655_Q9CZP3_S80___1	v2_5min	0.700218	0.00764096
Zfp655_Q9CZP3_S80___1	v3_15min	0.80577	0.198414
Zfp655_Q9CZP3_S80___1	v4_30min	0	0
Trim28_Q62318_S756___1	v1_0min	0.800012	0.163647
Trim28_Q62318_S756___1	v2_5min	0	0
Trim28_Q62318_S756___1	v3_15min	0.846077	0.125451
Trim28_Q62318_S756___1	v4_30min	0.857487	0.128142
Git1_Q68FF6_S601___1	v1_0min	0	0
Git1_Q68FF6_S601___1	v2_5min	0.888541	0.0973019
Git1_Q68FF6_S601___1	v3_15min	0	0
Git1_Q68FF6_S601___1	v4_30min	0	0
Git1_Q68FF6_S371___1	v1_0min	0.830683	0.167754
Git1_Q68FF6_S371___1	v2_5min	0	0
Git1_Q68FF6_S371___1	v3_15min	0.836587	0.107457
Git1_Q68FF6_S371___1	v4_30min	0.865502	0.0657546
Setd5_Q5XJV7_S72___1	v1_0min	0.680349	0.0356519
Setd5_Q5XJV7_S72___1	v2_5min	0	0
Setd5_Q5XJV7_S72___1	v3_15min	0.639323	0.0967818
Setd5_Q5XJV7_S72___1	v4_30min	0.844707	0.145981
Khdrbs1_Q60749_S20___1	v1_0min	0.238509	0.0611255
Khdrbs1_Q60749_S20___1	v2_5min	0.873341	0.169419
Khdrbs1_Q60749_S20___1	v3_15min	0.688773	0.197215
Khdrbs1_Q60749_S20___1	v4_30min	0.393017	0.0677388
Mapk6_Q61532_S189___1	v1_0min	0	0
Mapk6_Q61532_S189___1	v2_5min	0.907777	0.0826384
Mapk6_Q61532_S189___1	v3_15min	0.869918	0.0791605
Mapk6_Q61532_S189___1	v4_30min	0	0
Fxr1_Q61584_S514___1	v1_0min	0	0
Fxr1_Q61584_S514___1	v2_5min	0	0
Fxr1_Q61584_S514___1	v3_15min	0	0
Fxr1_Q61584_S514___1	v4_30min	0.615336	0.0583769
Cbx5_Q61686_S14___1	v1_0min	0	0
Cbx5_Q61686_S14___1	v2_5min	0.944653	0.0764218
Cbx5_Q61686_S14___1	v3_15min	0.657692	0.232328
Cbx5_Q61686_S14___1	v4_30min	0.896971	0.0354648
Pdcd4_Q61823_S457___1	v1_0min	0.35719	0.0758695
Pdcd4_Q61823_S457___1	v2_5min	0.964598	0.0307402
Pdcd4_Q61823_S457___1	v3_15min	0.721917	0.0831932
Pdcd4_Q61823_S457___1	v4_30min	0.406784	0.0366014
Sqstm1_Q64337_S357___1	v1_0min	0	0
Sqstm1_Q64337_S357___1	v2_5min	0.836635	0.0364611
Sqstm1_Q64337_S357___1	v3_15min	0	0
Sqstm1_Q64337_S357___1	v4_30min	0	0
Larp4b_Q6A0A2_S500___1	v1_0min	0.716048	0.338615
Larp4b_Q6A0A2_S500___1	v2_5min	0	0
Larp4b_Q6A0A2_S500___1	v3_15min	0.897429	0.145057
Larp4b_Q6A0A2_S500___1	v4_30min	0	0
Gbf1_Q6DFZ1_S1477___1	v1_0min	0.806378	0.229133
Gbf1_Q6DFZ1_S1477___1	v2_5min	0.226486	0.138828
Gbf1_Q6DFZ1_S1477___1	v3_15min	0.140281	0.109651
Gbf1_Q6DFZ1_S1477___1	v4_30min	0.722609	0.39229
Nckap5l_Q6GQX2_S1263___1	v1_0min	0.350704	0.02221
Nckap5l_Q6GQX2_S1263___1	v2_5min	0.944936	0.0712596
Nckap5l_Q6GQX2_S1263___1	v3_15min	0.526695	0.195341
Nckap5l_Q6GQX2_S1263___1	v4_30min	0.606803	0.106265
Msantd2_Q6NZR2_S436___1	v1_0min	0	0
Msantd2_Q6NZR2_S436___1	v2_5min	0.580169	0.171803
Msantd2_Q6NZR2_S436___1	v3_15min	0.585643	0.171421
Msantd2_Q6NZR2_S436___1	v4_30min	0.793736	0.196749
Slx4_Q6P1D7_S447___1	v1_0min	0	0
Slx4_Q6P1D7_S447___1	v2_5min	0.756701	0.344076
Slx4_Q6P1D7_S447___1	v3_15min	0.510712	0.0616854
Slx4_Q6P1D7_S447___1	v4_30min	0.38617	0.0994897
Nes_Q6P5H2_S813___1	v1_0min	0.489487	0.127537
Nes_Q6P5H2_S813___1	v2_5min	0.930759	0.0608168
Nes_Q6P5H2_S813___1	v3_15min	0	0
Nes_Q6P5H2_S813___1	v4_30min	0	0
Nes_Q6P5H2_S1565___1	v1_0min	0.840651	0.139397
Nes_Q6P5H2_S1565___1	v2_5min	0.716284	0.0872346
Nes_Q6P5H2_S1565___1	v3_15min	0.83814	0.050829
Nes_Q6P5H2_S1565___1	v4_30min	0	0
Fam21_Q6PGL7_S783___1	v1_0min	0	0
Fam21_Q6PGL7_S783___1	v2_5min	0.869207	0.11634
Fam21_Q6PGL7_S783___1	v3_15min	0	0
Fam21_Q6PGL7_S783___1	v4_30min	0	0
Fam21_Q6PGL7_S1173___1	v1_0min	0	0
Fam21_Q6PGL7_S1173___1	v2_5min	0.875805	0.13769
Fam21_Q6PGL7_S1173___1	v3_15min	0	0
Fam21_Q6PGL7_S1173___1	v4_30min	0	0
Rif1_Q6PR54_S976___1	v1_0min	0	0
Rif1_Q6PR54_S976___1	v2_5min	0.594428	0.358034
Rif1_Q6PR54_S976___1	v3_15min	0	0
Rif1_Q6PR54_S976___1	v4_30min	0	0
Rif1_Q6PR54_S1387___1	v1_0min	0	0
Rif1_Q6PR54_S1387___1	v2_5min	0.914117	0.125694
Rif1_Q6PR54_S1387___1	v3_15min	0.199326	0.10095
Rif1_Q6PR54_S1387___1	v4_30min	0	0
Ube2o_Q6ZPJ3_S833___1	v1_0min	0	0
Ube2o_Q6ZPJ3_S833___1	v2_5min	0.730793	0.159248
Ube2o_Q6ZPJ3_S833___1	v3_15min	0.775183	0.200318
Ube2o_Q6ZPJ3_S833___1	v4_30min	0	0
Mvb12a_Q78HU3_S161___1	v1_0min	0.391027	0.0283543
Mvb12a_Q78HU3_S161___1	v2_5min	0.900093	0.128488
Mvb12a_Q78HU3_S161___1	v3_15min	0.744228	0.0727755
Mvb12a_Q78HU3_S161___1	v4_30min	0.589148	0.151818
Scrib_Q80U72_S1561___1	v1_0min	0	0
Scrib_Q80U72_S1561___1	v2_5min	0.882675	0.139699
Scrib_Q80U72_S1561___1	v3_15min	0.670041	0.150243
Scrib_Q80U72_S1561___1	v4_30min	0	0
Nup214_Q80U93_S660___1	v1_0min	0	0
Nup214_Q80U93_S660___1	v2_5min	0.74178	0.0888803
Nup214_Q80U93_S660___1	v3_15min	0.747903	0.237629
Nup214_Q80U93_S660___1	v4_30min	0.69825	0.23942
Slc20a2_Q80UP8_S256___1	v1_0min	0.620932	0.162776
Slc20a2_Q80UP8_S256___1	v2_5min	0.741629	0.365391
Slc20a2_Q80UP8_S256___1	v3_15min	0.612903	0.0236372
Slc20a2_Q80UP8_S256___1	v4_30min	0	0
Ogfr_Q99PG2_S452___1	v1_0min	0	0
Ogfr_Q99PG2_S452___1	v2_5min	0.922732	0.0756496
Ogfr_Q99PG2_S452___1	v3_15min	0.840997	0.147985
Ogfr_Q99PG2_S452___1	v4_30min	0.773029	0.292853
Ogfr_Q99PG2_S572___1	v1_0min	0.851819	0.167075
Ogfr_Q99PG2_S572___1	v2_5min	0	0
Ogfr_Q99PG2_S572___1	v3_15min	0	0
Ogfr_Q99PG2_S572___1	v4_30min	0	0
Nup93_Q8BJ71_S52___1	v1_0min	0.736919	0.13705
Nup93_Q8BJ71_S52___1	v2_5min	0.715257	0.0279186
Nup93_Q8BJ71_S52___1	v3_15min	0.923933	0.0992832
Nup93_Q8BJ71_S52___1	v4_30min	0	0
Npat_Q8BMA5_S1249___1	v1_0min	0	0
Npat_Q8BMA5_S1249___1	v2_5min	0.798273	0.17499
Npat_Q8BMA5_S1249___1	v3_15min	0.575116	0.176759
Npat_Q8BMA5_S1249___1	v4_30min	0.535121	0.121336
Ticrr_Q8BQ33_S861___1	v1_0min	0.771232	0.16775
Ticrr_Q8BQ33_S861___1	v2_5min	0	0
Ticrr_Q8BQ33_S861___1	v3_15min	0.712128	0.252431
Ticrr_Q8BQ33_S861___1	v4_30min	0	0
Srrm2_Q8BTI8_S1179___1	v1_0min	0	0
Srrm2_Q8BTI8_S1179___1	v2_5min	0.342907	0.156964
Srrm2_Q8BTI8_S1179___1	v3_15min	0.715883	0.401802
Srrm2_Q8BTI8_S1179___1	v4_30min	0	0
Dock1_Q8BUR4_S1858___1	v1_0min	0.644009	0.0547266
Dock1_Q8BUR4_S1858___1	v2_5min	0.754765	0.212387
Dock1_Q8BUR4_S1858___1	v3_15min	0.734373	0.256045
Dock1_Q8BUR4_S1858___1	v4_30min	0	0
Pvr_Q91WP1_S384___1	v1_0min	0.832388	0.108016
Pvr_Q91WP1_S384___1	v2_5min	0.943814	0.0519592
Pvr_Q91WP1_S384___1	v3_15min	0	0
Pvr_Q91WP1_S384___1	v4_30min	0.875175	0.152773
Lima1_Q9ERG0_S615___1	v1_0min	0.234033	0.0469468
Lima1_Q9ERG0_S615___1	v2_5min	0.788002	0.288285
Lima1_Q9ERG0_S615___1	v3_15min	0.506793	0.226318
Lima1_Q9ERG0_S615___1	v4_30min	0	0
Aspm_Q8CJ27_S598___1	v1_0min	0	0
Aspm_Q8CJ27_S598___1	v2_5min	0	0
Aspm_Q8CJ27_S598___1	v3_15min	0.918259	0.0735184
Aspm_Q8CJ27_S598___1	v4_30min	0.81831	0.0196256
Mllt1_Q9ERL0_S259___1	v1_0min	0	0
Mllt1_Q9ERL0_S259___1	v2_5min	0	0
Mllt1_Q9ERL0_S259___1	v3_15min	0	0
Mllt1_Q9ERL0_S259___1	v4_30min	0.848374	0.133778
Kctd15_Q8K0E1_S38___1	v1_0min	0	0
Kctd15_Q8K0E1_S38___1	v2_5min	0.71059	0.102348
Kctd15_Q8K0E1_S38___1	v3_15min	0.798615	0.252127
Kctd15_Q8K0E1_S38___1	v4_30min	0.615563	0.429714
Anln_Q8K298_S653___1	v1_0min	0	0
Anln_Q8K298_S653___1	v2_5min	0.719028	0.248711
Anln_Q8K298_S653___1	v3_15min	0.610651	0.0650034
Anln_Q8K298_S653___1	v4_30min	0	0
Anln_Q8K298_S656___1	v1_0min	0	0
Anln_Q8K298_S656___1	v2_5min	0.906135	0.101465
Anln_Q8K298_S656___1	v3_15min	0	0
Anln_Q8K298_S656___1	v4_30min	0	0
Dcaf8_Q8N7N5_S124___1	v1_0min	0	0
Dcaf8_Q8N7N5_S124___1	v2_5min	0.684137	0.04205
Dcaf8_Q8N7N5_S124___1	v3_15min	0	0
Dcaf8_Q8N7N5_S124___1	v4_30min	0.857965	0.14729
Rbm19_Q8R3C6_S944___1	v1_0min	0	0
Rbm19_Q8R3C6_S944___1	v2_5min	0.399813	0.298801
Rbm19_Q8R3C6_S944___1	v3_15min	0	0
Rbm19_Q8R3C6_S944___1	v4_30min	0.515609	0.449329
Luzp1_Q8R4U7_S395___1	v1_0min	0.624068	0.401011
Luzp1_Q8R4U7_S395___1	v2_5min	0.701198	0.0332869
Luzp1_Q8R4U7_S395___1	v3_15min	0	0
Luzp1_Q8R4U7_S395___1	v4_30min	0	0
Uhrf1_Q8VDF2_S656___1	v1_0min	0	0
Uhrf1_Q8VDF2_S656___1	v2_5min	0.841499	0.189163
Uhrf1_Q8VDF2_S656___1	v3_15min	0	0
Uhrf1_Q8VDF2_S656___1	v4_30min	0	0
Zdhhc5_Q8VDZ4_S409___1	v1_0min	0.823857	0.0208381
Zdhhc5_Q8VDZ4_S409___1	v2_5min	0	0
Zdhhc5_Q8VDZ4_S409___1	v3_15min	0.990034	0.0140944
Zdhhc5_Q8VDZ4_S409___1	v4_30min	0.622363	0.108817
Rbms1_Q91W59_S38___1	v1_0min	0	0
Rbms1_Q91W59_S38___1	v2_5min	0.839642	0.15942
Rbms1_Q91W59_S38___1	v3_15min	0.863446	0.148281
Rbms1_Q91W59_S38___1	v4_30min	0.716872	0.129131
Ugp2_Q91ZJ5_S13___1	v1_0min	0.193383	0.116368
Ugp2_Q91ZJ5_S13___1	v2_5min	0.803354	0.262972
Ugp2_Q91ZJ5_S13___1	v3_15min	0.424509	0.102373
Ugp2_Q91ZJ5_S13___1	v4_30min	0.0834814	0.0553736
Cdca3_Q99M54_S29___1	v1_0min	0.374984	0.014981
Cdca3_Q99M54_S29___1	v2_5min	0.88736	0.184635
Cdca3_Q99M54_S29___1	v3_15min	0.655707	0.016311
Cdca3_Q99M54_S29___1	v4_30min	0.40045	0.0691419
Lbh_Q9CX60_S63___1	v1_0min	0.696073	0.364817
Lbh_Q9CX60_S63___1	v2_5min	0.47083	0.404372
Lbh_Q9CX60_S63___1	v3_15min	0.383638	0.156448
Lbh_Q9CX60_S63___1	v4_30min	0	0
Dsn1_Q9CYC5_S330___1	v1_0min	0	0
Dsn1_Q9CYC5_S330___1	v2_5min	0	0
Dsn1_Q9CYC5_S330___1	v3_15min	0.887444	0.120813
Dsn1_Q9CYC5_S330___1	v4_30min	0.672635	0.0235303
Cep97_Q9CZ62_S308___1	v1_0min	0	0
Cep97_Q9CZ62_S308___1	v2_5min	0.823989	0.152629
Cep97_Q9CZ62_S308___1	v3_15min	0.590424	0.314986
Cep97_Q9CZ62_S308___1	v4_30min	0	0
Znf687_Q9D2D7_S66___1	v1_0min	0.693746	0.226348
Znf687_Q9D2D7_S66___1	v2_5min	0.938035	0.0876317
Znf687_Q9D2D7_S66___1	v3_15min	0	0
Znf687_Q9D2D7_S66___1	v4_30min	0	0
Eaf1_Q9D4C5_S165___1	v1_0min	0	0
Eaf1_Q9D4C5_S165___1	v2_5min	0	0
Eaf1_Q9D4C5_S165___1	v3_15min	0.645414	0.0816807
Eaf1_Q9D4C5_S165___1	v4_30min	0.775153	0.317981
Nop56_Q9D6Z1_S466___1	v1_0min	0	0
Nop56_Q9D6Z1_S466___1	v2_5min	0.844991	0.0929747
Nop56_Q9D6Z1_S466___1	v3_15min	0.8756	0.152143
Nop56_Q9D6Z1_S466___1	v4_30min	0.842769	0.222358
Asf1b_Q9DAP7_S198___1	v1_0min	0	0
Asf1b_Q9DAP7_S198___1	v2_5min	0.724451	0.253712
Asf1b_Q9DAP7_S198___1	v3_15min	0.208705	0.00958075
Asf1b_Q9DAP7_S198___1	v4_30min	0	0
Ddx59_Q9DBN9_S150___1	v1_0min	0.718401	0.128732
Ddx59_Q9DBN9_S150___1	v2_5min	0	0
Ddx59_Q9DBN9_S150___1	v3_15min	0	0
Ddx59_Q9DBN9_S150___1	v4_30min	0.926852	0.103447
Azi2_Q9QYP6_S331___1	v1_0min	0	0
Azi2_Q9QYP6_S331___1	v2_5min	0.909426	0.0809173
Azi2_Q9QYP6_S331___1	v3_15min	0	0
Azi2_Q9QYP6_S331___1	v4_30min	0.323607	0.0458033
Smap_Q9R0P4_S145___1	v1_0min	0	0
Smap_Q9R0P4_S145___1	v2_5min	0	0
Smap_Q9R0P4_S145___1	v3_15min	0.951393	0.0610048
Smap_Q9R0P4_S145___1	v4_30min	0	0
Phf2_Q9WTU0_S1060___1	v1_0min	0.46527	0.23281
Phf2_Q9WTU0_S1060___1	v2_5min	0	0
Phf2_Q9WTU0_S1060___1	v3_15min	0.869041	0.185205
Phf2_Q9WTU0_S1060___1	v4_30min	0.671097	0.0788805
Agfg1_Q8K2K6_T177___1	v1_0min	0	0
Agfg1_Q8K2K6_T177___1	v2_5min	0	0
Agfg1_Q8K2K6_T177___1	v3_15min	0	0
Agfg1_Q8K2K6_T177___1	v4_30min	0.696555	0.275102
Enah_Q03173_T734___1	v1_0min	0	0
Enah_Q03173_T734___1	v2_5min	0.399893	0.519866
Enah_Q03173_T734___1	v3_15min	0.0806743	0.0371368
Enah_Q03173_T734___1	v4_30min	0.05728	0.0129035
Ap1ar_A0A0G2JG85_T192___1	v1_0min	0	0
Ap1ar_A0A0G2JG85_T192___1	v2_5min	0.814376	0.222206
Ap1ar_A0A0G2JG85_T192___1	v3_15min	0.636149	0.0604748
Ap1ar_A0A0G2JG85_T192___1	v4_30min	0.476281	0.115925
Myof_Q69ZN7_T172___1	v1_0min	0.764984	0.193978
Myof_Q69ZN7_T172___1	v2_5min	0	0
Myof_Q69ZN7_T172___1	v3_15min	0.651389	0.0572386
Myof_Q69ZN7_T172___1	v4_30min	0.915201	0.119924
Nedd4l_Q8CFI0_T502___1	v1_0min	0	0
Nedd4l_Q8CFI0_T502___1	v2_5min	0	0
Nedd4l_Q8CFI0_T502___1	v3_15min	0	0
Nedd4l_Q8CFI0_T502___1	v4_30min	0.79248	0.166688
Map2_P20357_T1606___1	v1_0min	0.866059	0.170728
Map2_P20357_T1606___1	v2_5min	0	0
Map2_P20357_T1606___1	v3_15min	0.673322	0.0650438
Map2_P20357_T1606___1	v4_30min	0	0
Ep300_B2RWS6_T887___1	v1_0min	0.88152	0.0404915
Ep300_B2RWS6_T887___1	v2_5min	0	0
Ep300_B2RWS6_T887___1	v3_15min	0.949856	0.0335228
Ep300_B2RWS6_T887___1	v4_30min	0.951326	0.0688355
Gtf3c2_Q8BL74_T891___1	v1_0min	0	0
Gtf3c2_Q8BL74_T891___1	v2_5min	0.949266	0.0439374
Gtf3c2_Q8BL74_T891___1	v3_15min	0	0
Gtf3c2_Q8BL74_T891___1	v4_30min	0	0
Myo18b_Q9D4I1_T716___1	v1_0min	0	0
Myo18b_Q9D4I1_T716___1	v2_5min	0.363591	0.0208066
Myo18b_Q9D4I1_T716___1	v3_15min	0.716862	0.245798
Myo18b_Q9D4I1_T716___1	v4_30min	0	0
Mdc1_Q5PSV9_T623___1	v1_0min	0	0
Mdc1_Q5PSV9_T623___1	v2_5min	0.757487	0.0249087
Mdc1_Q5PSV9_T623___1	v3_15min	0.897072	0.145563
Mdc1_Q5PSV9_T623___1	v4_30min	0	0
Sgce_O70258_T353___1	v1_0min	0.839084	0.17266
Sgce_O70258_T353___1	v2_5min	0.820879	0.0684743
Sgce_O70258_T353___1	v3_15min	0	0
Sgce_O70258_T353___1	v4_30min	0	0
Sash1_P59808_T816___1	v1_0min	0	0
Sash1_P59808_T816___1	v2_5min	0	0
Sash1_P59808_T816___1	v3_15min	0.929562	0.0711495
Sash1_P59808_T816___1	v4_30min	0	0
Pkn2_Q8BWW9_T815___1	v1_0min	0.658702	0.296457
Pkn2_Q8BWW9_T815___1	v2_5min	0	0
Pkn2_Q8BWW9_T815___1	v3_15min	0.769875	0.109626
Pkn2_Q8BWW9_T815___1	v4_30min	0.575368	0.0323735
Atp2b1_G5E829_T1165___1	v1_0min	0.757304	0.262223
Atp2b1_G5E829_T1165___1	v2_5min	0	0
Atp2b1_G5E829_T1165___1	v3_15min	0	0
Atp2b1_G5E829_T1165___1	v4_30min	0	0
Supt5h_O55201_T800___1	v1_0min	0	0
Supt5h_O55201_T800___1	v2_5min	0	0
Supt5h_O55201_T800___1	v3_15min	0.858946	0.159827
Supt5h_O55201_T800___1	v4_30min	0.952458	0.00388574
Gpi_P06745_T109___1	v1_0min	0	0
Gpi_P06745_T109___1	v2_5min	0.768909	0.139865
Gpi_P06745_T109___1	v3_15min	0.94194	0.0513154
Gpi_P06745_T109___1	v4_30min	0.704218	0.125913
U2af2_P26369_T126___1	v1_0min	0	0
U2af2_P26369_T126___1	v2_5min	0.872638	0.111254
U2af2_P26369_T126___1	v3_15min	0.694889	0.162524
U2af2_P26369_T126___1	v4_30min	0	0
Map4_P27546_T658___1	v1_0min	0	0
Map4_P27546_T658___1	v2_5min	0	0
Map4_P27546_T658___1	v3_15min	0.944315	0.0682331
Map4_P27546_T658___1	v4_30min	0	0
Mybl2_P48972_T267___1	v1_0min	0	0
Mybl2_P48972_T267___1	v2_5min	0	0
Mybl2_P48972_T267___1	v3_15min	0.661001	0.314016
Mybl2_P48972_T267___1	v4_30min	0.729766	0.0567897
Eef2_P58252_T435___1	v1_0min	0.688994	0.137388
Eef2_P58252_T435___1	v2_5min	0.84138	0.141492
Eef2_P58252_T435___1	v3_15min	0	0
Eef2_P58252_T435___1	v4_30min	0.891426	0.0940575
Zcchc8_Q9CYA6_T474___1	v1_0min	0	0
Zcchc8_Q9CYA6_T474___1	v2_5min	0.812286	0.177913
Zcchc8_Q9CYA6_T474___1	v3_15min	0.795161	0.112132
Zcchc8_Q9CYA6_T474___1	v4_30min	0	0
Snx2_Q9CWK8_T104___1	v1_0min	0.295514	0.0658305
Snx2_Q9CWK8_T104___1	v2_5min	0.672381	0.0698263
Snx2_Q9CWK8_T104___1	v3_15min	0.849302	0.131057
Snx2_Q9CWK8_T104___1	v4_30min	0.302461	0.0560048
Vps18_Q8R307_T909___1	v1_0min	0	0
Vps18_Q8R307_T909___1	v2_5min	0	0
Vps18_Q8R307_T909___1	v3_15min	0.801472	0.17784
Vps18_Q8R307_T909___1	v4_30min	0.63976	0.0210563
Rrp12_Q6P5B0_T88___1	v1_0min	0	0
Rrp12_Q6P5B0_T88___1	v2_5min	0.90975	0.0944812
Rrp12_Q6P5B0_T88___1	v3_15min	0	0
Rrp12_Q6P5B0_T88___1	v4_30min	0	0
Prdx6_O08709_T44___1	v1_0min	0	0
Prdx6_O08709_T44___1	v2_5min	0.837693	0.0830933
Prdx6_O08709_T44___1	v3_15min	0.91416	0.128405
Prdx6_O08709_T44___1	v4_30min	0.660182	0.16803
Wdr44_Q6NVE8_T351___1	v1_0min	0	0
Wdr44_Q6NVE8_T351___1	v2_5min	0.821477	0.155946
Wdr44_Q6NVE8_T351___1	v3_15min	0.700208	0.0538337
Wdr44_Q6NVE8_T351___1	v4_30min	0	0
Zbtb20_Q8K0L9_T211___1	v1_0min	0.7577	0.132367
Zbtb20_Q8K0L9_T211___1	v2_5min	0	0
Zbtb20_Q8K0L9_T211___1	v3_15min	0	0
Zbtb20_Q8K0L9_T211___1	v4_30min	0.817153	0.258585
Fam134b_Q8VE91_T342___1	v1_0min	0	0
Fam134b_Q8VE91_T342___1	v2_5min	0.842025	0.157172
Fam134b_Q8VE91_T342___1	v3_15min	0.757222	0.178451
Fam134b_Q8VE91_T342___1	v4_30min	0	0
Q9D6W8_Q9D6W8_T201___1	v1_0min	0.963704	0.0369782
Q9D6W8_Q9D6W8_T201___1	v2_5min	0	0
Q9D6W8_Q9D6W8_T201___1	v3_15min	0	0
Q9D6W8_Q9D6W8_T201___1	v4_30min	0.84104	0.0370877
Fip1l1_Q9D824_T481___1	v1_0min	0.678324	0.302388
Fip1l1_Q9D824_T481___1	v2_5min	0.378557	0.0701035
Fip1l1_Q9D824_T481___1	v3_15min	0.446914	0.114306
Fip1l1_Q9D824_T481___1	v4_30min	0	0
Mapk1_P63085_Y185___1	v1_0min	0.735108	0.239538
Mapk1_P63085_Y185___1	v2_5min	0.21703	0.0692897
Mapk1_P63085_Y185___1	v3_15min	0.606637	0.319891
Mapk1_P63085_Y185___1	v4_30min	0.638062	0.107141
Git1_Q68FF6_Y607___1	v1_0min	0.88868	0.102505
Git1_Q68FF6_Y607___1	v2_5min	0	0
Git1_Q68FF6_Y607___1	v3_15min	0	0
Git1_Q68FF6_Y607___1	v4_30min	0	0
Marcks_P26645_S138___2	v1_0min	0	0
Marcks_P26645_S138___2	v2_5min	0.896921	0.0963695
Marcks_P26645_S138___2	v3_15min	0.665989	0.111848
Marcks_P26645_S138___2	v4_30min	0	0
Map4k4_P97820_S871___2	v1_0min	0	0
Map4k4_P97820_S871___2	v2_5min	0.820861	0.106322
Map4k4_P97820_S871___2	v3_15min	0.71899	0.397409
Map4k4_P97820_S871___2	v4_30min	0.485928	0.166851
Mitf_Q08874_S491___2	v1_0min	0.478942	0.45274
Mitf_Q08874_S491___2	v2_5min	0	0
Mitf_Q08874_S491___2	v3_15min	0.529109	0.236311
Mitf_Q08874_S491___2	v4_30min	0.323118	0.124943
Mitf_Q08874_S504___2	v1_0min	0.478942	0.45274
Mitf_Q08874_S504___2	v2_5min	0	0
Mitf_Q08874_S504___2	v3_15min	0.529109	0.236311
Mitf_Q08874_S504___2	v4_30min	0.323118	0.124943
Tra2a_Q6PFR5_S84___2	v1_0min	0.691781	0.076351
Tra2a_Q6PFR5_S84___2	v2_5min	0	0
Tra2a_Q6PFR5_S84___2	v3_15min	0	0
Tra2a_Q6PFR5_S84___2	v4_30min	0.881148	0.168083
Ulk1_O70405_S718___2	v1_0min	0	0
Ulk1_O70405_S718___2	v2_5min	0.856858	0.128753
Ulk1_O70405_S718___2	v3_15min	0	0
Ulk1_O70405_S718___2	v4_30min	0	0
Polr2a_P08775_S1843___2	v1_0min	0.62611	0.052763
Polr2a_P08775_S1843___2	v2_5min	0.803834	0.277421
Polr2a_P08775_S1843___2	v3_15min	0.799886	0.125561
Polr2a_P08775_S1843___2	v4_30min	0	0
Smarca4_Q3TKT4_S613___2	v1_0min	0	0
Smarca4_Q3TKT4_S613___2	v2_5min	0.846581	0.113093
Smarca4_Q3TKT4_S613___2	v3_15min	0.863656	0.192819
Smarca4_Q3TKT4_S613___2	v4_30min	0.481184	0.178076
Dhx34_Q66JM5_S749___2	v1_0min	0	0
Dhx34_Q66JM5_S749___2	v2_5min	0.700086	0.167866
Dhx34_Q66JM5_S749___2	v3_15min	0	0
Dhx34_Q66JM5_S749___2	v4_30min	0.703279	0.28823
Dhx34_Q66JM5_S750___2	v1_0min	0	0
Dhx34_Q66JM5_S750___2	v2_5min	0.700086	0.167866
Dhx34_Q66JM5_S750___2	v3_15min	0	0
Dhx34_Q66JM5_S750___2	v4_30min	0.703279	0.28823
Bcl7c_O08664_S97___2	v1_0min	0	0
Bcl7c_O08664_S97___2	v2_5min	0.743699	0.174436
Bcl7c_O08664_S97___2	v3_15min	0.81119	0.267017
Bcl7c_O08664_S97___2	v4_30min	0	0
Bcl7c_O08664_S100___2	v1_0min	0	0
Bcl7c_O08664_S100___2	v2_5min	0.743699	0.174436
Bcl7c_O08664_S100___2	v3_15min	0.81119	0.267017
Bcl7c_O08664_S100___2	v4_30min	0	0
Atxn2l_Q7TQH0_S333___2	v1_0min	0.693911	0.116486
Atxn2l_Q7TQH0_S333___2	v2_5min	0	0
Atxn2l_Q7TQH0_S333___2	v3_15min	0	0
Atxn2l_Q7TQH0_S333___2	v4_30min	0.643666	0.0498355
Atxn2l_Q7TQH0_S337___2	v1_0min	0.693911	0.116486
Atxn2l_Q7TQH0_S337___2	v2_5min	0	0
Atxn2l_Q7TQH0_S337___2	v3_15min	0	0
Atxn2l_Q7TQH0_S337___2	v4_30min	0.643666	0.0498355
Uba1_Q02053_S21___2	v1_0min	0.685336	0.119363
Uba1_Q02053_S21___2	v2_5min	0	0
Uba1_Q02053_S21___2	v3_15min	0	0
Uba1_Q02053_S21___2	v4_30min	0.674849	0.0539646
Arhgef2_Q60875_S955___2	v1_0min	0	0
Arhgef2_Q60875_S955___2	v2_5min	0.741395	0.0440305
Arhgef2_Q60875_S955___2	v3_15min	0	0
Arhgef2_Q60875_S955___2	v4_30min	0.840312	0.174971
Anks1_P59672_S663___2	v1_0min	0	0
Anks1_P59672_S663___2	v2_5min	0.572713	0.0647145
Anks1_P59672_S663___2	v3_15min	0.765636	0.243657
Anks1_P59672_S663___2	v4_30min	0.755596	0.12575
Anks1_P59672_S668___2	v1_0min	0	0
Anks1_P59672_S668___2	v2_5min	0.572713	0.0647145
Anks1_P59672_S668___2	v3_15min	0.765636	0.243657
Anks1_P59672_S668___2	v4_30min	0.755596	0.12575
Zfpl1_Q9DB43_S189___2	v1_0min	0.273891	0.121028
Zfpl1_Q9DB43_S189___2	v2_5min	0.832014	0.1486
Zfpl1_Q9DB43_S189___2	v3_15min	0.474773	0.0313009
Zfpl1_Q9DB43_S189___2	v4_30min	0.687926	0.0955679
Lmo7_E9PYF4_S1004___2	v1_0min	0	0
Lmo7_E9PYF4_S1004___2	v2_5min	0.851758	0.143392
Lmo7_E9PYF4_S1004___2	v3_15min	0.792726	0.131672
Lmo7_E9PYF4_S1004___2	v4_30min	0	0
Rere_Q80TZ9_S600___2	v1_0min	0	0
Rere_Q80TZ9_S600___2	v2_5min	0	0
Rere_Q80TZ9_S600___2	v3_15min	0.471126	0.109925
Rere_Q80TZ9_S600___2	v4_30min	0.852913	0.208012
Srrm1_Q52KI8_S591___2	v1_0min	0	0
Srrm1_Q52KI8_S591___2	v2_5min	0.703262	0.258856
Srrm1_Q52KI8_S591___2	v3_15min	0	0
Srrm1_Q52KI8_S591___2	v4_30min	0.462319	0.0307811
Spen_Q62504_S1395___2	v1_0min	0	0
Spen_Q62504_S1395___2	v2_5min	0	0
Spen_Q62504_S1395___2	v3_15min	0	0
Spen_Q62504_S1395___2	v4_30min	0.817371	0.304142
Spen_Q62504_S1397___2	v1_0min	0	0
Spen_Q62504_S1397___2	v2_5min	0	0
Spen_Q62504_S1397___2	v3_15min	0	0
Spen_Q62504_S1397___2	v4_30min	0.817371	0.304142
Clasp1_E9Q6L0_S646___2	v1_0min	0	0
Clasp1_E9Q6L0_S646___2	v2_5min	0.876907	0.0734996
Clasp1_E9Q6L0_S646___2	v3_15min	0.98078	0.0169517
Clasp1_E9Q6L0_S646___2	v4_30min	0	0
Tnks1bp1_P58871_S496___2	v1_0min	0	0
Tnks1bp1_P58871_S496___2	v2_5min	0.412584	0.139296
Tnks1bp1_P58871_S496___2	v3_15min	0.907047	0.131456
Tnks1bp1_P58871_S496___2	v4_30min	0	0
Akt1_P31750_S126___2	v1_0min	0	0
Akt1_P31750_S126___2	v2_5min	0.566065	0.462851
Akt1_P31750_S126___2	v3_15min	0.922886	0.0706062
Akt1_P31750_S126___2	v4_30min	0.426069	0.335572
Sfr1_Q8BP27_S67___2	v1_0min	0.814269	0.0337495
Sfr1_Q8BP27_S67___2	v2_5min	0.0249899	0.0123696
Sfr1_Q8BP27_S67___2	v3_15min	0.299127	0.506009
Sfr1_Q8BP27_S67___2	v4_30min	0.936273	0.0556652
Ankrd17_Q99NH0_S2043___2	v1_0min	0.741615	0.156696
Ankrd17_Q99NH0_S2043___2	v2_5min	0	0
Ankrd17_Q99NH0_S2043___2	v3_15min	0	0
Ankrd17_Q99NH0_S2043___2	v4_30min	0.872567	0.0967432
Mllt4_Q9QZQ1_S1302___2	v1_0min	0	0
Mllt4_Q9QZQ1_S1302___2	v2_5min	0.856143	0.129104
Mllt4_Q9QZQ1_S1302___2	v3_15min	0.97963	0.028808
Mllt4_Q9QZQ1_S1302___2	v4_30min	0.428023	0.177406
Il17rc_Q8K4C2_S534___2	v1_0min	0.0858592	0.057967
Il17rc_Q8K4C2_S534___2	v2_5min	0.692954	0.445704
Il17rc_Q8K4C2_S534___2	v3_15min	0.568697	0.0147499
Il17rc_Q8K4C2_S534___2	v4_30min	0.3214	0.264304
Prrc2a_Q7TSC1_S1090___2	v1_0min	0.872502	0.098513
Prrc2a_Q7TSC1_S1090___2	v2_5min	0.335628	0.0267228
Prrc2a_Q7TSC1_S1090___2	v3_15min	0.440835	0.0407767
Prrc2a_Q7TSC1_S1090___2	v4_30min	0.86329	0.137107
Zc3h18_Q0P678_S528___2	v1_0min	0.358771	0.0669675
Zc3h18_Q0P678_S528___2	v2_5min	0.904361	0.127252
Zc3h18_Q0P678_S528___2	v3_15min	0.677638	0.187749
Zc3h18_Q0P678_S528___2	v4_30min	0.576679	0.0671244
Zc3h18_Q0P678_S530___2	v1_0min	0.358771	0.0669675
Zc3h18_Q0P678_S530___2	v2_5min	0.904361	0.127252
Zc3h18_Q0P678_S530___2	v3_15min	0.677638	0.187749
Zc3h18_Q0P678_S530___2	v4_30min	0.576679	0.0671244
Aebp2_Q9Z248_S203___2	v1_0min	0.749407	0.0824682
Aebp2_Q9Z248_S203___2	v2_5min	0.808877	0.209887
Aebp2_Q9Z248_S203___2	v3_15min	0	0
Aebp2_Q9Z248_S203___2	v4_30min	0.889923	0.0954035
Dgcr14_O70279_S394___2	v1_0min	0.348063	0.0422273
Dgcr14_O70279_S394___2	v2_5min	0.831034	0.158415
Dgcr14_O70279_S394___2	v3_15min	0.512742	0.0776224
Dgcr14_O70279_S394___2	v4_30min	0.470833	0.106787
Bckdha_P50136_S334___2	v1_0min	0.662644	0.145871
Bckdha_P50136_S334___2	v2_5min	0	0
Bckdha_P50136_S334___2	v3_15min	0.984957	0.0212739
Bckdha_P50136_S334___2	v4_30min	0	0
Yes1_Q04736_S26___2	v1_0min	0	0
Yes1_Q04736_S26___2	v2_5min	0.949571	0.0586928
Yes1_Q04736_S26___2	v3_15min	0	0
Yes1_Q04736_S26___2	v4_30min	0	0
Chd8_Q09XV5_S2202___2	v1_0min	0	0
Chd8_Q09XV5_S2202___2	v2_5min	0.737617	0.124087
Chd8_Q09XV5_S2202___2	v3_15min	0.96256	0.0393374
Chd8_Q09XV5_S2202___2	v4_30min	0.68743	0.0241044
Anapc4_Q91W96_S777___2	v1_0min	0	0
Anapc4_Q91W96_S777___2	v2_5min	0	0
Anapc4_Q91W96_S777___2	v3_15min	0.752466	0.034792
Anapc4_Q91W96_S777___2	v4_30min	0.967252	0.0463125
Sgta_Q8BJU0_S303___2	v1_0min	0	0
Sgta_Q8BJU0_S303___2	v2_5min	0	0
Sgta_Q8BJU0_S303___2	v3_15min	0.908493	0.0840904
Sgta_Q8BJU0_S303___2	v4_30min	0	0
Sgta_Q8BJU0_S307___2	v1_0min	0	0
Sgta_Q8BJU0_S307___2	v2_5min	0.590069	0.021465
Sgta_Q8BJU0_S307___2	v3_15min	0.709027	0.0132188
Sgta_Q8BJU0_S307___2	v4_30min	0.982837	0.0235554
Snx8_Q8CFD4_S450___2	v1_0min	0.709741	0.270223
Snx8_Q8CFD4_S450___2	v2_5min	0	0
Snx8_Q8CFD4_S450___2	v3_15min	0.579918	0.0121608
Snx8_Q8CFD4_S450___2	v4_30min	0	0
Tsc22d4_Q9EQN3_S254___2	v1_0min	0	0
Tsc22d4_Q9EQN3_S254___2	v2_5min	0.915834	0.0810232
Tsc22d4_Q9EQN3_S254___2	v3_15min	0.69439	0.0237055
Tsc22d4_Q9EQN3_S254___2	v4_30min	0.673826	0.0868585
Tsc22d4_Q9EQN3_S258___2	v1_0min	0	0
Tsc22d4_Q9EQN3_S258___2	v2_5min	0.915834	0.0810232
Tsc22d4_Q9EQN3_S258___2	v3_15min	0.69439	0.0237055
Tsc22d4_Q9EQN3_S258___2	v4_30min	0.673826	0.0868585
Dclk1_Q8VDT3_S352___2	v1_0min	0.169286	0.0212022
Dclk1_Q8VDT3_S352___2	v2_5min	0.671759	0.0370638
Dclk1_Q8VDT3_S352___2	v3_15min	0.70999	0.282528
Dclk1_Q8VDT3_S352___2	v4_30min	0.422061	0.126655
Dip2b_Q3UH60_S152___2	v1_0min	0	0
Dip2b_Q3UH60_S152___2	v2_5min	0.925402	0.0860808
Dip2b_Q3UH60_S152___2	v3_15min	0.770847	0.242542
Dip2b_Q3UH60_S152___2	v4_30min	0.538526	0.176393
Smarcc2_Q6PDG5_S304___2	v1_0min	0	0
Smarcc2_Q6PDG5_S304___2	v2_5min	0.727706	0.0873102
Smarcc2_Q6PDG5_S304___2	v3_15min	0.805155	0.013715
Smarcc2_Q6PDG5_S304___2	v4_30min	0.841547	0.224086
Rgl3_Q3UYI5_S510___2	v1_0min	0.811783	0.183369
Rgl3_Q3UYI5_S510___2	v2_5min	0.716382	0.0666455
Rgl3_Q3UYI5_S510___2	v3_15min	0	0
Rgl3_Q3UYI5_S510___2	v4_30min	0	0
Thrap3_Q569Z6_S243___2	v1_0min	0.659219	0.119468
Thrap3_Q569Z6_S243___2	v2_5min	0	0
Thrap3_Q569Z6_S243___2	v3_15min	0	0
Thrap3_Q569Z6_S243___2	v4_30min	0.875835	0.175596
Eif4ebp1_Q60876_S64___2	v1_0min	0.878828	0.129506
Eif4ebp1_Q60876_S64___2	v2_5min	0	0
Eif4ebp1_Q60876_S64___2	v3_15min	0.642219	0.00530665
Eif4ebp1_Q60876_S64___2	v4_30min	0.834806	0.047589
Tex2_Q6ZPJ0_S165___2	v1_0min	0	0
Tex2_Q6ZPJ0_S165___2	v2_5min	0.678699	0.289448
Tex2_Q6ZPJ0_S165___2	v3_15min	0.676967	0.0911444
Tex2_Q6ZPJ0_S165___2	v4_30min	0	0
Srrm2_Q8BTI8_S1577___2	v1_0min	0	0
Srrm2_Q8BTI8_S1577___2	v2_5min	0.691976	0.121048
Srrm2_Q8BTI8_S1577___2	v3_15min	0	0
Srrm2_Q8BTI8_S1577___2	v4_30min	0.944141	0.0512441
Srrm2_Q8BTI8_S1557___2	v1_0min	0.76303	0.1698
Srrm2_Q8BTI8_S1557___2	v2_5min	0	0
Srrm2_Q8BTI8_S1557___2	v3_15min	0.915488	0.119518
Srrm2_Q8BTI8_S1557___2	v4_30min	0.739672	0.168746
Srrm2_Q8BTI8_S1378___2	v1_0min	0.859159	0.133426
Srrm2_Q8BTI8_S1378___2	v2_5min	0	0
Srrm2_Q8BTI8_S1378___2	v3_15min	0.769321	0.0304817
Srrm2_Q8BTI8_S1378___2	v4_30min	0.845615	0.0599409
Lima1_Q9ERG0_S367___2	v1_0min	0.218117	0.0166372
Lima1_Q9ERG0_S367___2	v2_5min	0.719204	0.256603
Lima1_Q9ERG0_S367___2	v3_15min	0.581548	0.167826
Lima1_Q9ERG0_S367___2	v4_30min	0.2393	0.0679017
Eif3b_Q8JZQ9_S143___2	v1_0min	0	0
Eif3b_Q8JZQ9_S143___2	v2_5min	0.691047	0.273897
Eif3b_Q8JZQ9_S143___2	v3_15min	0.567829	0.163764
Eif3b_Q8JZQ9_S143___2	v4_30min	0.449253	0.166053
Eif3b_Q8JZQ9_S153___2	v1_0min	0	0
Eif3b_Q8JZQ9_S153___2	v2_5min	0.691047	0.273897
Eif3b_Q8JZQ9_S153___2	v3_15min	0.567829	0.163764
Eif3b_Q8JZQ9_S153___2	v4_30min	0.414065	0.215816
Zdhhc5_Q8VDZ4_S432___2	v1_0min	0	0
Zdhhc5_Q8VDZ4_S432___2	v2_5min	0.754117	0.230309
Zdhhc5_Q8VDZ4_S432___2	v3_15min	0.778717	0.146207
Zdhhc5_Q8VDZ4_S432___2	v4_30min	0	0
Tmem51_Q99LG1_S159___2	v1_0min	0	0
Tmem51_Q99LG1_S159___2	v2_5min	0.592078	0.0774504
Tmem51_Q99LG1_S159___2	v3_15min	0.845231	0.218877
Tmem51_Q99LG1_S159___2	v4_30min	0	0
Rnps1_Q99M28_S155___2	v1_0min	0.759805	0.168496
Rnps1_Q99M28_S155___2	v2_5min	0	0
Rnps1_Q99M28_S155___2	v3_15min	0	0
Rnps1_Q99M28_S155___2	v4_30min	0	0
Rnps1_Q99M28_S157___2	v1_0min	0.759805	0.168496
Rnps1_Q99M28_S157___2	v2_5min	0	0
Rnps1_Q99M28_S157___2	v3_15min	0	0
Rnps1_Q99M28_S157___2	v4_30min	0	0
Znf687_Q9D2D7_S99___2	v1_0min	0	0
Znf687_Q9D2D7_S99___2	v2_5min	0.722917	0.194886
Znf687_Q9D2D7_S99___2	v3_15min	0.700765	0.192226
Znf687_Q9D2D7_S99___2	v4_30min	0.880226	0.169387
Znf687_Q9D2D7_S104___2	v1_0min	0	0
Znf687_Q9D2D7_S104___2	v2_5min	0.722917	0.194886
Znf687_Q9D2D7_S104___2	v3_15min	0.700765	0.192226
Znf687_Q9D2D7_S104___2	v4_30min	0.789695	0.197315
Ranbp2_Q9ERU9_S2299___2	v1_0min	0	0
Ranbp2_Q9ERU9_S2299___2	v2_5min	0.335698	0.0764172
Ranbp2_Q9ERU9_S2299___2	v3_15min	0.682071	0.346344
Ranbp2_Q9ERU9_S2299___2	v4_30min	0	0
Zak_Q9ESL4_S690___2	v1_0min	0.537219	0.0587949
Zak_Q9ESL4_S690___2	v2_5min	0	0
Zak_Q9ESL4_S690___2	v3_15min	0	0
Zak_Q9ESL4_S690___2	v4_30min	0.560258	0.0779822
Exosc9_Q9JHI7_S393___2	v1_0min	0	0
Exosc9_Q9JHI7_S393___2	v2_5min	0	0
Exosc9_Q9JHI7_S393___2	v3_15min	0.733023	0.386508
Exosc9_Q9JHI7_S393___2	v4_30min	0	0
Exosc9_Q9JHI7_S395___2	v1_0min	0	0
Exosc9_Q9JHI7_S395___2	v2_5min	0	0
Exosc9_Q9JHI7_S395___2	v3_15min	0.733023	0.386508
Exosc9_Q9JHI7_S395___2	v4_30min	0	0
Incenp_Q9WU62_S259___2	v1_0min	0	0
Incenp_Q9WU62_S259___2	v2_5min	0.784895	0.210265
Incenp_Q9WU62_S259___2	v3_15min	0	0
Incenp_Q9WU62_S259___2	v4_30min	0.431862	0.298782
Dclk1_Q9JLM8_T336___2	v1_0min	0.620285	0.0919848
Dclk1_Q9JLM8_T336___2	v2_5min	0	0
Dclk1_Q9JLM8_T336___2	v3_15min	0.793383	0.182883
Dclk1_Q9JLM8_T336___2	v4_30min	0.778242	0.198562
Tra2a_Q6PFR5_T86___2	v1_0min	0.691781	0.076351
Tra2a_Q6PFR5_T86___2	v2_5min	0	0
Tra2a_Q6PFR5_T86___2	v3_15min	0	0
Tra2a_Q6PFR5_T86___2	v4_30min	0.881148	0.168083
Zfpl1_Q9DB43_T173___2	v1_0min	0.36927	0.0549082
Zfpl1_Q9DB43_T173___2	v2_5min	0.915603	0.115538
Zfpl1_Q9DB43_T173___2	v3_15min	0.743041	0.159181
Zfpl1_Q9DB43_T173___2	v4_30min	0.733196	0.0914395
Srrm1_Q52KI8_T593___2	v1_0min	0	0
Srrm1_Q52KI8_T593___2	v2_5min	0.703262	0.258856
Srrm1_Q52KI8_T593___2	v3_15min	0	0
Srrm1_Q52KI8_T593___2	v4_30min	0.462319	0.0307811
Abi1_Q8CBW3_T229___2	v1_0min	0	0
Abi1_Q8CBW3_T229___2	v2_5min	0	0
Abi1_Q8CBW3_T229___2	v3_15min	0.861648	0.195659
Abi1_Q8CBW3_T229___2	v4_30min	0.809433	0.124579
Abi1_Q8CBW3_T200___2	v1_0min	0	0
Abi1_Q8CBW3_T200___2	v2_5min	0.805576	0.168377
Abi1_Q8CBW3_T200___2	v3_15min	0.76425	0.201157
Abi1_Q8CBW3_T200___2	v4_30min	0.573746	0.0745371
Abi1_Q8CBW3_T215___2	v1_0min	0	0
Abi1_Q8CBW3_T215___2	v2_5min	0.805576	0.168377
Abi1_Q8CBW3_T215___2	v3_15min	0.76425	0.201157
Abi1_Q8CBW3_T215___2	v4_30min	0.573746	0.0745371
Sf3b1_Q99NB9_T244___2	v1_0min	0.690197	0.297566
Sf3b1_Q99NB9_T244___2	v2_5min	0	0
Sf3b1_Q99NB9_T244___2	v3_15min	0.408286	0.199755
Sf3b1_Q99NB9_T244___2	v4_30min	0.628295	0.292158
Snx8_Q8CFD4_T446___2	v1_0min	0.709741	0.270223
Snx8_Q8CFD4_T446___2	v2_5min	0	0
Snx8_Q8CFD4_T446___2	v3_15min	0.579918	0.0121608
Snx8_Q8CFD4_T446___2	v4_30min	0	0
Larp1_Q6ZQ58_T759___2	v1_0min	0.717598	0.0352325
Larp1_Q6ZQ58_T759___2	v2_5min	0.924522	0.106742
Larp1_Q6ZQ58_T759___2	v3_15min	0	0
Larp1_Q6ZQ58_T759___2	v4_30min	0	0
Hyou1_Q9JKR6_T864___2	v1_0min	0	0
Hyou1_Q9JKR6_T864___2	v2_5min	0.859892	0.144816
Hyou1_Q9JKR6_T864___2	v3_15min	0	0
Hyou1_Q9JKR6_T864___2	v4_30min	0	0
Hyou1_Q9JKR6_T871___2	v1_0min	0	0
Hyou1_Q9JKR6_T871___2	v2_5min	0.859892	0.144816
Hyou1_Q9JKR6_T871___2	v3_15min	0	0
Hyou1_Q9JKR6_T871___2	v4_30min	0	0
Foxk1_P42128_Y205___2	v1_0min	0	0
Foxk1_P42128_Y205___2	v2_5min	0	0
Foxk1_P42128_Y205___2	v3_15min	0	0
Foxk1_P42128_Y205___2	v4_30min	0.959545	0.0653984
A0A1L1SSC9_A0A1L1SSC9_S233___3	v1_0min	0	0
A0A1L1SSC9_A0A1L1SSC9_S233___3	v2_5min	0.672856	0.0440079
A0A1L1SSC9_A0A1L1SSC9_S233___3	v3_15min	0.945705	0.0767844
A0A1L1SSC9_A0A1L1SSC9_S233___3	v4_30min	0	0
Sorbs3_Q9R1Z8_S389___3	v1_0min	0	0
Sorbs3_Q9R1Z8_S389___3	v2_5min	0.655365	0.024856
Sorbs3_Q9R1Z8_S389___3	v3_15min	0.632149	0.203051
Sorbs3_Q9R1Z8_S389___3	v4_30min	0.873117	0.110038
Tjp2_Q9Z0U1_S902___3	v1_0min	0	0
Tjp2_Q9Z0U1_S902___3	v2_5min	0.689806	0.12223
Tjp2_Q9Z0U1_S902___3	v3_15min	0.82211	0.251574
Tjp2_Q9Z0U1_S902___3	v4_30min	0	0
Pcm1_Q9R0L6_S1259___3	v1_0min	0	0
Pcm1_Q9R0L6_S1259___3	v2_5min	0.910455	0.000318336
Pcm1_Q9R0L6_S1259___3	v3_15min	0.878247	0.192559
Pcm1_Q9R0L6_S1259___3	v4_30min	0	0
Ppp6r1_Q7TSI3_S531___3	v1_0min	0	0
Ppp6r1_Q7TSI3_S531___3	v2_5min	0.575998	0.0213756
Ppp6r1_Q7TSI3_S531___3	v3_15min	0.735478	0.271068
Ppp6r1_Q7TSI3_S531___3	v4_30min	0.719342	0.242032
Mdc1_E9QK89_S385___3	v1_0min	0	0
Mdc1_E9QK89_S385___3	v2_5min	0.773515	0.221587
Mdc1_E9QK89_S385___3	v3_15min	0	0
Mdc1_E9QK89_S385___3	v4_30min	0	0
Rad54l2_Q99NG0_S1168___3	v1_0min	0	0
Rad54l2_Q99NG0_S1168___3	v2_5min	0	0
Rad54l2_Q99NG0_S1168___3	v3_15min	0.874954	0.109039
Rad54l2_Q99NG0_S1168___3	v4_30min	0.854554	0.12052
Rad54l2_Q99NG0_S1171___3	v1_0min	0	0
Rad54l2_Q99NG0_S1171___3	v2_5min	0	0
Rad54l2_Q99NG0_S1171___3	v3_15min	0.874954	0.109039
Rad54l2_Q99NG0_S1171___3	v4_30min	0.854554	0.12052
Erc1_Q99MI1_S7___3	v1_0min	0	0
Erc1_Q99MI1_S7___3	v2_5min	0.918729	0.0780415
Erc1_Q99MI1_S7___3	v3_15min	0.812252	0.0092758
Erc1_Q99MI1_S7___3	v4_30min	0	0
Erc1_Q99MI1_S21___3	v1_0min	0	0
Erc1_Q99MI1_S21___3	v2_5min	0.918729	0.0780415
Erc1_Q99MI1_S21___3	v3_15min	0.812252	0.0092758
Erc1_Q99MI1_S21___3	v4_30min	0	0
Sclt1_G5E861_S614___3	v1_0min	0.278056	0.0630559
Sclt1_G5E861_S614___3	v2_5min	0.850198	0.136428
Sclt1_G5E861_S614___3	v3_15min	0.330752	0.0951361
Sclt1_G5E861_S614___3	v4_30min	0.776096	0.245546
Sclt1_G5E861_S625___3	v1_0min	0.278056	0.0630559
Sclt1_G5E861_S625___3	v2_5min	0.850198	0.136428
Sclt1_G5E861_S625___3	v3_15min	0.330752	0.0951361
Sclt1_G5E861_S625___3	v4_30min	0.776096	0.245546
Gtpbp1_O08582_S25___3	v1_0min	0.470048	0.225807
Gtpbp1_O08582_S25___3	v2_5min	0.769961	0.0244639
Gtpbp1_O08582_S25___3	v3_15min	0.828305	0.242813
Gtpbp1_O08582_S25___3	v4_30min	0	0
Brca1_P48754_S717___3	v1_0min	0	0
Brca1_P48754_S717___3	v2_5min	0	0
Brca1_P48754_S717___3	v3_15min	0	0
Brca1_P48754_S717___3	v4_30min	0.889588	0.0988172
Rbmx2_Q8R0F5_S149___3	v1_0min	0	0
Rbmx2_Q8R0F5_S149___3	v2_5min	0.563176	0.0606052
Rbmx2_Q8R0F5_S149___3	v3_15min	0.835347	0.232855
Rbmx2_Q8R0F5_S149___3	v4_30min	0.524687	0.167894
Dcp2_Q9CYC6_S246___3	v1_0min	0	0
Dcp2_Q9CYC6_S246___3	v2_5min	0	0
Dcp2_Q9CYC6_S246___3	v3_15min	0.790666	0.130998
Dcp2_Q9CYC6_S246___3	v4_30min	0.751483	0.306044
Dcp2_Q9CYC6_S247___3	v1_0min	0	0
Dcp2_Q9CYC6_S247___3	v2_5min	0	0
Dcp2_Q9CYC6_S247___3	v3_15min	0.790666	0.130998
Dcp2_Q9CYC6_S247___3	v4_30min	0.751483	0.306044
Dcp2_Q9CYC6_S249___3	v1_0min	0	0
Dcp2_Q9CYC6_S249___3	v2_5min	0	0
Dcp2_Q9CYC6_S249___3	v3_15min	0.790666	0.130998
Dcp2_Q9CYC6_S249___3	v4_30min	0.751483	0.306044
Fxr2_Q9WVR4_S602___3	v1_0min	0	0
Fxr2_Q9WVR4_S602___3	v2_5min	0.717945	0.165219
Fxr2_Q9WVR4_S602___3	v3_15min	0.810077	0.236863
Fxr2_Q9WVR4_S602___3	v4_30min	0.636467	0.2896
Fxr2_Q9WVR4_S604___3	v1_0min	0	0
Fxr2_Q9WVR4_S604___3	v2_5min	0.717945	0.165219
Fxr2_Q9WVR4_S604___3	v3_15min	0.810077	0.236863
Fxr2_Q9WVR4_S604___3	v4_30min	0.636467	0.2896
Fxr2_Q9WVR4_S621___3	v1_0min	0	0
Fxr2_Q9WVR4_S621___3	v2_5min	0.717945	0.165219
Fxr2_Q9WVR4_S621___3	v3_15min	0.810077	0.236863
Fxr2_Q9WVR4_S621___3	v4_30min	0.636467	0.2896
Fam21_Q6PGL7_S1169___3	v1_0min	0	0
Fam21_Q6PGL7_S1169___3	v2_5min	0.761877	0.123295
Fam21_Q6PGL7_S1169___3	v3_15min	0.630879	0.177876
Fam21_Q6PGL7_S1169___3	v4_30min	0	0
Fam21_Q6PGL7_S1172___3	v1_0min	0	0
Fam21_Q6PGL7_S1172___3	v2_5min	0.761877	0.123295
Fam21_Q6PGL7_S1172___3	v3_15min	0.630879	0.177876
Fam21_Q6PGL7_S1172___3	v4_30min	0	0
Fam21_Q6PGL7_S1173___3	v1_0min	0	0
Fam21_Q6PGL7_S1173___3	v2_5min	0.761877	0.123295
Fam21_Q6PGL7_S1173___3	v3_15min	0.630879	0.177876
Fam21_Q6PGL7_S1173___3	v4_30min	0	0
Srrm2_Q8BTI8_S1924___3	v1_0min	0	0
Srrm2_Q8BTI8_S1924___3	v2_5min	0	0
Srrm2_Q8BTI8_S1924___3	v3_15min	0.787064	0.239159
Srrm2_Q8BTI8_S1924___3	v4_30min	0.478081	0.186453
Fam134c_Q9CQV4_S435___3	v1_0min	0	0
Fam134c_Q9CQV4_S435___3	v2_5min	0.941386	0.0786876
Fam134c_Q9CQV4_S435___3	v3_15min	0.765267	0.0524564
Fam134c_Q9CQV4_S435___3	v4_30min	0	0
Fam134c_Q9CQV4_S436___3	v1_0min	0	0
Fam134c_Q9CQV4_S436___3	v2_5min	0.941386	0.0786876
Fam134c_Q9CQV4_S436___3	v3_15min	0.765267	0.0524564
Fam134c_Q9CQV4_S436___3	v4_30min	0	0
Fip1l1_Q9D824_S479___3	v1_0min	0	0
Fip1l1_Q9D824_S479___3	v2_5min	0.636614	0.1072
Fip1l1_Q9D824_S479___3	v3_15min	0.611133	0.0260333
Fip1l1_Q9D824_S479___3	v4_30min	0.772427	0.208881
Fip1l1_Q9D824_S487___3	v1_0min	0	0
Fip1l1_Q9D824_S487___3	v2_5min	0.636614	0.1072
Fip1l1_Q9D824_S487___3	v3_15min	0.611133	0.0260333
Fip1l1_Q9D824_S487___3	v4_30min	0.772427	0.208881
Tjp2_Q9Z0U1_T907___3	v1_0min	0	0
Tjp2_Q9Z0U1_T907___3	v2_5min	0.689806	0.12223
Tjp2_Q9Z0U1_T907___3	v3_15min	0.82211	0.251574
Tjp2_Q9Z0U1_T907___3	v4_30min	0	0
Tjp2_Q9Z0U1_T915___3	v1_0min	0	0
Tjp2_Q9Z0U1_T915___3	v2_5min	0.689806	0.12223
Tjp2_Q9Z0U1_T915___3	v3_15min	0.82211	0.251574
Tjp2_Q9Z0U1_T915___3	v4_30min	0	0
Dnajc2_P54103_T48___3	v1_0min	0	0
Dnajc2_P54103_T48___3	v2_5min	0.826721	0.149007
Dnajc2_P54103_T48___3	v3_15min	0.605262	0.372831
Dnajc2_P54103_T48___3	v4_30min	0.551503	0.255224
Mdc1_E9QK89_T387___3	v1_0min	0	0
Mdc1_E9QK89_T387___3	v2_5min	0.773515	0.221587
Mdc1_E9QK89_T387___3	v3_15min	0	0
Mdc1_E9QK89_T387___3	v4_30min	0	0
Sclt1_G5E861_T620___3	v1_0min	0	0
Sclt1_G5E861_T620___3	v2_5min	0.886947	0.105101
Sclt1_G5E861_T620___3	v3_15min	0	0
Sclt1_G5E861_T620___3	v4_30min	0.97245	0.0323424
Rbmx2_Q8R0F5_T140___3	v1_0min	0	0
Rbmx2_Q8R0F5_T140___3	v2_5min	0.563176	0.0606052
Rbmx2_Q8R0F5_T140___3	v3_15min	0.835347	0.232855
Rbmx2_Q8R0F5_T140___3	v4_30min	0.524687	0.167894
Sptbn1_Q62261_T2158___3	v1_0min	0	0
Sptbn1_Q62261_T2158___3	v2_5min	0.782864	0.211241
Sptbn1_Q62261_T2158___3	v3_15min	0.861231	0.0938305
Sptbn1_Q62261_T2158___3	v4_30min	0.832326	0.0437773
Fam134c_Q9CQV4_T440___3	v1_0min	0	0
Fam134c_Q9CQV4_T440___3	v2_5min	0.941386	0.0786876
Fam134c_Q9CQV4_T440___3	v3_15min	0.765267	0.0524564
Fam134c_Q9CQV4_T440___3	v4_30min	0	0
