# Supplementary material for: Quantitative phosphoproteomic profiling of CCL5/CCR5 signaling cascade in melanoma cells
Source: Front Oncol. 2026 Jun 22;16:1852022. doi: 10.3389/fonc.2026.1852022 (PMC13333406; doi:10.3389/fonc.2026.1852022)
Supplement: Supplementary Table 4 — List of modulated phosphosites in CCR5_KO cells compared to WT cells with CCL5 stimulation for 5min. [file Table4.xlsx]

## Sheet: Supplementary Table S4, List of
Protein accession	Position	Gene name	Amino acid	ratio	pvalue	type
Q3TEW6	242	Mpzl1	Y	0.307018	0.00613837	Down
Q91V14	1029	Slc12a5	T	0.307357	0.0158455	Down
Q8C3P7	50	Mettl3	S	0.272094	0.00424332	Down
Q8C3P7	45	Mettl3	T	0.495772	0.000148106	Down
Q9D9G3	159	Chic2	T	0.569137	0.0167369	Down
Q9D9K3	82	Aven	S	0.429897	0.0090764	Down
P62821	145	Rab1a	S	0.341236	0.00819562	Down
Q8VIK5	951	Pear1	S	0.655449	0.0117592	Down
Q9DAS9	7	Gng12	S	0.324653	0.0279787	Down
Q9DAS9	10	Gng12	S	0.574686	0.0039711	Down
Q9DAS9	26	Gng12	S	0.297613	0.00566555	Down
Q9DAS9	41	Gng12	S	0.49473	0.0217873	Down
Q91V17	123	Znrf1	S	0.308675	0.0134903	Down
Q9DAS9	49	Gng12	S	0.532124	0.00200043	Down
Q9DAT2	195	Mrgbp	S	0.546366	0.012781	Down
P62880	2	Gnb2	S	0.644502	0.004431	Down
Q8C3W1	176	--	S	0.230518	0.00266971	Down
Q8C3W1	278	--	S	0.465416	0.000267212	Down
Q8C3W1	274	--	T	0.429845	0.0430919	Down
Q8C407	44	Yipf4	S	0.310556	0.0163072	Down
Q9DAZ9	280	Zfyve19	S	0.368467	0.0283437	Down
Q8C4M7	106	Cenpu	S	0.339872	0.0250345	Down
Q80Z25	664	Ofd1	S	0.214414	0.012772	Down
Q9DB15	46	Mrpl12	S	0.401462	0.00464579	Down
Q8C4M7	207	Cenpu	S	0.384234	0.0333861	Down
Q9DAT2	191	Mrgbp	S	0.546035	0.0419363	Down
Q8VI59	199	Pcnx3	T	0.363284	0.000783342	Down
Q62165	788	Dag1	T	0.363206	0.00970797	Down
Q9D8W5	49	Psmd12	S	0.447318	0.00445683	Down
Q9D7Z3	129	Nol7	S	0.55551	0.0437038	Down
Q91VJ5	245	Pqbp1	S	0.425045	0.00154102	Down
Q52KE7	361	Ccnl1	S	0.506477	0.00473839	Down
Q8C261	255	Slc24a5	S	0.243156	0.00104255	Down
Q9D883	61	U2af1	S	0.560814	0.0192633	Down
O88448	575	Klc2	S	0.285362	0.00431472	Down
Q62130	432	Ptpn14	S	0.411801	0.0487348	Down
Q9D8C8	53	Ppp1r35	S	0.636276	0.0200923	Down
Q62130	593	Ptpn14	S	0.535078	0.0263777	Down
Q91V92	447	Acly	T	0.456168	0.000522825	Down
Q8C2K5	816	Rasal3	S	0.460896	0.00357798	Down
Q9D8W5	46	Psmd12	T	0.447318	0.00445683	Down
Q62136	590	Ptpn21	S	0.641596	0.0299912	Down
Q91V41	180	Rab14	S	0.422379	0.00304466	Down
Q91V27	312	Mlph	T	0.382977	0.0298907	Down
O88343	254	Slc4a4	T	0.319049	0.0114201	Down
O88343	1034	Slc4a4	S	0.500338	0.0167871	Down
Q8C2Q3	558	Rbm14	Y	0.276333	0.00135532	Down
Q9D8T4	14	Tvp23b	S	0.378199	0.0252759	Down
O88343	400	Slc4a4	S	0.334191	0.0149216	Down
O88343	245	Slc4a4	S	0.578717	0.0132434	Down
Q80ZS3	44	Mrps26	T	0.663971	0.0029821	Down
O88343	65	Slc4a4	S	0.355443	0.00350101	Down
Q8C341	1077	Suco	S	0.609417	0.0490667	Down
O88379	732	Baz1a	T	0.481853	0.00356932	Down
Q62093	187	Srsf2	S	0.658575	0.00156964	Down
O70480	90	Vamp4	S	0.402581	0.00610041	Down
Q9DB34	203	Chmp2a	S	0.293912	0.000862966	Down
Q9DBE9	335	Ftsj3	S	0.516824	0.0190456	Down
Q9DBE9	336	Ftsj3	S	0.531726	0.0217169	Down
Q62313	28	Tgoln1	S	0.177826	0.01038	Down
Q62313	210	Tgoln1	S	0.52022	0.00016696	Down
Q9DBG5	106	Plin3	S	0.27283	0.0123131	Down
O70310	47	Nmt1	S	0.503657	0.00146995	Down
O70305	710	Atxn2	T	0.399118	0.0491402	Down
P63024	15	Vamp3	S	0.600985	0.0267414	Down
Q8VHK9	856	Dhx36	S	0.313118	0.0337024	Down
O70305	832	Atxn2	S	0.303991	0.000704268	Down
O70305	593	Atxn2	S	0.442393	0.030999	Down
Q4VA53	1381	Pds5b	S	0.623985	0.0412054	Down
O70293	484	Grk6	S	0.284927	0.032875	Down
Q8C6B2	242	Rtkn	S	0.477781	0.00158355	Down
Q80Y24	754	Prickle2	S	0.665583	0.00149278	Down
Q62351	19	Tfrc	S	0.278118	0.023705	Down
Q8VH51	341	Rbm39	S	0.591155	0.0232559	Down
O70258	353	Sgce	T	0.391013	0.00606391	Down
Q8C6B2	520	Rtkn	S	0.500037	0.0290425	Down
Q62371	481	Ddr2	Y	0.175003	0.0410175	Down
Q8C6B2	544	Rtkn	S	0.260318	0.0117889	Down
Q9DBR0	630	Akap8	S	0.527692	0.0197923	Down
Q9DBR1	471	Xrn2	S	0.571046	0.0247628	Down
Q8VEM1	372	Rnf130	T	0.293961	0.000332787	Down
Q9DBJ3	261	Baiap2l1	S	0.611275	0.00863085	Down
O70480	88	Vamp4	S	0.384269	0.00122099	Down
Q9DBD2	71	Marchf8	S	0.330966	0.000335734	Down
Q62312	409	Tgfbr2	S	0.377954	0.000274448	Down
O70480	20	Vamp4	S	0.20984	0.0153838	Down
P62983	65	Rps27a	S	0.124653	0.0108804	Down
Q9DB43	191	Zfpl1	S	0.566873	0.00993959	Down
P62984	65	Uba52	S	0.124653	0.0108804	Down
O70445	179	Bard1	T	0.253419	0.000356889	Down
Q8C4X2	346	Csnk1g3	S	0.228645	0.000397506	Down
Q8C4X2	368	Csnk1g3	T	0.234357	0.00374845	Down
Q8C551	148	Rad51ap1	S	0.206449	0.0321559	Down
Q9DB70	13	Fundc1	S	0.541902	0.000163077	Down
Q8VI56	1887	Lrp4	S	0.521866	0.00477014	Down
Q80YR6	871	Rbbp8	S	0.552515	0.0170694	Down
Q62312	490	Tgfbr2	S	0.592434	0.00216479	Down
Q8VI47	281	Abcc2	S	0.364853	0.00129414	Down
O70405	637	Ulk1	S	0.633321	0.0151535	Down
O70405	622	Ulk1	S	0.567826	0.00274472	Down
O70405	555	Ulk1	S	0.37738	0.00133304	Down
O70405	543	Ulk1	S	0.508001	0.00209183	Down
Q80YR5	117	Safb2	S	0.545849	0.00690627	Down
Q62311	532	Taf6	S	0.539507	0.0146929	Down
O70405	450	Ulk1	S	0.465065	0.00534598	Down
O70404	54	Vamp8	T	0.275365	0.00159332	Down
O70404	55	Vamp8	S	0.122067	0.00319269	Down
O70404	18	Vamp8	S	0.330472	0.0156401	Down
Q62312	200	Tgfbr2	S	0.361147	0.000500448	Down
Q8C551	254	Rad51ap1	S	0.560176	0.048467	Down
Q8VEM1	360	Rnf130	S	0.283257	0.0413177	Down
P62071	186	Rras2	S	0.642506	0.00612255	Down
Q91VK4	5	Itm2c	S	0.311295	0.0257321	Down
Q8BGW2	177	Wbp1l	S	0.241409	3.92651e-05	Down
Q52KR2	1027	Lrig2	S	0.226635	5.11467e-05	Down
P59222	606	Scarf2	S	0.268826	0.0249547	Down
P59222	636	Scarf2	S	0.334506	0.00375401	Down
P59222	638	Scarf2	S	0.193004	0.00546801	Down
P05480	17	Src	S	0.645684	0.00746054	Down
Q8BGU5	25	Ccny	S	0.288148	0.00302497	Down
P59222	640	Scarf2	S	0.410432	0.000251648	Down
Q61687	882	Atrx	S	0.426144	0.0206083	Down
Q9D1F5	140	Mrnip	S	0.289954	0.011824	Down
Q9D1G1	142	Rab1b	S	0.347172	0.0416327	Down
Q8BGW2	256	Wbp1l	S	0.430079	0.0125793	Down
P59222	672	Scarf2	S	0.488806	7.76459e-05	Down
Q9D1L0	45	Chchd2	S	0.566895	0.00560255	Down
P59222	710	Scarf2	S	0.273571	2.38261e-06	Down
P05132	198	Prkaca	T	0.57356	0.0405326	Down
P59222	743	Scarf2	S	0.188035	0.00865785	Down
P59222	712	Scarf2	T	0.205427	0.00142268	Down
P59222	801	Scarf2	T	0.202801	0.000301938	Down
P04627	157	Araf	S	0.279259	0.0279974	Down
Q8BGT1	593	Flrt3	S	0.397467	0.00671562	Down
P03975	371	Iap	S	0.466411	0.00512456	Down
P03975	42	Iap	S	0.51792	0.00728446	Down
P59281	403	Arhgap39	S	0.54871	0.0347484	Down
Q9D1J3	60	Sarnp	T	0.302855	0.00243898	Down
P59281	597	Arhgap39	S	0.270972	0.00467256	Down
Q8BGW2	245	Wbp1l	T	0.272773	0.000130973	Down
P07147	516	Tyrp1	T	0.20079	0.0143194	Down
Q91YD3	543	Dcp1a	S	0.518245	0.00332807	Down
Q9D0F6	7	Rfc5	S	0.213076	0.000565483	Down
Q91Y20	889	Pcdha10	S	0.248397	5.12663e-05	Down
Q9D0F9	115	Pgm1	T	0.542129	0.0219057	Down
Q8BH48	146	Ubap1	S	0.492176	0.00269135	Down
Q91Y13	880	Pcdha7	S	0.248397	5.12663e-05	Down
Q91Y11	922	Pcdha9	S	0.248397	5.12663e-05	Down
Q9D0L8	11	Rnmt	S	0.447449	0.0243038	Down
Q9D0L8	64	Rnmt	S	0.567109	0.0146858	Down
Q8BH26	15	Lyset	S	0.172799	0.00322595	Down
Q8C0J6	204	Sowahc	S	0.32484	0.0351244	Down
P07147	535	Tyrp1	S	0.360345	8.06835e-05	Down
P08228	108	Sod1	S	0.56603	0.00127097	Down
P08113	64	Hsp90b1	S	0.50373	0.015246	Down
Q91XS1	629	Mtmr4	S	0.341028	0.000275327	Down
Q9D0P7	65	Psrc1	S	0.23176	0.00738893	Down
Q9D0P7	70	Psrc1	S	0.501261	0.00525512	Down
Q91XS1	610	Mtmr4	S	0.437641	0.000588239	Down
Q91XS1	8	Mtmr4	S	0.207901	0.00421578	Down
Q9D0P7	211	Psrc1	S	0.463306	0.0446878	Down
Q569Z6	49	Thrap3	S	0.649635	0.012735	Down
P07356	12	Anxa2	S	0.181666	2.29296e-05	Down
P07147	526	Tyrp1	Y	0.225846	3.8449e-05	Down
P07147	519	Tyrp1	Y	0.0920561	0.0411544	Down
Q8BH10	2	Orai2	S	0.569455	0.00239196	Down
Q9D7S7	118	Rpl22l1	S	0.291495	0.0238412	Down
Q91X84	62	Crtc3	S	0.259863	0.0442576	Down
P59438	563	Hps5	S	0.56129	0.00184997	Down
Q61851	402	Fgfr3	S	0.324767	0.00865533	Down
Q8C1B1	1285	Camsap2	S	0.42018	0.0263086	Down
O88737	2860	Bsn	S	0.30171	0.00967389	Down
O88689	890	Pcdha4	S	0.248397	5.12663e-05	Down
Q9D6J1	349	Cers4	S	0.419104	0.0060727	Down
Q9D6J1	350	Cers4	S	0.412892	0.0064104	Down
O88665	289	Brd7	S	0.555562	0.014896	Down
P61226	66	Rap2b	S	0.206415	0.00134499	Down
O88630	182	Gosr1	S	0.301857	0.0059173	Down
Q9D6W8	201	Borcs6	T	0.41189	0.0313159	Down
Q91VN0	1608	Lrp5	S	0.324045	0.00644156	Down
O88746	355	Tom1	S	0.067054	0.00401263	Down
O88572	1562	Lrp6	Y	0.181212	0.0142922	Down
O88572	1508	Lrp6	S	0.338049	0.002035	Down
O88572	1490	Lrp6	S	0.269145	0.000244523	Down
Q62036	78	Cep131	S	0.302147	0.00261943	Down
Q62036	105	Cep131	S	0.189823	0.0426638	Down
Q9D6Z1	467	Nop56	T	0.498788	0.0181491	Down
Q62036	206	Cep131	S	0.228382	7.62059e-05	Down
Q811L6	1375	Mast4	S	0.419943	0.00216667	Down
Q811L6	1368	Mast4	S	0.0592556	0.00127357	Down
Q91VK4	39	Itm2c	T	0.255277	7.99855e-06	Down
Q9D7E4	49	--	S	0.413534	0.00123506	Down
Q9D7I8	454	Fam83d	S	0.289092	0.000560831	Down
O88572	1572	Lrp6	T	0.227308	0.000282119	Down
Q91X58	178	Zfand2b	T	0.501065	0.00827681	Down
O88746	359	Tom1	S	0.339834	0.0298432	Down
Q61846	521	Melk	S	0.267357	0.0018274	Down
Q91WM6	118	Eva1a	S	0.401468	0.00921615	Down
P00520	569	Abl1	S	0.520985	0.00125641	Down
O89116	154	Vti1a	S	0.379654	0.0173459	Down
Q9D2L9	59	Fam111a	S	0.571383	0.000609675	Down
O89051	23	Itm2b	S	0.309261	0.00166461	Down
Q61687	2471	Atrx	S	0.665486	0.0247915	Down
O89032	1047	Sh3pxd2a	S	0.381474	0.00278755	Down
Q91WL8	14	Wwox	S	0.382316	0.0322497	Down
Q91WL6	192	Snx11	S	0.571316	0.0469577	Down
Q8BGD9	498	Eif4b	S	0.574841	0.0379337	Down
O89032	420	Sh3pxd2a	S	0.440739	0.037585	Down
O88746	462	Tom1	S	0.331859	0.0221259	Down
Q91WG5	196	Prkag2	S	0.45015	0.0138532	Down
Q9D479	403	Uvssa	S	0.579861	0.00871908	Down
Q61792	104	Lasp1	T	0.449999	0.0160552	Down
O88983	96	Stx8	S	0.322561	0.00254508	Down
O88942	235	Nfatc1	S	0.542115	0.0112914	Down
P60330	239	Espl1	S	0.505022	0.00311098	Down
P60330	1121	Espl1	S	0.469256	5.72494e-05	Down
Q91W92	207	Cdc42ep1	S	0.407454	7.16387e-05	Down
Q91W92	121	Cdc42ep1	S	0.367442	6.45103e-06	Down
Q8C166	525	Cpne1	T	0.565127	0.0335157	Down
O88845	52	Akap10	S	0.386292	0.0278433	Down
Q8BGB2	183	Ttc7a	S	0.353759	0.000402033	Down
O89001	1365	Cpd	T	0.374411	0.000986421	Down
Q91YD3	545	Dcp1a	S	0.640511	0.0263042	Down
O70146	439	Tesk1	S	0.580196	0.0178535	Down
Q8VEM1	351	Rnf130	S	0.236432	0.0338744	Down
O35226	256	Psmd4	S	0.558877	0.0129266	Down
Q80VP0	418	Tecpr1	S	0.271202	0.0143094	Down
Q80VP0	413	Tecpr1	S	0.385369	0.0191654	Down
Q64430	1477	Atp7a	S	0.200146	0.000321447	Down
Q64430	1434	Atp7a	T	0.340254	0.0111767	Down
Q9ERU9	1990	Ranbp2	T	0.326473	0.0082982	Down
Q8VDD9	1457	Phip	S	0.262349	0.00118097	Down
P70698	575	Ctps1	S	0.471035	0.00306302	Down
O35134	1479	Polr1a	S	0.538944	0.0372171	Down
P70704	29	Atp8a1	S	0.506162	0.0199333	Down
Q64455	1091	Ptprj	S	0.514759	0.00293442	Down
Q80VP0	3	Tecpr1	T	0.325922	0.0281109	Down
Q3UQS8	1184	Rbm20	S	0.536284	0.0109085	Down
P81122	573	Irs2	S	0.621543	0.0102383	Down
Q80UV9	545	Taf1	S	0.381989	0.020854	Down
Q3UQS8	728	Rbm20	S	0.62091	0.0219587	Down
Q8CCF0	455	Prpf31	T	0.11396	0.0449656	Down
Q9ESD6	5	Cmtm7	S	0.403114	0.0427977	Down
O35071	1080	Kif1c	T	0.471033	0.00201319	Down
P83510	651	Tnik	S	0.527025	0.00310956	Down
Q3UQI9	123	Mindy4	S	0.453641	0.0225949	Down
Q80UP8	385	Slc20a2	S	0.257785	0.0250169	Down
O09172	59	Gclm	S	0.500509	0.00874991	Down
O09167	104	Rpl21	S	0.639853	0.048396	Down
Q64511	1400	Top2b	S	0.365638	0.0329136	Down
Q9ESJ4	174	Nckipsd	T	0.655473	0.0206414	Down
P70452	208	Stx4	S	0.437043	0.0258131	Down
O35316	21	Slc6a6	S	0.618733	0.0157361	Down
Q9ERG0	602	Lima1	S	0.568971	0.0227534	Down
O35454	25	Clcn6	T	0.398678	0.0149392	Down
Q3USH5	903	Sfswap	S	0.528003	0.0487276	Down
Q9ERG0	735	Lima1	S	0.347223	0.0054251	Down
Q8VDF2	291	Uhrf1	S	0.531163	0.00110268	Down
Q64322	236	Npdc1	S	0.192364	5.49957e-05	Down
Q64322	239	Npdc1	T	0.374692	0.0185476	Down
Q64337	24	Sqstm1	S	0.665924	0.0036634	Down
Q80VW7	1274	Akna	T	0.17648	0.00565693	Down
Q9ERQ3	252	Znf704	S	0.355764	0.00649552	Down
Q8VDF2	169	Uhrf1	S	0.240805	0.00324683	Down
Q80VQ0	279	Aldh3b1	S	0.430115	0.0329049	Down
Q9ERQ3	521	Znf704	S	0.568434	0.00348492	Down
Q64337	207	Sqstm1	S	0.613448	0.0308967	Down
Q8CC35	258	Synpo	S	0.65024	0.00849016	Down
Q64337	275	Sqstm1	S	0.0832125	0.0103007	Down
O35343	60	Kpna4	S	0.387374	0.00390922	Down
Q64337	277	Sqstm1	S	0.155675	0.0248386	Down
Q64337	334	Sqstm1	S	0.155815	0.000391874	Down
Q64337	405	Sqstm1	S	0.0383646	3.49724e-05	Down
Q64337	269	Sqstm1	T	0.382661	0.000172513	Down
Q64337	272	Sqstm1	T	0.252675	5.64935e-05	Down
Q80VQ1	480	Lrrc1	T	0.635778	0.0351507	Down
Q9ERU9	1830	Ranbp2	S	0.297271	0.048465	Down
Q64337	178	Sqstm1	S	0.447349	0.0229703	Down
O35464	808	Sema6a	S	0.384985	0.0161529	Down
Q64701	983	Rbl1	S	0.476135	0.0456909	Down
Q9ESK9	646	Rb1cc1	S	0.33598	0.000755107	Down
O08784	88	Tcof1	S	0.230721	0.0189024	Down
Q9ESX5	485	Dkc1	T	0.129214	0.000251429	Down
Q8VCE9	82	Plekhh3	S	0.439797	0.0372741	Down
Q8VCE9	56	Plekhh3	S	0.602407	0.00305448	Down
O08747	489	Unc5c	T	0.279613	0.000225588	Down
O08747	468	Unc5c	S	0.55961	0.00286155	Down
Q8VCC8	859	Rapgef3	S	0.552544	0.0106077	Down
Q9ESZ8	327	Gtf2i	T	0.326486	0.0282264	Down
Q9ESZ8	558	Gtf2i	T	0.468165	0.00578182	Down
Q9ET43	231	Cldn12	S	0.230721	0.000597787	Down
P97310	108	Mcm2	S	0.595783	0.0113692	Down
Q8VCE9	593	Plekhh3	S	0.595582	0.0219985	Down
Q9JHC9	523	Elf2	T	0.453769	0.0474652	Down
P97310	158	Mcm2	T	0.163815	0.0174986	Down
P97311	13	Mcm6	S	0.344002	0.00897474	Down
Q8CEC0	503	Nup88	S	0.45014	0.00507649	Down
Q8CEC0	518	Nup88	S	0.330152	0.000920896	Down
Q8VBX6	1588	Mpdz	S	0.403207	0.0440423	Down
P97329	527	Kif20a	S	0.613611	0.0382003	Down
P97329	542	Kif20a	S	0.517359	0.00202966	Down
Q68FD7	254	Fnip1	S	0.383135	0.00218614	Down
Q8CEE7	325	Rdh13	S	0.619689	0.046208	Down
Q68FD7	907	Fnip1	S	0.362238	0.000905534	Down
P97348	47	Rhod	S	0.616694	0.0241967	Down
O08696	635	Foxm1	S	0.496706	0.000149665	Down
O09130	49	Nfatc2ip	S	0.162062	0.00162913	Down
Q9ESX5	455	Dkc1	S	0.46227	0.000533393	Down
Q80U78	112	Pum1	T	0.608577	0.0259997	Down
Q64701	1036	Rbl1	S	0.467226	0.00210546	Down
Q3UPL0	526	Sec31a	S	0.592133	0.00260273	Down
Q9ESL4	638	Map3k20	S	0.372755	0.0249089	Down
Q9ESL4	649	Map3k20	S	0.145537	0.00216337	Down
Q9ESL4	727	Map3k20	S	0.280112	0.00605722	Down
Q64701	385	Rbl1	T	0.472922	0.00292426	Down
O09044	156	Snap23	T	0.369153	0.00975267	Down
O09044	160	Snap23	S	0.3212	0.00591431	Down
O09044	34	Snap23	S	0.312546	0.0165023	Down
Q8CDA1	936	Inpp5f	S	0.646373	0.0306288	Down
O09030	412	Il13ra1	S	0.28556	0.000249053	Down
Q9ESX5	453	Dkc1	S	0.629522	0.0110299	Down
O08992	132	Sdcbp	S	0.144879	0.017162	Down
O08919	411	Numbl	S	0.385152	0.0151155	Down
Q9EST5	117	Anp32b	S	0.284286	0.0249598	Down
Q64735	472	Cr1l	S	0.602874	0.00433576	Down
Q8CDJ3	9	Atg14	S	0.547935	0.0075932	Down
Q80U93	637	Nup214	S	0.536264	0.0152092	Down
Q3UP38	468	Cracr2a	S	0.508036	0.00518458	Down
Q8VCF5	25	Tspan10	S	0.202703	2.98471e-06	Down
Q9ESV0	288	Ddx24	S	0.631429	0.0238573	Down
Q8VCF5	11	Tspan10	S	0.153741	0.000397624	Down
Q8VCF5	7	Tspan10	S	0.26913	0.01667	Down
Q9ESX5	420	Dkc1	S	0.442471	0.0479785	Down
O08992	6	Sdcbp	S	0.267063	0.00319999	Down
Q80XU8	575	Lrfn4	S	0.508564	0.0101477	Down
Q64151	718	Sema4c	S	0.521397	0.000515267	Down
Q8CBY0	51	Gatc	S	0.524672	0.0243015	Down
P70206	1633	Plxna1	S	0.515885	0.00693366	Down
O54951	792	Sema6b	T	0.312092	0.000269461	Down
O54951	796	Sema6b	S	0.330953	0.000625856	Down
Q497V6	182	Bahd1	S	0.656043	0.0220339	Down
Q9DCS1	42	Tmem176a	S	0.481529	0.0474384	Down
Q3V3R1	303	Mthfd1l	S	0.410076	0.0255193	Down
O54928	70	Socs5	S	0.326118	0.0129448	Down
P70268	920	Pkn1	S	0.666614	0.00232407	Down
Q80X80	662	C2cd2l	S	0.414743	0.0236485	Down
Q3V3A1	75	Cdk15	S	0.36403	0.000924488	Down
Q9EP53	502	Tsc1	S	0.527782	0.0255655	Down
O54967	844	Tnk2	T	0.573928	0.0343835	Down
P70280	168	Vamp7	S	0.439769	0.00320281	Down
Q8C9B9	8	Dido1	S	0.505208	0.0334575	Down
O54774	870	Ap3d1	T	0.570996	0.00508796	Down
O54774	825	Ap3d1	S	0.574075	0.00170398	Down
P70362	299	Ufd1	S	0.366126	0.0119267	Down
Q8C9B9	1336	Dido1	S	0.58904	0.00249081	Down
P70388	237	Rad50	S	0.528035	0.0193619	Down
Q63918	203	Cavin2	S	0.530833	0.0438415	Down
Q63918	204	Cavin2	S	0.522527	0.0430561	Down
Q63918	218	Cavin2	S	0.169463	6.56538e-05	Down
O35988	197	Sdc4	Y	0.400641	0.0107579	Down
Q3UZ01	21	Rnpc3	S	0.65802	0.0318109	Down
Q8VDU0	564	Gpsm2	S	0.356419	0.0125231	Down
P70388	690	Rad50	T	0.0705101	0.0148671	Down
Q9DC37	20	Mfsd1	S	0.327019	4.20604e-05	Down
Q9DC29	63	Abcb6	S	0.432348	0.0312082	Down
Q9DBR4	160	Apbb2	S	0.484852	0.0066569	Down
Q9DBR4	330	Apbb2	S	0.438733	0.00406758	Down
Q4QY64	1209	Atad5	S	0.639475	0.0273185	Down
Q80XU3	181	Nucks1	S	0.349216	0.0222486	Down
Q4QY64	727	Atad5	S	0.542305	0.0291447	Down
O55176	231	Pja1	T	0.567212	0.00206524	Down
Q62407	316	Speg	S	0.567977	0.00525876	Down
O55176	32	Pja1	S	0.619408	0.00237149	Down
Q9DBS5	590	Klc4	S	0.382851	0.0154161	Down
Q9DBS8	89	Poc5	S	0.448082	0.0258197	Down
Q80XQ2	565	Tbc1d5	S	0.515041	0.0141251	Down
Q8VE91	136	Retreg1	S	0.415119	0.0277383	Down
P63321	11	Rala	S	0.56552	0.0144114	Down
Q4KWH5	1304	Plch1	S	0.595235	0.0209982	Down
Q8VED8	304	Mtfr2	S	0.454831	0.0217033	Down
Q9DBV4	423	Mxra8	S	0.268286	0.00608678	Down
Q8VE99	90	Ccdc115	T	0.571703	0.00393364	Down
O55091	137	Impact	S	0.647535	0.0394267	Down
Q9DBZ9	159	Syde1	S	0.184558	0.00548461	Down
Q9DBZ9	647	Syde1	S	0.494218	0.0104934	Down
Q4FK66	209	Prpf38a	S	0.454305	0.00793808	Down
Q8VE91	276	Retreg1	S	0.251795	0.0137089	Down
Q9DC28	382	Csnk1d	S	0.23751	8.32389e-05	Down
Q80XI6	525	Map3k11	S	0.532516	0.000486259	Down
O55131	227	Septin7	T	0.547669	0.0128054	Down
Q64133	388	Maoa	S	0.320764	0.00202602	Down
Q80WQ6	99	Rhbdf2	S	0.278424	0.0192029	Down
Q3UYI5	506	Rgl3	S	0.325131	0.000657655	Down
Q9EQR6	3	Fancg	S	0.26458	0.0378379	Down
O35607	379	Bmpr2	T	0.176255	0.00140178	Down
O35607	863	Bmpr2	S	0.308729	0.00109667	Down
Q8VDN2	484	Atp1a1	S	0.570533	0.0125986	Down
Q9EQX4	134	Aif1l	S	0.609145	0.0472026	Down
Q80W68	753	Kirrel1	Y	0.298277	0.00341667	Down
O35607	681	Bmpr2	S	0.438564	0.00043299	Down
O35607	680	Bmpr2	S	0.236653	0.00704807	Down
Q9EQZ7	375	Rims2	S	0.473464	0.0142361	Down
O35598	720	Adam10	T	0.440597	5.42162e-05	Down
Q8CBQ5	11	Pi4k2b	S	0.590226	0.00343414	Down
O35609	78	Scamp3	S	0.662491	0.0158064	Down
Q9ER00	218	Stx12	S	0.255389	0.00307964	Down
Q80W68	769	Kirrel1	S	0.293046	0.00747216	Down
O35516	2082	Notch2	S	0.151209	0.00427105	Down
O35516	1846	Notch2	S	0.304584	0.020368	Down
O35516	1843	Notch2	S	0.275851	0.00459111	Down
O35516	1837	Notch2	S	0.169699	0.0430214	Down
O35516	1780	Notch2	S	0.368042	0.00542115	Down
Q80W68	606	Kirrel1	S	0.369706	0.0253146	Down
Q80W68	592	Kirrel1	S	0.210096	0.0041043	Down
Q8VDM6	513	Hnrnpul1	S	0.498763	0.00862647	Down
Q3UV16	139	Itpripl2	S	0.421436	0.00689468	Down
Q9ERB0	212	Snap29	S	0.570465	0.0401194	Down
Q640N3	966	Arhgap30	S	0.301954	0.0115228	Down
Q99K24	125	Slc39a3	S	0.22525	0.0105632	Down
Q8VDN2	668	Atp1a1	S	0.449351	0.0353111	Down
O35625	77	Axin1	S	0.506728	0.0118275	Down
Q9EPR4	71	Slc23a2	S	0.432613	0.00187478	Down
Q9EPR4	78	Slc23a2	S	0.447128	0.00594703	Down
Q9EPR4	81	Slc23a2	S	0.447719	0.000410744	Down
O35841	469	Api5	S	0.51769	0.0280486	Down
O35841	464	Api5	S	0.63111	0.00175507	Down
Q9EPR4	75	Slc23a2	T	0.1399	0.00352694	Down
Q9EPU0	1102	Upf1	S	0.607816	0.0186519	Down
O35730	248	Ring1	S	0.496491	0.000751836	Down
Q8VDP4	680	Ccar2	S	0.515848	0.0274825	Down
P70399	464	Tp53bp1	S	0.291969	0.0183954	Down
Q8VDP4	674	Ccar2	S	0.663424	0.042173	Down
Q640N2	328	Arl13b	S	0.304421	0.0240404	Down
Q9EQJ0	767	Tpcn1	S	0.571192	0.0303958	Down
Q3UWW6	309	Gas2l3	S	0.228211	0.00340128	Down
Q8VDP4	298	Ccar2	S	0.576296	0.017134	Down
Q9EQN3	165	Tsc22d4	S	0.500438	0.000803904	Down
Q8VDP3	777	Mical1	S	0.601911	0.0213897	Down
O35674	804	Adam19	S	0.323433	0.000702245	Down
P70399	763	Tp53bp1	S	0.570812	0.034544	Down
O35664	403	Ifnar2	S	0.391136	8.40733e-05	Down
O35638	1061	Stag2	S	0.358685	0.0269403	Down
Q80WC1	570	Ubn2	S	0.395332	0.0494085	Down
O35625	480	Axin1	T	0.114944	0.00127045	Down
O35625	485	Axin1	S	0.609533	0.021134	Down
Q3UWW6	377	Gas2l3	S	0.351661	0.00266505	Down
Q91YD3	420	Dcp1a	T	0.39253	0.0439746	Down
P0C192	700	Lrrc4b	S	0.444566	0.0110394	Down
P0C673	378	Igsf11	S	0.245158	0.00302599	Down
Q5PSV9	176	Mdc1	S	0.257077	0.00109115	Down
Q8BU03	898	Pwp2	S	0.61739	0.00733346	Down
Q99NB9	426	Sf3b1	T	0.652347	0.00166838	Down
Q8BR65	32	Suds3	S	0.471824	8.17963e-05	Down
Q99NH0	1631	Ankrd17	S	0.576674	0.0336624	Down
P49769	365	Psen1	S	0.4684	0.01391	Down
Q8BU14	150	Sec62	S	0.490886	0.0161538	Down
Q60875	151	Arhgef2	S	0.613267	0.00790791	Down
Q60875	174	Arhgef2	S	0.372321	0.0152286	Down
P29391	169	Ftl1	S	0.293342	0.00120911	Down
Q5ND34	1132	Wdr81	S	0.525627	0.0461155	Down
Q8BU03	895	Pwp2	S	0.640752	0.0276574	Down
P50284	315	Ltbr	S	0.141741	0.000806449	Down
P29319	937	Epha3	Y	0.272427	0.00408846	Down
P29319	602	Epha3	Y	0.316028	0.000839845	Down
P28867	662	Prkcd	S	0.377698	0.000705754	Down
Q8BQR4	147	Kansl2	S	0.488756	0.00128706	Down
Q99P65	13	Slc29a3	S	0.150976	0.0012629	Down
P50636	66	Rnf19a	S	0.459335	0.0096777	Down
P50636	284	Rnf19a	S	0.540252	0.0038338	Down
P50636	507	Rnf19a	S	0.252043	0.0110851	Down
Q99P72	223	Rtn4	S	0.513061	0.00492761	Down
Q5NCY0	629	Kdm6b	S	0.328275	0.0257275	Down
P28658	356	Atxn10	S	0.259585	0.00613376	Down
Q99NH2	579	Pard3	T	0.546973	0.000969508	Down
P28658	352	Atxn10	S	0.496923	0.0166881	Down
Q8BR70	27	Yipf6	S	0.280831	0.0272286	Down
Q8BRB7	866	Kat6b	S	0.608	0.012024	Down
Q99N50	488	Sytl2	S	0.56338	0.00575609	Down
Q8BRM2	82	Gorab	S	0.652297	0.02993	Down
Q5PSV9	929	Mdc1	S	0.450396	0.0233668	Down
Q99N50	587	Sytl2	S	0.444277	0.0223403	Down
P30999	869	Ctnnd1	T	0.236566	0.000872	Down
P30999	643	Ctnnd1	T	0.397546	0.0478047	Down
Q99N50	799	Sytl2	S	0.481448	0.000852873	Down
P30999	864	Ctnnd1	S	0.604893	0.00989127	Down
Q5PSV9	851	Mdc1	S	0.26134	0.0382595	Down
Q8BTY2	44	Slc4a7	S	0.133381	0.0109975	Down
P30999	346	Ctnnd1	S	0.625172	0.0229929	Down
Q8BTY2	951	Slc4a7	T	0.464467	0.00812033	Down
Q924A2	766	Cic	S	0.570818	0.0271819	Down
P30999	268	Ctnnd1	S	0.334217	0.0114572	Down
P30999	230	Ctnnd1	S	0.368774	0.0109957	Down
P49312	22	Hnrnpa1	S	0.510123	0.0377726	Down
Q8BTY2	960	Slc4a7	S	0.470993	0.00309763	Down
Q8BTY2	976	Slc4a7	S	0.284698	0.00674797	Down
Q99NB9	142	Sf3b1	T	0.614147	0.0112983	Down
Q99NB9	207	Sf3b1	T	0.266129	0.000557288	Down
Q60749	20	Khdrbs1	S	0.492047	0.00262537	Down
Q99NB9	223	Sf3b1	T	0.601364	0.00596653	Down
Q99NB9	235	Sf3b1	T	0.360179	0.00345534	Down
Q5PSV9	476	Mdc1	S	0.342652	0.0231986	Down
Q5PSV9	732	Mdc1	S	0.665504	0.00447594	Down
Q99N50	317	Sytl2	S	0.378596	0.000442664	Down
Q99P72	839	Rtn4	S	0.36384	0.000329984	Down
P28352	18	Apex1	S	0.262565	0.00167844	Down
P26645	113	Marcks	S	0.59862	0.000931377	Down
P51612	93	Xpc	S	0.334245	0.00145667	Down
P51612	369	Xpc	S	0.537385	0.0257757	Down
P26443	410	Glud1	T	0.479361	0.000600718	Down
Q60953	609	Pml	S	0.211145	0.00269103	Down
Q60960	3	Kpna1	T	0.443049	0.033972	Down
Q99PT1	47	Arhgdia	S	0.196972	0.00579887	Down
P26231	654	Ctnna1	T	0.00983451	0.0242028	Down
P51660	308	Hsd17b4	S	0.445928	0.00447375	Down
Q8BN82	19	Slc17a5	S	0.369096	0.0307459	Down
Q8BN82	17	Slc17a5	S	0.258805	0.0228532	Down
Q922M7	150	--	S	0.296983	0.0200732	Down
Q99PT3	370	Ino80b	S	0.291166	0.0267139	Down
Q8BUV8	537	Gpr107	S	0.587781	0.037292	Down
Q8BVA2	7	Tmem222	S	0.636469	0.0109352	Down
Q8BVA2	8	Tmem222	S	0.626504	0.0017445	Down
Q5I1X5	394	Ppp1r13l	S	0.47411	0.0019773	Down
Q5I012	887	Slc38a10	S	0.553531	0.0141938	Down
Q9CPN8	165	Igf2bp3	S	0.641296	0.0193864	Down
P25911	246	Lyn	S	0.565461	0.00483058	Down
Q922D4	588	Ppp6r3	S	0.628556	0.045436	Down
Q5I012	866	Slc38a10	S	0.625552	0.0216351	Down
Q9CPR1	28	Rwdd4	S	0.630831	0.00057698	Down
Q60974	2449	Ncor1	S	0.425917	0.0442117	Down
Q99PU5	70	Acsbg1	S	0.368795	0.00125964	Down
Q99P72	857	Rtn4	S	0.416788	0.0449705	Down
Q99PP2	701	Znf318	S	0.495965	0.0223335	Down
Q922M7	189	--	S	0.247551	0.00565651	Down
Q99P91	49	Gpnmb	S	0.274246	0.01664	Down
Q922T2	274	Mfap3	S	0.305827	8.90969e-05	Down
Q922S8	76	Kif2c	S	0.486309	0.00459814	Down
Q922R8	428	Pdia6	S	0.656116	0.0422926	Down
P27546	847	Map4	T	0.336156	0.00150554	Down
Q99P91	550	Gpnmb	S	0.317949	0.00223911	Down
P27546	1046	Map4	S	0.265593	0.00636167	Down
P27546	953	Map4	S	0.172335	2.56849e-05	Down
P27546	785	Map4	S	0.641064	0.0252375	Down
P51150	72	Rab7a	S	0.303172	0.00370774	Down
Q8BUJ9	719	Lrp12	S	0.34595	0.000412978	Down
P51432	481	Plcb3	S	0.329501	0.0146622	Down
P27546	667	Map4	S	0.4613	0.000456262	Down
Q60943	603	Il17ra	S	0.297382	0.00126822	Down
Q60943	797	Il17ra	S	0.484882	0.0414704	Down
Q8BUL6	308	Plekha1	S	0.553669	0.00894737	Down
P27546	506	Map4	S	0.455652	0.0476917	Down
Q8BPM0	1029	Daam1	S	0.102364	0.030875	Down
P27546	449	Map4	S	0.130892	0.034646	Down
P51150	183	Rab7a	Y	0.213352	0.00118724	Down
Q8BPM0	1025	Daam1	S	0.0788195	0.00365983	Down
Q922M7	193	--	S	0.202798	0.0273232	Down
Q8BPB0	35	Mob1b	T	0.263704	0.0246104	Down
P27038	184	Acvr2a	S	0.300032	0.00109752	Down
Q8BUJ9	655	Lrp12	T	0.214021	0.0379621	Down
P51912	518	Slc1a5	S	0.544613	0.0142466	Down
Q8BRT1	376	Clasp2	S	0.466253	0.0379474	Down
Q8BRT1	1005	Clasp2	S	0.410032	0.0300409	Down
Q5U4H9	276	Ncoa4	S	0.141004	0.028407	Down
Q5U4H9	423	Ncoa4	S	0.0772272	0.000566795	Down
Q5U4H9	467	Ncoa4	S	0.210275	0.000362173	Down
Q5U4H9	497	Ncoa4	S	0.0848561	0.000252239	Down
Q5U4H9	505	Ncoa4	S	0.177212	9.24681e-06	Down
Q5U4H9	583	Ncoa4	S	0.144745	0.000298206	Down
Q99JI6	39	Rap1b	S	0.143355	0.00010973	Down
Q5U5Q9	402	Uimc1	S	0.655655	0.0445867	Down
Q5SXJ3	956	Brip1	S	0.439536	0.0106095	Down
P41234	1410	Abca2	S	0.36887	0.0407602	Down
P41234	1331	Abca2	S	0.486753	0.0336866	Down
Q5U4H9	264	Ncoa4	S	0.172084	0.0014746	Down
Q5SXI5	182	Znf496	S	0.526109	0.0325316	Down
P40749	114	Syt4	S	0.270585	4.30075e-05	Down
P40749	91	Syt4	S	0.36452	0.00200776	Down
Q99L45	2	Eif2s2	S	0.475251	0.0081698	Down
Q99L45	105	Eif2s2	S	0.398461	0.00161167	Down
Q99J95	186	Cdk9	T	0.420786	0.0482697	Down
P39689	125	Cdkn1a	S	0.26933	0.000722324	Down
P39689	2	Cdkn1a	S	0.421365	0.000421816	Down
Q8BTI8	1355	Srrm2	S	0.562608	0.0413799	Down
Q99LG1	114	Tmem51	S	0.218025	0.00170872	Down
P39429	11	Traf2	S	0.552755	0.0340636	Down
Q99LG1	230	Tmem51	T	0.261067	0.000110067	Down
P40749	122	Syt4	T	0.22961	0.00723132	Down
P39053	774	Dnm1	S	0.495663	0.0156035	Down
Q5U4H9	248	Ncoa4	S	0.17458	0.0117093	Down
Q5U4H9	200	Ncoa4	S	0.156338	0.000418486	Down
Q99K24	129	Slc39a3	S	0.186263	0.0173522	Down
Q99K01	687	Pdxdc1	T	0.648063	0.000696396	Down
P46935	309	Nedd4	S	0.666561	0.00681465	Down
Q99K28	431	Arfgap2	S	0.311201	0.0337568	Down
Q8BTI8	1822	Srrm2	S	0.382633	0.0311929	Down
Q8BTI8	1820	Srrm2	S	0.443297	0.0455417	Down
Q99K70	2	Rragc	S	0.365253	0.00656233	Down
Q99K70	15	Rragc	S	0.484242	0.00209772	Down
P47754	9	Capza2	S	0.502552	0.0155746	Down
P45591	3	Cfl2	S	0.22839	0.00845553	Down
Q99K70	95	Rragc	T	0.51264	0.0175543	Down
Q5U4H9	245	Ncoa4	S	0.173776	0.00792974	Down
P43407	188	Sdc2	S	0.262835	0.019089	Down
P47809	255	Map2k4	S	0.546578	0.0258012	Down
Q99KF0	290	Card14	S	0.341952	0.00724125	Down
Q99KF0	498	Card14	S	0.34121	0.00959783	Down
Q99KF0	500	Card14	S	0.275924	0.00501689	Down
P47810	190	Wee1	T	0.438586	0.00239153	Down
Q5U4C9	30	Dyrk2	S	0.40189	4.55757e-05	Down
Q5U4C9	48	Dyrk2	S	0.493931	0.0422875	Down
Q5U4H9	4	Ncoa4	S	0.16778	0.00180181	Down
Q5U4H9	119	Ncoa4	S	0.223474	0.0013691	Down
Q5U4H9	156	Ncoa4	S	0.121785	0.00171717	Down
Q5U4H9	173	Ncoa4	S	0.0330968	0.00213282	Down
P47757	263	Capzb	S	0.250217	0.00104856	Down
Q8BRT1	531	Clasp2	S	0.506473	0.00346077	Down
Q99LG1	157	Tmem51	Y	0.109768	0.0375816	Down
Q5SU73	122	Coil	T	0.435686	0.0300012	Down
Q60592	1319	Mast2	S	0.637115	0.00135834	Down
P35293	178	Rab18	S	0.468696	0.0150232	Down
Q60592	1337	Mast2	S	0.319142	0.000828359	Down
P35285	187	Rab22a	S	0.352001	0.0276778	Down
P35283	82	Rab12	T	0.58341	0.0228455	Down
Q60592	1462	Mast2	S	0.229047	0.00658283	Down
P35283	20	Rab12	S	0.578007	0.00584891	Down
Q60592	1517	Mast2	S	0.36251	0.00486812	Down
P48754	1533	Brca1	S	0.616963	0.0146655	Down
P48754	1810	Brca1	S	0.469864	0.0256669	Down
P48754	1199	Brca1	T	0.412578	0.0102318	Down
Q99MR1	863	Gigyf1	S	0.280228	0.00224545	Down
P48758	30	Cbr1	S	0.559775	0.0436796	Down
P33896	579	Ifnar1	S	0.32917	0.0105981	Down
P33896	479	Ifnar1	S	0.338016	0.00155747	Down
P33896	469	Ifnar1	S	0.280793	0.000715252	Down
Q99MS8	46	Tpgs1	S	0.474693	0.0188722	Down
Q8BTV2	203	Cpsf7	T	0.104583	0.00434392	Down
Q5PSV9	470	Mdc1	T	0.342652	0.0231986	Down
P49025	1966	Cit	S	0.494707	0.0445676	Down
P33174	408	Kif4	S	0.421163	0.025587	Down
Q60696	618	Pmel	S	0.194078	0.000182072	Down
Q924A2	1644	Cic	S	0.488222	0.0233244	Down
P49070	88	Camlg	S	0.318247	0.0408607	Down
Q8BTH8	361	Csnk1g1	S	0.447624	0.0356548	Down
Q99LH1	504	Gnl2	S	0.648411	0.00479619	Down
Q60592	1194	Mast2	S	0.304101	0.00633411	Down
Q99ML1	10	Bbc3	S	0.210076	0.018467	Down
Q99104	600	Myo5a	S	0.229383	0.00837058	Down
P36916	50	Gnl1	T	0.339494	0.0287092	Down
Q5XJE5	659	Leo1	S	0.451672	0.0250183	Down
Q5SSZ7	584	Znrf3	S	0.366384	0.00804435	Down
Q5SSZ7	438	Znrf3	S	0.420133	2.5163e-05	Down
Q5SSL4	72	Abr	S	0.530289	0.0101776	Down
P35951	843	Ldlr	S	0.227792	0.00449384	Down
Q5Y5T1	320	Zdhhc20	S	0.27724	0.000215326	Down
Q5Y5T1	330	Zdhhc20	S	0.373572	0.0296316	Down
Q5Y5T1	345	Zdhhc20	S	0.455044	0.0485908	Down
P35710	370	Sox5	S	0.496155	0.0429744	Down
Q60592	973	Mast2	S	0.121872	0.00774743	Down
Q5Y5T1	354	Zdhhc20	S	0.304005	0.00776843	Down
Q5Y5T5	523	Zdhhc8	S	0.454407	0.00055799	Down
Q5Y5T5	672	Zdhhc8	S	0.518163	0.04085	Down
Q99M54	67	Cdca3	S	0.409075	0.00347396	Down
Q8BTI8	1812	Srrm2	T	0.447524	0.043506	Down
P35601	109	Rfc1	T	0.0554201	0.00807664	Down
P48754	625	Brca1	S	0.644355	0.0297655	Down
P48754	706	Brca1	S	0.361929	0.00262606	Down
P48754	717	Brca1	S	0.553258	0.0388963	Down
P48754	831	Brca1	S	0.276096	0.000127246	Down
P35569	526	Irs1	S	0.390254	0.0427237	Down
P48754	1143	Brca1	S	0.358221	0.00106459	Down
Q925F3	242	Rnf144a	S	0.302487	0.0206965	Down
P51912	544	Slc1a5	S	0.313425	0.0477219	Down
Q61009	493	Scarb1	S	0.238869	0.00122917	Down
Q921Y0	35	Mob1a	T	0.263704	0.0246104	Down
Q91Z96	888	Bmp2k	S	0.451062	0.00436704	Down
P56485	350	Ackr3	S	0.19008	0.0195451	Down
Q8BIG4	344	Fbxo28	S	0.506979	0.0016478	Down
Q8BIE6	785	Frmd4a	S	0.24826	0.00015268	Down
P13864	190	Dnmt1	S	0.100615	0.00655246	Down
Q91Z69	909	Srgap1	S	0.629346	0.00597913	Down
P56818	498	Bace1	S	0.445939	0.00176524	Down
P13864	15	Dnmt1	S	0.650206	0.0366082	Down
P13808	445	Slc4a2	S	0.118738	0.0094744	Down
Q8BI84	1918	Mia3	S	0.270969	0.0119357	Down
P13808	239	Slc4a2	S	0.429799	0.00528653	Down
Q9CY58	219	Serbp1	S	0.58259	0.0372196	Down
Q9CYD3	249	Crtap	S	0.350849	0.000962566	Down
P13808	55	Slc4a2	S	0.223744	0.000128059	Down
P13595	1005	Ncam1	S	0.540081	0.0048566	Down
Q9CYG7	93	Tomm34	S	0.348347	0.0205846	Down
Q8BI84	1917	Mia3	S	0.184435	0.000346814	Down
Q571B6	8	Whamm	S	0.315892	0.00154675	Down
P12023	441	App	S	0.241728	0.0081565	Down
Q8BI72	169	Cdkn2aip	S	0.659225	0.0203639	Down
Q61382	426	Traf4	S	0.634188	0.00374202	Down
Q8BZF2	391	Nipal4	S	0.534574	0.0211354	Down
Q91YU8	240	Ppan	S	0.388967	0.0421474	Down
P11627	1246	L1cam	S	0.227147	0.0183729	Down
P13808	170	Slc4a2	S	0.486267	0.00163155	Down
Q91YU8	238	Ppan	S	0.372105	0.00683219	Down
P14733	17	Lmnb1	S	0.497899	0.0213201	Down
Q91Z96	1010	Bmp2k	S	0.659549	0.0409014	Down
Q8BJ34	65	Marf1	S	0.536447	0.0198648	Down
Q9CX84	80	Rgs19	S	0.534242	0.000716433	Down
Q9CX84	97	Rgs19	S	0.524311	0.0153577	Down
Q91ZP6	195	Ndfip2	S	0.260491	0.0060554	Down
Q58A65	1188	Spag9	S	0.351032	0.00582857	Down
Q9CXF4	32	Tbc1d15	S	0.407249	0.0380615	Down
Q61216	648	Mre11	S	0.613968	0.0418406	Down
Q9CXF4	243	Tbc1d15	S	0.21892	0.00762839	Down
Q91ZP3	285	Lpin1	S	0.490875	0.0271903	Down
Q8BJ05	343	Zc3h14	S	0.605711	0.0242461	Down
Q61234	187	Snta1	S	0.58644	0.0044373	Down
P14733	24	Lmnb1	S	0.569283	0.00357767	Down
Q9CXK9	41	Rbm33	S	0.383422	0.0142556	Down
Q9CXK9	816	Rbm33	S	0.449603	0.000310458	Down
Q9CXK9	1032	Rbm33	S	0.285044	0.0193521	Down
Q91ZA6	110	Socs4	S	0.466793	0.0403868	Down
Q61249	4	Igbp1	S	0.467745	0.00484447	Down
Q61271	168	Acvr1b	S	0.483628	0.00658541	Down
Q9CXY1	13	Tmem175	S	0.531015	0.033375	Down
P56183	434	Rrp1	S	0.16328	0.023411	Down
Q61288	154	Acvrl1	S	0.603241	0.0100212	Down
P56212	23	Arpp19	S	0.202327	0.000321323	Down
P56394	8	Cox17	S	0.207866	0.00115354	Down
P56399	623	Usp5	T	0.460514	0.0016347	Down
Q9CXK9	352	Rbm33	S	0.257834	0.0367062	Down
P55200	2168	Kmt2a	S	0.392567	0.00681803	Down
Q8BZF2	394	Nipal4	S	0.516855	0.0192817	Down
Q9CZ52	561	Antxr1	S	0.373052	0.000216555	Down
Q61550	153	Rad21	S	0.244722	0.0243654	Down
P0CG50	673	Ubc	S	0.124653	0.0108804	Down
P0CG50	597	Ubc	S	0.124653	0.0108804	Down
Q8BHG9	94	Cggbp1	S	0.380695	0.0489675	Down
P0CG50	521	Ubc	S	0.124653	0.0108804	Down
P0CG50	445	Ubc	S	0.124653	0.0108804	Down
Q9CZX7	134	Pip4p2	S	0.270062	0.000529743	Down
P0CG50	369	Ubc	S	0.124653	0.0108804	Down
Q9CZX7	22	Pip4p2	T	0.541372	0.00741859	Down
P0CG50	293	Ubc	S	0.124653	0.0108804	Down
P0CG50	217	Ubc	S	0.124653	0.0108804	Down
Q61532	189	Mapk6	S	0.583379	0.0131899	Down
Q61584	452	Fxr1	S	0.470095	0.0386941	Down
P0CG50	65	Ubc	S	0.124653	0.0108804	Down
Q9D067	357	Mdm1	S	0.308956	0.0013634	Down
P0CG49	293	Ubb	S	0.124653	0.0108804	Down
Q61595	77	Ktn1	S	0.115058	0.0401968	Down
P0CG49	217	Ubb	S	0.124653	0.0108804	Down
Q9D067	267	Mdm1	T	0.284057	0.0190465	Down
P0CG49	141	Ubb	S	0.124653	0.0108804	Down
Q61595	124	Ktn1	S	0.620987	0.0307516	Down
P0CG49	65	Ubb	S	0.124653	0.0108804	Down
Q61609	269	Slc20a1	S	0.263254	0.035779	Down
P0C7L0	161	Wipf3	S	0.570076	0.0245509	Down
P0CG50	141	Ubc	S	0.124653	0.0108804	Down
Q9CZ52	360	Antxr1	S	0.360891	2.05774e-05	Down
Q569Z6	740	Thrap3	S	0.358055	0.0157607	Down
Q61526	715	Erbb3	S	0.238966	0.00427899	Down
Q8BZF2	392	Nipal4	T	0.502241	0.0228214	Down
Q9CZ62	805	Cep97	S	0.65276	0.0360776	Down
P11440	161	Cdk1	T	0.427189	0.0174404	Down
P11370	541	Fv4	S	0.215017	0.0227215	Down
Q61464	606	Znf638	S	0.595185	0.0437812	Down
P11344	526	Tyr	S	0.179631	0.000772669	Down
P11031	118	Sub1	S	0.464227	0.0462671	Down
Q9CZA6	282	Nde1	S	0.536562	0.0348374	Down
P10852	48	Slc3a2	T	0.145308	0.00599466	Down
Q91YU3	101	Msantd4	S	0.351093	0.00133069	Down
Q9CZE3	199	Rab32	S	0.10967	0.000796111	Down
Q61526	980	Erbb3	S	0.632297	0.00116497	Down
Q8BHS6	72	Armcx3	S	0.495716	0.00459489	Down
Q9CZJ2	29	Hspa12b	S	0.321702	0.00551273	Down
P10637	648	Mapt	S	0.350792	0.0187465	Down
Q9CZJ2	44	Hspa12b	S	0.256095	0.00489474	Down
P10404	626	--	Y	0.242083	0.00251401	Down
Q9CZJ2	46	Hspa12b	S	0.256095	0.00489474	Down
Q8BHL7	75	Cdc42se1	S	0.48106	0.00658316	Down
P10107	34	Anxa1	S	0.206795	0.0164123	Down
Q8BZN6	1440	Dock10	T	0.263925	0.0281057	Down
Q8BZR9	563	Ncbp3	S	0.595806	0.0155586	Down
Q9CZV8	421	Fbxl20	S	0.597978	0.00355269	Down
Q61526	684	Erbb3	S	0.371829	0.00313547	Down
P10637	696	Mapt	S	0.458473	0.00177571	Down
P14901	242	Hmox1	S	0.438461	0.0214014	Down
Q8BZ21	472	Kat6a	S	0.425104	0.0279719	Down
P15261	302	Ifngr1	T	0.472505	0.0213543	Down
P53349	999	Map3k1	S	0.455544	0.0348164	Down
Q61097	320	Ksr1	S	0.345788	0.00333956	Down
P20444	497	Prkca	T	0.238721	0.0211565	Down
P20357	1650	Map2	T	0.379291	0.0094924	Down
P20357	1623	Map2	T	0.282051	0.0162772	Down
Q9CQW9	27	Ifitm3	Y	0.512737	0.044101	Down
Q8BX70	873	Vps13c	S	0.148133	0.000489066	Down
Q61103	176	Dpf2	T	0.429277	0.00252431	Down
P20357	1654	Map2	S	0.287847	0.0276545	Down
Q5EG47	184	Prkaa1	S	0.225541	0.00213372	Down
Q8BLG0	159	Phf20	S	0.518965	0.0183942	Down
Q9CQW1	74	Ykt6	S	0.472603	0.0153447	Down
P20152	430	Vim	S	0.296439	0.000786615	Down
Q5DU37	1869	Zfyve26	S	0.405677	0.0430055	Down
Q9CR29	137	Ccdc43	T	0.375185	0.0302656	Down
P20152	299	Vim	S	0.502016	0.0213066	Down
Q8BXN9	540	Tmem87a	S	0.513268	0.00115856	Down
Q5DU37	609	Zfyve26	S	0.488004	0.0173026	Down
Q9CR76	48	Tmem186	S	0.632301	0.0466929	Down
P20152	83	Vim	S	0.566974	0.00648469	Down
Q9CR84	10	Atp5mc1	S	0.30543	0.00475928	Down
Q9CR89	11	Ergic2	S	0.505995	0.0122405	Down
Q8BXR6	71	Peli3	S	0.211233	0.00778005	Down
Q61136	294	Prp4k	S	0.645572	0.0228268	Down
P20152	419	Vim	S	0.569846	0.0186334	Down
Q5DTX6	1248	Jcad	S	0.408665	0.0451095	Down
Q61081	13	Cdc37	S	0.434773	0.0465643	Down
P53349	518	Map3k1	S	0.217165	0.0128249	Down
Q9CQ22	98	Lamtor1	S	0.239538	0.0349205	Down
Q9CQ37	193	Ube2t	S	0.448478	0.00172835	Down
P52479	208	Usp10	S	0.4618	0.0236745	Down
P52479	541	Usp10	S	0.414088	0.00270691	Down
Q5GH66	559	Xkr5	S	0.0793651	0.0296481	Down
P23949	438	Zfp36l2	S	0.18241	0.000748928	Down
P23949	416	Zfp36l2	S	0.497807	0.00103161	Down
Q61029	207	Tmpo	T	0.368613	0.00330154	Down
P23242	365	Gja1	S	0.257563	0.0134106	Down
Q9CQJ7	162	Pttg1	S	0.599343	0.000370731	Down
P23242	255	Gja1	S	0.315708	0.0147441	Down
Q61070	330	Ei24	S	0.544347	0.0188729	Down
Q61029	278	Tmpo	T	0.592058	0.0423694	Down
P23188	772	Furin	S	0.199088	0.0108818	Down
Q8BX10	79	Pgam5	S	0.40868	0.0249722	Down
Q8BX17	48	Gemin5	S	0.440337	0.0196347	Down
P52963	389	Epb41l4a	S	0.421806	0.0119638	Down
P52963	539	Epb41l4a	S	0.396067	0.043721	Down
P52963	541	Epb41l4a	S	0.27653	0.00951499	Down
Q9CQU3	90	Rer1	S	0.504213	0.00931419	Down
Q61043	1528	Nin	S	0.309762	0.015402	Down
Q8BX43	230	Relt	T	0.238059	0.00376251	Down
Q8BLH7	575	Hirip3	S	0.478931	0.0404692	Down
Q8BX70	736	Vps13c	S	0.397863	0.0130836	Down
P23188	774	Furin	S	0.293644	0.0299258	Down
Q9CRB2	11	Nhp2	S	0.182527	0.0336691	Down
P19426	357	Nelfe	S	0.292835	0.0119521	Down
Q9CRB9	50	Chchd3	S	0.565455	0.00784214	Down
P16858	235	Gapdh	T	0.493182	0.00225945	Down
Q8BYI8	63	Fam234b	S	0.410828	0.000299688	Down
Q9CW46	716	Raver1	S	0.532482	0.00833482	Down
Q8BJZ3	79	Tmbim1	S	0.45845	0.0332129	Down
Q91ZV0	1143	Mia2	S	0.62917	0.00234927	Down
P54728	253	Rad23b	S	0.598175	0.0145302	Down
Q9CWE0	258	Mtfr1l	S	0.444997	0.0104482	Down
Q61190	299	Il10rb	S	0.331413	0.0069248	Down
Q61190	334	Il10rb	S	0.199142	0.00262048	Down
Q8BJI1	715	Slc6a17	S	0.250036	0.0315501	Down
Q8BJI1	686	Slc6a17	S	0.221115	0.00119648	Down
Q8BYI8	33	Fam234b	S	0.225269	0.00785962	Down
P16056	975	Met	T	0.281941	0.0397351	Down
P16056	988	Met	S	0.258115	0.00566185	Down
Q8BJI1	682	Slc6a17	S	0.295808	0.00111704	Down
Q5BJ29	30	Fbxl7	T	0.211325	0.00377858	Down
P16045	30	Lgals1	S	0.510214	0.0065755	Down
P15920	695	Atp6v0a2	S	0.653999	0.0065679	Down
P55200	277	Kmt2a	S	0.358522	0.0114776	Down
P55200	740	Kmt2a	S	0.404573	0.0362256	Down
P15379	754	Cd44	S	0.380385	0.00112083	Down
P15379	742	Cd44	S	0.655842	6.97236e-05	Down
P15379	733	Cd44	S	0.373719	0.0185452	Down
P15261	373	Ifngr1	T	0.340294	0.000203678	Down
P16056	998	Met	S	0.139031	0.0128186	Down
Q9CW46	14	Raver1	S	0.636805	0.000848079	Down
Q9CW03	1083	Smc3	S	0.537672	0.00126397	Down
Q8BK63	321	Csnk1a1	T	0.311135	0.0419545	Down
P19426	51	Nelfe	S	0.303608	0.000507742	Down
Q9CRG1	561	Tm7sf3	T	0.465203	0.00618933	Down
P53996	49	Cnbp	S	0.524979	0.0178894	Down
Q5DTW7	1142	Resf1	S	0.543464	0.0227168	Down
P19096	63	Fasn	S	0.517165	0.013146	Down
Q8BYH7	20	Tbc1d17	S	0.552529	0.00389595	Down
Q8BKU8	534	Tmem87b	S	0.284009	0.00148381	Down
Q8BKU8	470	Tmem87b	S	0.249129	0.0308142	Down
P18654	715	Rps6ka3	S	0.354747	9.50295e-05	Down
Q8BYH7	604	Tbc1d17	S	0.349654	0.0400663	Down
P18052	195	Ptpra	S	0.42237	0.0192032	Down
P17809	490	Slc2a1	S	0.329333	0.00637098	Down
Q61144	19	Psen2	S	0.26514	0.0128157	Down
Q9CSU0	166	Rprd1b	S	0.30204	0.0133994	Down
Q61144	30	Psen2	S	0.475047	0.0409527	Down
Q61144	43	Psen2	S	0.240777	0.00202202	Down
Q61144	66	Psen2	S	0.24706	0.000302718	Down
Q9CTG6	130	Atp13a2	S	0.386585	0.000851665	Down
Q3TEW6	261	Mpzl1	S	0.196112	0.00207849	Down
Q91ZW3	115	Smarca5	S	0.314638	0.0310869	Down
Q5DTL9	238	Slc4a10	S	0.311306	0.0283318	Down
Q8BYI8	30	Fam234b	S	0.298443	0.00509685	Down
Q91ZV0	1228	Mia2	S	0.6582	0.0327816	Down
Q9CUB6	123	Otud1	S	0.439924	0.00548218	Down
Q9CVD2	219	Atxn3	S	0.415467	0.0372819	Down
Q9JIA7	364	Sphk2	S	0.205621	0.00543121	Down
Q68FD9	1377	Kiaa1549	S	0.418825	0.0207275	Down
Q99K01	691	Pdxdc1	T	0.203199	0.0207639	Down
Q8K5B2	105	Mcfd2	S	0.360347	0.035803	Down
Q7TPM9	763	Mtmr10	S	0.467089	0.0132878	Down
Q8JZZ7	1437	Adgrl2	S	0.46851	0.0206246	Down
Q7TPM9	603	Mtmr10	S	0.438775	0.03224	Down
Q8R0W6	87	Ndfip1	T	0.330729	2.8244e-05	Down
Q9Z0U1	147	Tjp2	S	0.173124	0.0094906	Down
A2AKX3	1376	Setx	S	0.299935	0.00256321	Down
A2AKX3	2450	Setx	T	0.248628	0.0186102	Down
Q8R0W6	84	Ndfip1	T	0.395303	0.00553092	Down
Q3UHA3	1932	Spg11	S	0.443951	0.00845629	Down
Q9QZQ8	178	Macroh2a1	T	0.426069	0.00731422	Down
Q3UH93	1316	Plxnd1	S	0.407053	0.0201479	Down
Q7TPM1	621	Prrc2b	S	0.224986	0.0394293	Down
Q8K2P7	49	Slc38a1	S	0.539519	0.00807131	Down
Q8JZZ7	1402	Adgrl2	S	0.464114	0.00350708	Down
Q8JZZ7	1362	Adgrl2	S	0.317064	0.00699935	Down
Q8JZZ7	1324	Adgrl2	S	0.187795	0.00718128	Down
Q8JZZ7	1322	Adgrl2	S	0.199891	0.00192709	Down
Q8R0S2	923	Iqsec1	S	0.303541	0.013623	Down
Q3UH99	398	Shisa6	S	0.489834	0.042346	Down
Q9QZW0	1105	Atp11c	S	0.622895	0.0336677	Down
Q8K2K6	177	Agfg1	T	0.619531	0.00581307	Down
Q8K2J7	262	Rell1	T	0.235885	5.42156e-05	Down
Q9QZI8	351	Serinc1	S	0.223267	0.00270697	Down
Q7TPV4	956	Mybbp1a	S	0.262244	0.00237923	Down
Q9QZI8	364	Serinc1	S	0.438196	0.00124985	Down
E9Q236	646	Abcc4	T	0.526567	0.0107747	Down
E9Q236	642	Abcc4	T	0.176133	0.000693279	Down
Q148V8	882	Fam83h	S	0.503684	0.0167973	Down
Q148V8	871	Fam83h	S	0.503684	0.0167973	Down
Q3UHF7	2055	Hivep2	S	0.272129	0.00870189	Down
Q8K2K6	362	Agfg1	S	0.443651	0.0443921	Down
Q9QZM4	230	Tnfrsf10b	S	0.304069	0.0379619	Down
Q8K019	198	Bclaf1	S	0.296074	0.0121413	Down
E9Q236	655	Abcc4	S	0.372768	0.025548	Down
Q148V8	522	Fam83h	S	0.649716	0.0003399	Down
Q6WQJ1	837	Dagla	S	0.584442	0.018534	Down
Q01320	1472	Top2a	S	0.471116	0.0153351	Down
Q6KAU4	307	Mvb12b	S	0.561249	0.0113277	Down
Q8K2J7	254	Rell1	S	0.305971	0.00049665	Down
Q8CHG7	501	Rapgef2	S	0.156409	0.0203184	Down
E9Q236	661	Abcc4	S	0.591024	0.0300423	Down
Q8JZZ7	1140	Adgrl2	S	0.475161	0.0265122	Down
Q9Z0P4	335	Palm	T	0.46607	0.0398409	Down
Q8R0S2	179	Iqsec1	S	0.543097	0.00174409	Down
Q03141	540	Mark3	S	0.25902	0.0256833	Down
Q03141	601	Mark3	S	0.135457	0.0493566	Down
A2AR02	714	Ppig	S	0.337211	0.0439254	Down
Q03141	564	Mark3	T	0.284967	0.00138874	Down
Q6P7W0	409	Senp6	S	0.367079	0.000313541	Down
Q0P678	649	Zc3h18	T	0.466717	0.0485335	Down
Q6ZPJ0	733	Tex2	S	0.408534	0.0049934	Down
Q03147	170	Cdk7	T	0.149927	0.0163016	Down
Q6P8I4	119	Pcnp	S	0.41919	0.00860636	Down
Q3UGY8	2054	Arfgef3	S	0.537859	0.00666394	Down
Q7TN75	30	Peg10	S	0.439322	0.00240581	Down
Q3UGY8	1881	Arfgef3	S	0.521734	0.0235182	Down
Q7TN58	683	Tmc8	S	0.359224	1.95897e-05	Down
E9PVX6	2934	Mki67	S	0.203466	0.000122462	Down
Q9WVL3	973	Slc12a7	T	0.490391	0.0164185	Down
Q9WVL3	926	Slc12a7	T	0.161012	0.00184777	Down
Q9WVL3	1006	Slc12a7	S	0.251435	0.00269457	Down
Q7TN58	673	Tmc8	S	0.505547	0.0190338	Down
Q0P678	359	Zc3h18	T	0.391492	0.016367	Down
E9PYK3	1683	Parp4	S	0.47384	0.00139455	Down
Q03141	419	Mark3	S	0.631994	0.0171165	Down
Q8K310	234	Matr3	S	0.476444	0.00618416	Down
Q7TPH6	3992	Mycbp2	T	0.472148	0.0388117	Down
A2AM29	484	Mllt3	S	0.457837	0.0407926	Down
Q8JZZ6	74	Ammecr1l	S	0.534355	0.0331587	Down
A2AN08	2716	Ubr4	S	0.64469	0.0356013	Down
Q8K2Y3	157	Eva1b	T	0.371592	0.000739962	Down
Q8CHH9	10	Septin8	S	0.597322	0.0495431	Down
Q6ZPF4	95	Fmnl3	T	0.455576	0.0100266	Down
A2APB8	113	Tpx2	T	0.299537	0.00806132	Down
Q8JZX3	324	Poc1a	T	0.471245	0.0135448	Down
Q6P9P8	261	Dennd2c	S	0.22582	0.0109474	Down
Q9R0A0	44	Pex14	S	0.386878	0.0157049	Down
Q8K2Z4	1323	Ncapd2	S	0.289796	0.0225984	Down
Q8R0S1	72	Atf7	S	0.239869	0.00680627	Down
Q9Z0F8	735	Adam17	T	0.275417	0.000503266	Down
A2AQ25	169	Skt	S	0.184305	0.0147293	Down
A2AQ25	361	Skt	S	0.646555	0.0070901	Down
A2AQ25	1049	Skt	S	0.57995	0.0357703	Down
Q8K310	195	Matr3	S	0.497069	0.0407546	Down
Q9WVT6	325	Ca14	S	0.587097	0.00891667	Down
Q148V8	893	Fam83h	S	0.503684	0.0167973	Down
Q6NVG5	213	Mreg	S	0.645233	0.0199686	Down
E9Q286	1616	Ice1	S	0.631549	0.0169237	Down
Q148V8	904	Fam83h	S	0.442982	0.00929134	Down
Q6PR54	1540	Rif1	S	0.460852	0.00642133	Down
Q3UIL6	362	Plekha7	S	0.637413	0.0468035	Down
Q9Z1R2	1103	Bag6	S	0.552743	0.0456468	Down
Q3TQI7	261	--	S	0.624975	0.00718625	Down
P98083	139	Shc1	S	0.459783	0.00934705	Down
Q8K298	293	Anln	S	0.590298	0.000282565	Down
Q8K298	531	Anln	S	0.492897	0.000316054	Down
Q8K298	565	Anln	S	0.233019	0.00284196	Down
Q9Z1R4	89	D17h6s53e	S	0.0929402	0.00225753	Down
Q8R1A4	439	Dock7	S	0.289538	0.0312742	Down
Q3UHX2	60	Pdap1	S	0.521446	0.0471486	Down
Q3TSG4	362	Alkbh5	S	0.35058	0.0130139	Down
Q9QY06	1113	Myo9b	S	0.257669	0.0466608	Down
Q3UHX0	1080	Nol8	S	0.574666	0.0392511	Down
Q9QY06	1220	Myo9b	S	0.480597	0.00648826	Down
Q3TTA7	671	Cblb	S	0.565617	0.0210097	Down
Q9QY06	1317	Myo9b	T	0.312421	0.00721097	Down
A2AHC3	553	Camsap1	S	0.595592	0.000797122	Down
Q3UHX2	63	Pdap1	S	0.420851	0.0107599	Down
Q9QY33	243	Tspan3	Y	0.521588	0.0393633	Down
Q8R1A4	1305	Dock7	S	0.30897	0.00150489	Down
Q9QXS6	7	Dbn1	S	0.544388	0.0246276	Down
Q9QXL2	1241	Kif21a	S	0.467501	0.0445831	Down
Q3TN34	143	Micall2	S	0.644088	0.0012864	Down
Q9QXL2	1244	Kif21a	T	0.362893	0.00444841	Down
Q6PDH0	472	Phldb1	S	0.649557	0.0220408	Down
Q3UJB0	290	Sf3b2	S	0.606238	0.0213466	Down
P97868	1501	Rbbp6	S	0.255989	0.0348128	Down
Q3UJ81	3	Cnep1r1	S	0.305283	0.000828559	Down
Q7TSG1	368	Cep120	T	0.149594	0.0283402	Down
A2AG50	315	Map7d2	S	0.224678	0.0080181	Down
Q3UIR3	3	Dtx3l	S	0.54647	0.0170312	Down
Q7TSC1	782	Prrc2a	T	0.662051	0.0497214	Down
Q7TSC1	1145	Prrc2a	S	0.508514	0.00595175	Down
A2AAY5	646	Sh3pxd2b	S	0.452251	0.00873554	Down
Q9Z1S8	612	Gab2	S	0.427406	0.00858805	Down
Q3UIL6	900	Plekha7	S	0.242419	0.00299144	Down
Q3TNH5	400	Arb2a	S	0.360748	0.0120345	Down
Q9QXS1	2893	Plec	T	0.549877	0.0228879	Down
Q14AX6	1365	Cdk12	T	0.30849	0.000564833	Down
Q6PDH0	405	Phldb1	S	0.610567	0.0404314	Down
E9Q5C9	594	Nolc1	T	0.267858	0.00289539	Down
Q6EJB6	402	Utp14b	S	0.306494	0.0162555	Down
Q6EJB6	403	Utp14b	S	0.306494	0.0162555	Down
Q6PCN3	344	Ttbk1	T	0.376819	0.00340964	Down
E9Q3L2	1439	Pi4ka	S	0.357294	0.0378019	Down
Q9Z1D1	41	Eif3g	T	0.53147	0.00790259	Down
Q8CH72	8	Trim32	S	0.217104	0.00119809	Down
E9Q3E1	292	Aldh3b2	S	0.430115	0.0329049	Down
Q9QYP6	331	Azi2	S	0.185128	0.00647897	Down
Q9QYP6	356	Azi2	S	0.41796	0.013588	Down
Q6GQX2	1225	Nckap5l	T	0.618059	0.0337587	Down
Q6GQX2	760	Nckap5l	S	0.53078	0.00399751	Down
Q6PCN3	433	Ttbk1	S	0.255474	0.00786279	Down
Q9QYY8	243	Spast	S	0.459052	0.00224882	Down
A2AJA9	109	Ajm1	S	0.522704	0.0436297	Down
A2AJA9	448	Ajm1	S	0.330692	0.031636	Down
Q8K2H1	219	Pphln1	S	0.525381	0.00175097	Down
Q8CH77	493	Nav1	S	0.293082	0.0161237	Down
Q9QZC2	984	Plxnc1	S	0.250505	0.000344156	Down
Q6PB97	235	Fbxl19	S	0.58276	0.00824188	Down
Q3UHF7	2102	Hivep2	S	0.512387	0.0332323	Down
Q7TPV4	14	Mybbp1a	T	0.380342	0.00641298	Down
Q00651	1028	Itga4	S	0.493824	0.00513444	Down
Q00560	668	Il6st	T	0.283665	7.871e-05	Down
Q6GQX2	473	Nckap5l	S	0.574034	0.000321535	Down
E9Q5C9	646	Nolc1	S	0.304266	0.00503286	Down
Q9QY73	295	Tmem59	S	0.452188	0.000636227	Down
Q8K2D0	316	Fam199x	S	0.379771	0.0490397	Down
Q9QY73	321	Tmem59	S	0.144199	0.0381289	Down
Q9QY73	303	Tmem59	T	0.444677	0.0419039	Down
E9Q5C9	424	Nolc1	S	0.132145	0.00116556	Down
E9Q5C9	280	Nolc1	S	0.195978	0.00947354	Down
Q9Z1L2	6	Syngr4	S	0.18081	0.00150748	Down
Q6EJB6	405	Utp14b	S	0.306494	0.0162555	Down
A2AHC3	1111	Camsap1	T	0.481705	0.00402794	Down
Q8K019	494	Bclaf1	S	0.638046	0.013303	Down
Q7TQI8	652	Tspyl2	S	0.581349	0.0315009	Down
Q7TQH0	687	Atxn2l	S	0.164618	0.0146169	Down
A2AI08	184	Tprn	S	0.496828	0.03743	Down
A2AI08	196	Tprn	S	0.61551	0.00441993	Down
Q8K3K8	547	Optn	S	0.185226	0.000138584	Down
Q9QYC1	551	Pcnx1	S	0.367812	0.0044142	Down
Q6GQX2	436	Nckap5l	S	0.425935	0.0132688	Down
Q00560	665	Il6st	S	0.363476	4.37497e-05	Down
Q6IR34	567	Gpsm1	S	0.306501	0.00129294	Down
Q8CGI1	1151	Fam193a	S	0.553572	0.00299348	Down
E9PVX6	2392	Mki67	S	0.306911	0.00630468	Down
E9PVX6	2333	Mki67	S	0.196976	0.000233217	Down
Q8K4J6	840	Mrtfa	S	0.534159	0.00582451	Down
Q8K4J6	606	Mrtfa	S	0.665827	0.0299436	Down
Q3U5C7	684	Prickle1	S	0.212034	0.00119898	Down
Q6ZWX6	185	Eif2s1	T	0.580482	0.0338526	Down
B2RRE7	1017	Otud4	S	0.556331	0.00898947	Down
B2RRE7	1016	Otud4	S	0.521567	0.00772125	Down
Q05D44	66	Eif5b	S	0.455682	0.0204947	Down
Q9R1Z8	129	Sorbs3	T	0.488304	0.0316668	Down
B2RX88	4	Cspp1	S	0.333552	0.00898845	Down
Q9R207	58	Nbn	S	0.236516	0.000208141	Down
Q6P1B3	241	Pianp	S	0.305297	0.00133603	Down
Q9R210	121	Tfeb	S	0.596874	0.000698063	Down
Q8CJ27	213	Aspm	S	0.31242	0.0156198	Down
B2RR83	1238	Ythdc2	S	0.404782	0.00983325	Down
Q9WTK2	211	Cdyl	S	0.646584	0.0113738	Down
Q9WTN3	96	Srebf1	S	0.493282	0.0033005	Down
Q6P1D7	909	Slx4	S	0.436714	0.0442159	Down
Q8K448	815	Abca5	S	0.474876	0.018622	Down
Q6P1B3	209	Pianp	S	0.4725	0.00120562	Down
Q05D44	191	Eif5b	S	0.343525	0.0102583	Down
Q8CJF7	1138	Ahctf1	S	0.49097	0.035088	Down
Q71FD5	141	Znrf2	S	0.521906	0.018401	Down
Q6ZPS6	760	Ankib1	S	0.455904	0.00347313	Down
Q05512	453	Mark2	S	0.426059	0.0025333	Down
Q8K327	622	Champ1	S	0.479971	0.0228603	Down
Q8CI59	20	Steap3	S	0.401095	0.0105237	Down
Q9R1Q6	31	Tmem176b	S	0.461238	0.0499345	Down
A2RTL5	157	Rsrc2	S	0.544	0.020443	Down
A2RTL5	159	Rsrc2	S	0.544	0.020443	Down
Q9R1Q6	240	Tmem176b	S	0.267546	0.00339349	Down
Q3U133	360	Znf746	S	0.442616	0.0133158	Down
B7ZNG4	666	Troap	S	0.453962	0.000593416	Down
B7ZNG4	203	Troap	S	0.333623	0.00215675	Down
Q05860	234	Fmn1	S	0.642639	0.0114734	Down
A2RTL5	161	Rsrc2	T	0.544	0.020443	Down
Q3U821	663	Wdr75	S	0.61071	0.00204671	Down
B2RY56	672	Rbm25	S	0.650351	0.0206421	Down
Q6NZN0	621	Rbm26	S	0.523353	0.00862873	Down
Q3U7R1	543	Esyt1	T	0.283109	0.00279827	Down
B2RXS4	1574	Plxnb2	S	0.224918	0.000632602	Down
A2RTL5	163	Rsrc2	S	0.544	0.020443	Down
Q9WU81	267	Slc37a2	S	0.157889	0.0218057	Down
Q3U4G0	114	Cdin1	T	0.457586	0.00449143	Down
Q6P5F7	496	Ttyh3	S	0.63716	0.00321069	Down
Q6ZQ58	604	Larp1	S	0.412701	0.0152122	Down
Q9WTU0	479	Phf2	T	0.410002	0.0315452	Down
Q07113	2352	Igf2r	T	0.317601	0.00386456	Down
B1AZA5	331	Tmem245	T	0.590239	0.0207989	Down
Q3U3C9	840	Gse1	S	0.659824	0.0375129	Down
Q07231	285	Zscan21	S	0.275581	0.0404826	Down
Q3U2C5	322	Rnf149	T	0.116249	0.015789	Down
Q3U2C5	327	Rnf149	T	0.261856	4.45836e-05	Down
Q6P542	138	Abcf1	S	0.4872	0.00700092	Down
Q3U319	584	Rnf40	S	0.149745	0.0198999	Down
B1AY13	2044	Usp24	S	0.531477	0.00068265	Down
Q9WU40	140	Lemd3	S	0.576983	0.0229519	Down
Q9WU40	261	Lemd3	S	0.435846	0.040145	Down
Q9WU40	263	Lemd3	S	0.629436	0.0400841	Down
Q8K3K8	187	Optn	S	0.144737	0.00871647	Down
Q9WU42	1023	Ncor2	S	0.600054	0.00273977	Down
Q08509	658	Eps8	S	0.172017	0.00686369	Down
Q8CIW6	751	Slc26a6	S	0.575405	0.00322977	Down
Q6P4T0	1799	Atg2a	S	0.168211	0.00433996	Down
Q3U2C5	336	Rnf149	S	0.376077	0.00245651	Down
Q07113	2401	Igf2r	S	0.528219	0.000425842	Down
Q6ZQH8	1727	Nup188	S	0.468366	0.00518679	Down
Q9WTQ5	371	Akap12	S	0.537457	0.00420287	Down
Q09XV5	1422	Chd8	S	0.219616	0.00779922	Down
Q8K3Z9	421	Pom121	T	0.594861	0.0217493	Down
Q9WU62	454	Incenp	S	0.664496	0.0398521	Down
Q09143	616	Slc7a1	S	0.537634	0.0101313	Down
Q9WTR6	26	Slc7a11	S	0.563861	0.0267108	Down
Q3U214	769	Mast3	S	0.414008	0.0192378	Down
Q9WTR6	9	Slc7a11	T	0.17877	0.0392258	Down
Q06335	680	Aplp2	T	0.408629	0.0122003	Down
Q06335	699	Aplp2	Y	0.444084	0.0208419	Down
Q8CIF6	389	Sidt2	S	0.479651	0.0460704	Down
Q06649	232	Sh3bp2	S	0.542481	0.0158766	Down
Q3U214	1217	Mast3	S	0.464388	0.00209437	Down
B1AZP2	915	Dlgap4	T	0.46827	0.00785945	Down
Q6ZQ29	475	Taok2	T	0.227153	0.0156846	Down
Q9WU62	190	Incenp	S	0.443197	0.00477287	Down
B1AZP2	665	Dlgap4	S	0.443377	0.0332404	Down
Q3U214	1289	Mast3	S	0.33249	0.0215549	Down
Q8K3G5	59	Vrk3	S	0.409969	0.000636855	Down
B9EJ86	14	Osbpl8	S	0.37664	0.000719643	Down
E9PVX6	2390	Mki67	S	0.119743	0.016472	Down
Q76KF0	734	Sema6d	S	0.110522	0.000107753	Down
Q76KF0	776	Sema6d	S	0.0740043	0.00371731	Down
Q7TMQ7	278	Wdr91	S	0.447218	0.005137	Down
Q9WVL3	33	Slc12a7	S	0.177741	0.000285473	Down
Q8R001	199	Mapre2	S	0.60112	0.0142285	Down
D3YYI7	27	Rnf217	S	0.507398	0.0334917	Down
D3YY23	381	Lonrf1	S	0.277714	0.00676921	Down
Q8CJF7	1954	Ahctf1	T	0.396709	5.41124e-05	Down
Q8QZZ8	187	Rab38	S	0.626495	0.00511602	Down
Q3TZZ7	679	Esyt2	S	0.615981	0.0427906	Down
Q8R080	68	Gtse1	S	0.615889	0.00938622	Down
Q7M753	56	Pank2	S	0.409041	0.0199319	Down
Q8QZS3	313	Flcn	T	0.612141	0.0113793	Down
Q9R0N3	100	Syt11	S	0.375529	0.0226971	Down
Q7JJ13	333	Brd2	S	0.176353	0.00295189	Down
Q3TZZ7	682	Esyt2	S	0.63321	1.48823e-05	Down
Q9R0P5	3	Dstn	S	0.257397	0.0161961	Down
Q3TZZ7	685	Esyt2	S	0.459227	0.00283934	Down
Q7JJ13	297	Brd2	S	0.644867	0.0346023	Down
Q8K327	421	Champ1	S	0.297734	0.00300029	Down
Q9WVG9	404	Msl3	S	0.614154	0.00380715	Down
Q3UDF0	13	Slc2a6	Y	0.357429	0.00876813	Down
E1U8D0	33	Mtcl2	S	0.156502	0.00252154	Down
E1U8D0	1431	Mtcl2	S	0.519235	0.0151404	Down
E9PVX6	1704	Mki67	S	0.553689	0.00706562	Down
Q8JZP9	482	Gas2l1	S	0.509576	0.00056376	Down
A2AT37	1085	Upf2	T	0.283745	0.00187383	Down
Q7TN58	666	Tmc8	S	0.356526	0.00181303	Down
Q8K327	204	Champ1	S	0.61879	0.0249946	Down
Q3UGC7	130	Eif3j1	S	0.390851	0.0260638	Down
A2AUY4	1969	Baz2b	T	0.520553	0.049442	Down
E9PVX6	287	Mki67	S	0.426378	0.0233669	Down
E1U8D0	1251	Mtcl2	S	0.535718	0.0180957	Down
E9PVX6	213	Mki67	S	0.456948	0.0408731	Down
Q7TN02	435	Med26	S	0.314455	0.000791933	Down
Q8CHW4	540	Eif2b5	S	0.616951	0.00864597	Down
Q8R080	465	Gtse1	T	0.320528	0.00565895	Down
Q8R080	107	Gtse1	T	0.450575	0.0101982	Down
Q8R080	726	Gtse1	S	0.384164	0.0242979	Down
Q8R080	541	Gtse1	S	0.309668	0.000143583	Down
E2JF22	758	Piezo1	S	0.561519	0.0356509	Down
E1U8D0	1536	Mtcl2	S	0.634283	0.00591674	Down
E9PV87	1311	Talpid3	T	0.413747	0.017137	Down
Q3UDE2	290	Ttll12	S	0.593804	0.0448988	Down
D3YUJ3	126	Ccnyl1	Y	0.607761	0.00239945	Down
Q78WZ7	226	Polr1f	T	0.393901	0.00193292	Down
Q8CI11	493	Gnl3	S	0.462516	0.00637495	Down
Q9WUU8	279	Tnip1	S	0.289479	0.00268091	Down
C0HKD8	52	Mfap1a	S	0.639873	0.0351808	Down
Q8K4Q0	706	Rptor	T	0.481695	0.0111643	Down
Q9WUN2	716	Tbk1	S	0.608093	0.0381213	Down
Q0P5V9	41	Slc45a4	S	0.404877	0.0408405	Down
Q8CI15	225	Sphk1	S	0.388451	0.0267184	Down
Q6NZJ6	1187	Eif4g1	S	0.432022	0.0113021	Down
Q0P5V9	408	Slc45a4	S	0.509152	0.0199023	Down
Q6NZJ6	1189	Eif4g1	S	0.272154	0.0338485	Down
A2RSY1	515	Kansl3	S	0.481529	0.0495151	Down
Q8K327	617	Champ1	S	0.555977	0.0139325	Down
Q9WUH1	269	Tmem115	T	0.205258	0.0311975	Down
Q6NZK5	20	Kiaa1328	S	0.47852	0.00961772	Down
Q76KF0	777	Sema6d	T	0.0877223	5.46495e-06	Down
B9EJA2	1510	Cttnbp2	S	0.645272	0.0173077	Down
Q76KF0	773	Sema6d	T	0.0728262	0.0011902	Down
Q8CI51	228	Pdlim5	S	0.416241	0.0117827	Down
Q8K327	603	Champ1	S	0.640607	0.0339023	Down
Q78HU3	168	Mvb12a	S	0.243214	0.000403848	Down
Q78IK2	6	Atp5mk	S	0.365664	0.0103992	Down
Q6NZF1	421	Zc3h11a	S	0.32656	0.00224176	Down
Q9WV70	679	Noc2l	S	0.47025	0.0476662	Down
Q9WV70	674	Noc2l	S	0.605066	0.00452908	Down
Q9WV70	673	Noc2l	S	0.636076	0.00226098	Down
Q8K595	558	Mcoln2	S	0.53034	0.0219629	Down
Q3U0P1	462	Palb2	S	0.471565	0.00221572	Down
C0HKD9	267	Mfap1b	T	0.478929	0.00163216	Down
Q6P5H2	1246	Nes	S	0.267995	0.00321842	Down
Q9WV66	689	Marchf7	S	0.307484	0.000343286	Down
Q8K4Z5	449	Sf3a1	S	0.528193	0.0383332	Down
Q9WV66	545	Marchf7	S	0.297828	0.00174939	Down
Q9WV66	429	Marchf7	S	0.317457	0.030565	Down
Q9WV66	312	Marchf7	S	0.634638	0.00288738	Down
Q6ZPQ6	866	Pitpnm2	S	0.560004	0.0115102	Down
Q6P5H2	1114	Nes	S	0.486191	0.0463389	Down
Q8K4R9	328	Dlgap5	S	0.286022	0.0245457	Down
Q6P5H2	1029	Nes	S	0.360381	0.03556	Down
C0HKD9	52	Mfap1b	S	0.639873	0.0351808	Down
C0HKD8	267	Mfap1a	T	0.478929	0.00163216	Down
Q04888	8	Sox10	S	0.624442	0.00127601	Down
Q9R1J0	9	Nsdhl	S	0.401372	0.00267466	Down
Q14C51	680	Ptcd3	S	0.473052	0.0313309	Down
Q8K2F8	373	Lsm14a	S	0.463936	0.000159608	Down
Q6P4S6	469	Sik3	T	0.212789	0.0108763	Down
Q8R3R5	333	Tmem185b	S	0.140553	0.00687108	Down
Q6PEB6	220	Mob4	S	0.124805	0.00608524	Down
P97492	218	Rgs14	S	0.583711	0.00457132	Down
Q3TKT4	699	Smarca4	S	0.652369	0.0131754	Down
Q8CGB6	648	Tns2	S	0.504473	0.00495463	Down
Q3UMF0	1215	Cobll1	S	0.648352	0.039891	Down
Q6PE65	88	Gpatch2l	S	0.464471	0.0309277	Down
Q69Z38	528	Peak1	Y	0.529013	0.0141829	Down
Q9JLV1	270	Bag3	S	0.311407	0.0119839	Down
G5E829	1165	Atp2b1	T	0.216328	0.0223047	Down
Q69Z38	632	Peak1	Y	0.298426	0.00272077	Down
G5E829	1211	Atp2b1	S	0.570026	0.0108332	Down
Q9JLR9	10	Higd1a	S	0.408764	0.0419879	Down
G5E829	1155	Atp2b1	S	0.323758	0.000734145	Down
Q9JLQ2	255	Git2	S	0.450292	0.00609831	Down
Q9JLQ0	558	Cd2ap	T	0.237856	0.0113263	Down
Q80U19	1067	Daam2	S	0.215585	0.00371238	Down
Q9JLM8	337	Dclk1	S	0.409711	0.00444369	Down
Q8CFI0	478	Nedd4l	S	0.604312	0.0261591	Down
Q9JLN9	1261	Mtor	S	0.324727	0.00535451	Down
Q69ZA1	343	Cdk13	S	0.527711	0.0399985	Down
Q3UM83	19	Klrg2	S	0.378461	0.0428109	Down
Q69ZA1	341	Cdk13	S	0.527711	0.0399985	Down
Q3UM18	258	Lsg1	S	0.403489	0.0428117	Down
Q8R4U7	982	Luzp1	S	0.614841	0.0125848	Down
Q9Z2I8	162	Suclg2	S	0.237819	0.0026445	Down
G3X9Z4	1518	Pcf11	S	0.531088	0.0200409	Down
Q8K0D0	180	Cdk17	S	0.484031	0.0050154	Down
G5E829	1137	Atp2b1	S	0.57376	0.00344201	Down
Q8K0D0	146	Cdk17	S	0.568074	0.00361623	Down
Q80U19	704	Daam2	S	0.509227	0.0187004	Down
Q3TD49	521	Sppl2b	S	0.399861	0.000296812	Down
Q9JLM8	332	Dclk1	S	0.210436	0.000138916	Down
Q32NY4	459	Cnnm3	S	0.127202	0.000782166	Down
Q9Z2M6	2	Ubl3	S	0.390087	0.00649946	Down
Q6A028	106	Swap70	S	0.404862	0.00845885	Down
Q3TH73	494	Ttyh2	Y	0.306506	0.000148248	Down
Q9QUG2	499	Polk	S	0.519267	0.00866035	Down
Q6A026	1300	Pds5a	S	0.385563	0.029234	Down
Q80SY5	523	Prpf38b	S	0.351851	0.000206114	Down
P97797	478	Sirpa	T	0.363022	0.00614075	Down
Q8CFE6	55	Slc38a2	S	0.163071	0.000141459	Down
Q8CFE6	41	Slc38a2	Y	0.226408	0.000178148	Down
Q6PEE2	18	Ctif	S	0.241624	0.00509474	Down
Q3UKC1	605	Tax1bp1	S	0.187783	0.0376783	Down
Q8R3C6	944	Rbm19	S	0.446014	0.00845642	Down
P97767	313	Eya1	S	0.505983	0.00153215	Down
Q80TA6	564	Mtmr12	S	0.353949	0.00710928	Down
Q3UKC1	632	Tax1bp1	S	0.242978	0.000103912	Down
Q9JJR5	41	Akip1	S	0.643697	0.0364042	Down
Q3UKC1	738	Tax1bp1	S	0.341688	0.0100475	Down
Q8R550	274	Sh3kbp1	S	0.433489	0.0362423	Down
Q9Z2M6	3	Ubl3	S	0.421544	0.025271	Down
Q9JIX8	479	Acin1	S	0.535135	0.00132678	Down
Q8CGB6	820	Tns2	S	0.575415	0.015342	Down
Q8R3P2	214	Dtx2	Y	0.150068	0.0157723	Down
Q80TF3	983	Pcdh19	S	0.195362	0.00109011	Down
Q6PEB6	223	Mob4	S	0.0914705	0.00438598	Down
Q32MD9	1241	Cdon	S	0.199088	0.000113271	Down
Q8R3N6	4	Thoc1	T	0.418917	0.0160047	Down
Q80U22	534	Rusc2	S	0.533908	7.86346e-05	Down
Q8K0D0	9	Cdk17	S	0.58721	0.0123084	Down
Q3UKC1	426	Tax1bp1	T	0.176167	0.0105693	Down
Q69ZZ9	171	Macf1	S	0.411627	0.0418888	Down
Q3UMF0	324	Cobll1	Y	0.37667	0.03202	Down
Q3UKC1	116	Tax1bp1	T	0.275069	0.00414863	Down
Q9JM93	140	Arl6ip4	S	0.478851	0.0296543	Down
Q9QUG9	575	Rasgrp2	S	0.244554	0.00138083	Down
Q8CFI0	508	Nedd4l	S	0.476111	0.00249397	Down
Q9JLM8	330	Dclk1	S	0.233559	0.0433768	Down
Q9JKV1	217	Adrm1	T	0.620084	0.0182081	Down
Q69ZH9	1185	Arhgap23	T	0.177419	0.0178605	Down
Q69ZA1	1147	Cdk13	T	0.407981	0.0182521	Down
P97432	774	Nbr1	S	0.346605	0.00728663	Down
P97432	657	Nbr1	S	0.515297	0.000969058	Down
Q69ZA1	1245	Cdk13	T	0.655743	0.0302946	Down
Q69ZB0	7	Lrrcc1	S	0.544584	0.0367311	Down
F8VPJ6	1167	Rfx7	S	0.448039	0.0121566	Down
Q8K1M6	616	Dnm1l	S	0.653336	0.00127474	Down
Q69ZH9	1388	Arhgap23	S	0.583509	0.0106073	Down
Q6PDQ2	101	Chd4	S	0.22939	0.00292411	Down
Q69ZB0	16	Lrrcc1	S	0.623914	0.0465522	Down
F8VPJ6	988	Rfx7	T	0.457148	0.0343301	Down
Q9JJG0	419	Tacc2	S	0.448659	0.0076896	Down
Q80TQ2	414	Cyld	S	0.34033	0.00485362	Down
Q80TQ2	543	Cyld	S	0.159516	0.00199249	Down
Q69ZB0	273	Lrrcc1	S	0.258229	0.00521076	Down
Q69ZB8	59	Zcchc2	S	0.260151	0.00227578	Down
Q69ZC8	28	Gpalpp1	S	0.391928	0.0421523	Down
F8VPZ5	1182	Ercc6	S	0.35643	0.0250703	Down
F8VPZ9	757	Bicra	S	0.658774	0.00615188	Down
P97429	12	Anxa4	S	0.0722783	0.00946868	Down
P97432	117	Nbr1	S	0.343971	0.0249498	Down
Q69ZA1	871	Cdk13	T	0.356869	0.0359986	Down
Q69ZF7	657	Cnnm4	S	0.411685	0.00652035	Down
Q9Z2E1	410	Mbd2	S	0.41312	0.0211886	Down
Q9JKB3	2	Ybx3	S	0.655902	0.00471952	Down
P97432	335	Nbr1	S	0.335368	0.00457287	Down
P97432	487	Nbr1	S	0.142791	0.000400914	Down
Q69ZB0	307	Lrrcc1	S	0.359729	0.00118978	Down
Q69ZH9	421	Arhgap23	S	0.453881	0.0015787	Down
Q69ZH9	351	Arhgap23	S	0.531128	0.0013685	Down
Q3TC46	179	Patl1	S	0.549588	0.0236121	Down
Q6PDQ2	78	Chd4	S	0.464958	0.00507018	Down
Q9JJ89	283	Ccdc86	S	0.620339	0.0481756	Down
Q9JLM8	307	Dclk1	S	0.361245	0.00167593	Down
Q3UM83	43	Klrg2	S	0.20978	0.0269047	Down
P97452	113	Bop1	S	0.420435	0.00679789	Down
P97412	1503	Lyst	S	0.335155	0.0167909	Down
P97452	112	Bop1	S	0.502914	0.0251953	Down
Q8CGA3	297	Slc43a2	S	0.512827	0.0172641	Down
Q3THG9	174	Aarsd1	S	0.16128	0.00774341	Down
Q9JL70	909	Fanca	S	0.578312	0.018686	Down
Q3TBT3	375	Sting1	T	0.32009	0.00322378	Down
Q3TBT3	365	Sting1	S	0.505506	0.0195794	Down
Q8CFJ9	594	Wdr24	S	0.301154	0.0265726	Down
Q3TBT3	4	Sting1	S	0.477337	0.026363	Down
Q8CGA3	274	Slc43a2	S	0.434707	0.00810631	Down
P97412	2157	Lyst	S	0.58852	0.0234377	Down
E9QAT4	1245	Sec16a	S	0.275773	0.00796394	Down
Q8R1Q8	513	Dync1li1	T	0.249439	0.0196127	Down
Q80TL1	471	Adcy2	S	0.620912	0.00754366	Down
G3X9J0	140	Sipa1l3	S	0.664474	0.0391056	Down
Q80TM9	548	Nisch	S	0.580217	0.0307762	Down
Q3THK3	389	Gtf2f1	T	0.260419	0.0286624	Down
Q9Z2D1	631	Mtmr2	S	0.568869	0.0277282	Down
Q3TAA7	395	Stk11ip	T	0.291451	0.0170994	Down
Q3UM83	162	Klrg2	S	0.416629	0.00205398	Down
Q3TAA7	405	Stk11ip	S	0.588758	0.0108873	Down
Q8CFJ9	598	Wdr24	S	0.301154	0.0265726	Down
Q9JL18	507	Bace2	S	0.307023	0.0105413	Down
Q8R4F0	10	Mcoln3	S	0.334838	0.000484332	Down
E9QAT4	1368	Sec16a	S	0.121056	0.0100675	Down
Q3UM83	143	Klrg2	S	0.412813	0.0331886	Down
Q69ZN7	174	Myof	S	0.299283	0.00369412	Down
Q3TBN1	300	Tmem248	S	0.319467	0.010152	Down
P97434	540	Mprip	T	0.600685	0.0365892	Down
Q9QUG9	577	Rasgrp2	S	0.28266	0.0192709	Down
Q3UKC1	693	Tax1bp1	S	0.22948	5.42288e-06	Down
Q6PEM8	458	Slc46a1	S	0.250843	0.0144581	Down
Q6PFD9	673	Nup98	S	0.417971	0.0123727	Down
Q8K201	250	Kct2	S	0.439048	0.0107716	Down
Q8K039	150	--	S	0.156297	0.00214205	Down
A2A7S8	952	Nhsl3	S	0.522733	0.0219555	Down
Q8R2Y2	629	Mcam	S	0.246846	0.00183993	Down
Q3TLH4	1516	Prrc2c	S	0.443802	0.000137486	Down
P97820	805	Map4k4	S	0.492346	0.00150878	Down
Q7TSI1	491	Plekhm1	S	0.507349	0.00104633	Down
Q6A098	842	Secisbp2l	S	0.514732	0.0477531	Down
Q3TEA8	51	Hp1bp3	T	0.147295	0.0111335	Down
Q3TEA8	513	Hp1bp3	S	0.318117	0.00504682	Down
Q8R307	11	Vps18	S	0.417121	0.00498093	Down
Q8K201	165	Kct2	S	0.449149	0.0460213	Down
Q80U49	1289	Cep170b	T	0.43843	0.00320303	Down
Q8K039	50	--	S	0.449486	0.00342602	Down
P97797	480	Sirpa	T	0.192201	0.0101534	Down
Q9QX47	1623	Son	S	0.587708	0.0302372	Down
O08550	720	Kmt2b	S	0.457816	0.023706	Down
Q8R310	46	Tmcc3	S	0.230546	0.00392886	Down
Q7TSV9	91	Enkd1	S	0.374308	0.035406	Down
P97360	31	Etv6	T	0.333837	0.000216775	Down
Q3TH73	504	Ttyh2	S	0.607017	0.0216242	Down
Q68FH0	75	Pkp4	S	0.4555	0.034127	Down
Q68FH0	220	Pkp4	S	0.596262	0.0292322	Down
Q3TEA8	6	Hp1bp3	S	0.625235	0.0239345	Down
Q80U49	529	Cep170b	T	0.618799	0.00363884	Down
Q7TSV9	182	Enkd1	S	0.584693	0.0172229	Down
Q2TBE6	124	Pi4k2a	S	0.122308	0.000183687	Down
Q2TBE6	326	Pi4k2a	S	0.586967	0.00041545	Down
Q80U49	1349	Cep170b	S	0.212806	0.0161739	Down
Q8K064	145	Fam174b	S	0.233072	0.000479121	Down
A2A7S8	160	Nhsl3	T	0.314644	0.00246901	Down
Q8K031	237	Stard8	S	0.215271	0.00187495	Down
Q8K209	664	Adgrg1	S	0.185252	6.4936e-05	Down
Q68FE2	18	Atg9a	S	0.517614	0.0236613	Down
Q6PIX5	314	Rhbdf1	S	0.213395	0.0385073	Down
O08550	2295	Kmt2b	T	0.468967	0.0135581	Down
Q3TEW6	248	Mpzl1	S	0.310632	0.000900487	Down
A0A571BF63	230	Ankfn1	S	0.37908	0.0410099	Down
Q6DFV3	1425	Arhgap21	S	0.530611	0.000409551	Down
Q8CGE9	879	Rgs12	S	0.172677	0.0004123	Down
Q9Z1W9	383	Stk39	S	0.376217	0.0126228	Down
Q8CGE9	850	Rgs12	S	0.532688	0.000940861	Down
O08550	2079	Kmt2b	T	0.37712	0.00988192	Down
Q68FE2	656	Atg9a	S	0.608221	0.00491972	Down
Q3UJB9	727	Edc4	S	0.41422	0.00195984	Down
Q68FE2	675	Atg9a	S	0.296519	0.0129929	Down
Q9JII1	245	Inpp5e	S	0.486232	0.02532	Down
Q6DFV3	472	Arhgap21	S	0.518561	0.0126178	Down
Q3TEW6	221	Mpzl1	S	0.296274	0.00109922	Down
Q6DFV3	42	Arhgap21	S	0.557467	0.00075859	Down
Q8CGC6	97	Rbm28	S	0.437085	0.0244325	Down
Q3TEL6	271	Rnf157	S	0.205896	0.012485	Down
Q3UJU9	50	Rmdn3	S	0.540149	0.0484068	Down
Q8K136	182	Scnm1	S	0.463559	0.00711684	Down
A2A8U2	454	Tmem201	S	0.616999	0.00417139	Down
Q6PDI6	21	Mindy2	S	0.51066	0.00790493	Down
Q6PHU5	819	Sort1	S	0.354861	0.00422357	Down
P97855	386	G3bp1	S	0.519551	0.0186128	Down
Q6PIJ4	1288	Nfrkb	S	0.458018	0.00213853	Down
P97855	268	G3bp1	T	0.490244	0.00791039	Down
O08550	1044	Kmt2b	S	0.555068	0.0123767	Down
Q3TEW6	210	Mpzl1	S	0.463438	0.00222069	Down
Q8K212	502	Pacs1	T	0.469416	0.0120291	Down
Q6AZB0	573	Boc	S	0.179371	0.00589275	Down
Q8CGC6	333	Rbm28	S	0.278156	0.0106282	Down
Q6PHU5	809	Sort1	S	0.435917	0.0377686	Down
Q69ZB0	327	Lrrcc1	S	0.31232	0.0128037	Down
P97377	14	Cdk2	T	0.134685	0.0250607	Down
Q3UKC1	124	Tax1bp1	S	0.228683	0.000261591	Down
Q8K0B2	235	Lmbrd1	T	0.344713	0.0082293	Down
Q3UKC1	254	Tax1bp1	S	0.129281	0.00543263	Down
Q3UKC1	138	Tax1bp1	S	0.159758	0.000491668	Down
Q3UKC1	212	Tax1bp1	S	0.191603	0.000885465	Down
Q3UKC1	240	Tax1bp1	S	0.147984	0.0042841	Down
Q6PEV3	235	Wipf2	S	0.504881	0.000935417	Down
Q6PEV3	144	Wipf2	S	0.261773	0.00895089	Down
Q9Z266	14	Snapin	T	0.632811	0.00929135	Down
P97798	1219	Neo1	T	0.59055	0.0360843	Down
Q9Z2Q2	314	Knop1	T	0.320071	0.00293853	Down
Q8K0B2	528	Lmbrd1	S	0.269366	0.00932664	Down
Q80U49	843	Cep170b	S	0.585138	0.018563	Down
P97377	15	Cdk2	Y	0.412038	0.0104941	Down
J3QMK6	292	Aldh3b3	S	0.430115	0.0329049	Down
Q9Z266	10	Snapin	S	0.573599	0.0170577	Down
Q9JIS8	56	Slc12a4	S	0.651798	0.0212161	Down
Q9QWY8	1045	Asap1	S	0.541043	0.0407527	Down
Q80U44	927	Zfyve16	S	0.517666	0.0460353	Down
Q80U49	1032	Cep170b	S	0.448014	0.0241901	Down
P97377	160	Cdk2	T	0.543298	0.0279455	Down
Q9JIL5	751	Tulp4	S	0.60522	0.0215447	Down
Q6A068	385	Cdc5l	T	0.332657	0.0151974	Down
Q3UKC1	313	Tax1bp1	S	0.147952	0.00798989	Down
Q68FH0	336	Pkp4	S	0.642886	0.00928099	Down
Q8R3B7	694	Brd8	S	0.263916	0.0214799	Down
Q68FH0	313	Pkp4	S	0.626298	0.00510237	Down
P97797	464	Sirpa	Y	0.284217	0.000339366	Down
Q2TBE6	462	Pi4k2a	S	0.323698	0.0224914	Down
P97797	481	Sirpa	Y	0.326622	0.0261547	Down
Q3UKC1	12	Tax1bp1	S	0.0946642	0.00712412	Down
Q8K0B2	525	Lmbrd1	S	0.264211	0.00472699	Down
Q3TKT4	1597	Smarca4	S	0.435255	0.00992341	Down
A2A7S8	213	Nhsl3	S	0.620472	0.0145071	Down
Q8CJ40	1469	Crocc	S	1.06485	0.718945	None
Q8K0L9	695	Zbtb20	T	1.97998	0.175504	None
Q8BTI8	1963	Srrm2	S	1.82412	0.285686	None
Q8BYJ6	577	Tbc1d4	S	0.571147	0.464631	None
Q8CJF7	1541	Ahctf1	S	0.84293	0.505762	None
Q8BXK8	521	Agap1	S	0.913462	0.918845	None
Q8BTI8	1922	Srrm2	S	0.773451	0.278019	None
Q8K124	211	Plekho2	S	2.1373	0.138265	None
Q8BYJ6	673	Tbc1d4	S	0.704811	0.430624	None
Q8CJF7	1792	Ahctf1	S	0.893914	0.354597	None
Q8BXA1	540	Golim4	S	0.813966	0.30612	None
Q8BTI8	1924	Srrm2	S	2.37576	0.298136	None
Q8BYK8	1150	Zc3h6	S	1.42431	0.129855	None
Q8BX80	16	Engase	S	0.760482	0.33623	None
Q8BY71	358	Hat1	S	1.24441	0.50601	None
Q8BYH7	602	Tbc1d17	S	0.363044	0.225288	None
Q8BTI8	1900	Srrm2	S	1.03778	0.606317	None
Q8BYH8	1467	Chd9	S	1.05517	0.88118	None
Q8BTI8	1982	Srrm2	S	1.03171	0.607262	None
Q8CJF7	2188	Ahctf1	S	1.02368	0.736903	None
Q8CJ19	1131	Mical3	S	0.808174	0.597927	None
Q8BTI8	1972	Srrm2	S	1.05819	0.597711	None
Q8BTI8	1910	Srrm2	S	1.07325	0.360694	None
Q8CJ19	1154	Mical3	S	1.18309	0.389429	None
Q8BYH8	653	Chd9	S	1.36147	0.231716	None
Q8BYH7	634	Tbc1d17	S	0.577914	0.316553	None
Q8BYR2	262	Lats1	T	1.0345	0.851775	None
Q8K0L9	211	Zbtb20	T	0.970211	0.7685	None
Q8BYH7	633	Tbc1d17	S	0.23973	0.114573	None
Q8CJ27	206	Aspm	S	1.29599	0.0314098	None
Q8CJ40	464	Crocc	S	1.28827	0.207804	None
Q8BYR2	246	Lats1	T	0.747481	0.336141	None
Q8BTI8	1849	Srrm2	S	0.816259	0.617606	None
Q8BTI8	1970	Srrm2	S	1.27803	0.172014	None
Q8BX70	871	Vps13c	S	0.956693	0.86879	None
Q8BYR2	612	Lats1	S	1.16632	0.276062	None
Q8BYR2	463	Lats1	S	0.676401	0.306906	None
Q8BTI8	1912	Srrm2	S	1.03778	0.606317	None
Q8BTI8	1864	Srrm2	S	0.563804	0.377577	None
Q8K0V4	722	Cnot3	Y	0.735851	0.311508	None
Q8CJ27	373	Aspm	S	0.567844	0.160921	None
Q8BTI8	1960	Srrm2	S	2.37576	0.298136	None
Q8BXN7	248	Ppm1k	S	1.48704	0.0530853	None
Q8BTI8	1898	Srrm2	S	1.07325	0.360694	None
Q8BYI6	34	Lpcat2	S	0.500664	0.502041	None
Q8BY89	691	Slc44a2	T	1.73264	0.0543705	None
Q8CJ19	1307	Mical3	S	1.82735	0.171139	None
Q8K0S9	268	Snapc1	S	1.06178	0.949836	None
Q8BXQ8	162	Fam53c	S	0.721484	0.113887	None
Q8K0Y7	150	Paxx	S	1.21002	0.456874	None
Q8BYI6	533	Lpcat2	S	0.94296	0.866153	None
Q8CJF7	1218	Ahctf1	S	0.913999	0.414838	None
Q8K0V4	529	Cnot3	T	1.43487	0.250848	None
Q8BXQ8	232	Fam53c	S	1.16085	0.443124	None
Q8BXQ8	122	Fam53c	S	1.07757	0.295592	None
Q8BXQ8	234	Fam53c	S	1.00224	0.992858	None
Q8BTI8	1927	Srrm2	S	1.82412	0.285686	None
Q8CJF7	1381	Ahctf1	S	1.37921	0.270239	None
Q8BTI8	1876	Srrm2	S	1.07325	0.360694	None
Q8CJ19	1763	Mical3	S	0.833626	0.773956	None
Q8BY87	832	Usp47	S	1.09825	0.508223	None
Q8BY46	152	Znf574	T	0.847792	0.547322	None
Q8BYI6	539	Lpcat2	S	0.48738	0.295084	None
Q8BTI8	1878	Srrm2	S	1.03778	0.606317	None
Q8CJ19	1335	Mical3	S	0.701703	0.198355	None
Q8K0X8	58	Fez1	S	1.40918	0.0411809	None
Q8BXQ8	273	Fam53c	S	0.460855	0.073365	None
Q8CJF7	1080	Ahctf1	S	1.34142	0.00530013	None
Q8BTI8	1934	Srrm2	S	0.773451	0.278019	None
Q8CJ19	1179	Mical3	S	1.01405	0.968946	None
Q8CJ19	101	Mical3	T	0.777864	0.985654	None
Q8BTI8	1958	Srrm2	S	0.773451	0.278019	None
Q8CJ19	1171	Mical3	S	1.78365	0.275712	None
Q8BYH8	1471	Chd9	S	1.05517	0.88118	None
Q8BXK8	836	Agap1	T	0.792486	0.308597	None
Q8BTI8	1951	Srrm2	S	1.82412	0.285686	None
Q8BTI8	1866	Srrm2	S	0.563804	0.377577	None
Q8CJ40	1479	Crocc	S	0.687504	0.00142594	None
Q8CJ40	1483	Crocc	S	1.06506	0.0636567	None
Q8BYJ6	348	Tbc1d4	S	0.7897	0.0887319	None
Q8K0Q5	65	Arhgap18	S	1.17519	0.758105	None
Q8BXN9	475	Tmem87a	S	0.714577	0.142319	None
Q8CJ40	494	Crocc	T	1.37972	0.00232534	None
Q8BTI8	1948	Srrm2	S	2.37576	0.298136	None
Q8K124	5	Plekho2	S	0.986936	0.853948	None
Q8CJF7	1507	Ahctf1	S	0.783469	0.879898	None
Q8BYH8	2302	Chd9	S	1.07447	0.636908	None
Q8CJ19	1769	Mical3	S	1.30647	0.173779	None
Q8BTI8	1946	Srrm2	S	0.773451	0.278019	None
Q8BTI8	1939	Srrm2	S	1.82412	0.285686	None
Q8BTI8	1869	Srrm2	S	1.26167	0.586995	None
Q8BTI8	1936	Srrm2	S	2.37576	0.298136	None
Q8CJF7	528	Ahctf1	S	2.66614	0.291403	None
Q8CJ19	1167	Mical3	S	0.969014	0.80302	None
Q8K0S9	269	Snapc1	S	0.731584	0.682595	None
Q8BTW9	181	Pak4	S	0.697822	0.177844	None
Q8K0L9	353	Zbtb20	S	0.822596	0.898192	None
Q8K072	152	Reep4	S	1.18636	0.765648	None
Q8BTI8	1800	Srrm2	T	0.850757	0.261545	None
Q8K019	263	Bclaf1	S	2.12466	0.282209	None
Q8BU14	345	Sec62	S	0.856882	0.360542	None
Q8K070	77	Samd14	S	0.755829	0.243028	None
Q8BTI8	1836	Srrm2	T	0.908845	0.302638	None
Q8K019	267	Bclaf1	S	1.47479	0.189444	None
Q8BTI8	1880	Srrm2	T	1.05416	0.521013	None
Q8K019	284	Bclaf1	S	1.12559	0.311459	None
Q8K019	221	Bclaf1	S	1.11428	0.0968499	None
Q8BU14	341	Sec62	S	0.882631	0.465536	None
Q8K064	146	Fam174b	T	0.0717195	0.159454	None
Q8BU14	335	Sec62	S	1.13516	0.312924	None
Q8BTI8	1914	Srrm2	T	1.05416	0.521013	None
Q8BTI8	1974	Srrm2	T	1.05238	0.59664	None
Q8BU11	178	Tox4	S	1.61137	0.975066	None
Q8BTI8	1986	Srrm2	T	0.982177	0.731168	None
Q8BU03	262	Pwp2	T	0.612563	0.224863	None
Q8K019	289	Bclaf1	S	1.15362	0.275469	None
Q8BTI8	2021	Srrm2	T	0.927765	0.122579	None
Q8BTI8	1902	Srrm2	T	1.05416	0.521013	None
Q8BU03	902	Pwp2	S	0.790461	0.567615	None
Q8BTI8	1676	Srrm2	T	1.0413	0.847713	None
Q8BU14	353	Sec62	S	1.39463	0.250796	None
Q8JZZ7	1458	Adgrl2	S	0.758846	0.130772	None
Q8K012	501	Fnbp1l	S	2.233	0.104248	None
Q8BTI8	1428	Srrm2	T	1.0789	0.829988	None
Q8BUJ9	652	Lrp12	S	0.683693	0.228406	None
Q8BUJ9	590	Lrp12	S	0.48224	0.268659	None
Q8BUH8	288	Senp7	T	1.51297	0.868438	None
Q8BTI8	1448	Srrm2	T	1.9052	0.180204	None
Q8BTI8	1467	Srrm2	T	0.682532	0.263683	None
Q8BUH8	47	Senp7	S	0.811245	0.295761	None
Q8BTI8	1640	Srrm2	T	0.834656	0.448232	None
Q8BU33	369	Ilvbl	S	0.575013	0.102846	None
Q8K019	151	Bclaf1	S	0.967855	0.867146	None
Q8K019	153	Bclaf1	S	0.967855	0.867146	None
Q8BU14	375	Sec62	T	1.00735	0.883229	None
Q8BU14	343	Sec62	T	0.728197	0.0012058	None
Q8K019	177	Bclaf1	S	1.06176	0.549046	None
Q8BU14	158	Sec62	T	0.921788	0.763536	None
Q8BTI8	1574	Srrm2	T	1.46389	0.201626	None
Q8K0C4	274	Cyp51a1	S	0.901772	0.98061	None
Q8BU14	356	Sec62	S	0.873829	0.468243	None
Q8K015	259	Cenpo	S	0.826278	0.980608	None
Q8BTI8	973	Srrm2	T	0.807589	0.0513737	None
Q8K019	383	Bclaf1	S	0.9708	0.689116	None
Q8BU00	234	Ikzf5	T	1.12829	0.684294	None
Q8K019	600	Bclaf1	S	0.517784	0.35605	None
Q8BTW9	207	Pak4	T	0.784271	0.364865	None
Q8K019	646	Bclaf1	S	0.88635	0.604619	None
Q8K019	656	Bclaf1	S	0.900522	0.125204	None
Q8BTM8	1459	Flna	S	4.83731	0.106881	None
Q8K019	71	Bclaf1	Y	1.22369	0.746885	None
Q8BTM8	2152	Flna	S	1.34502	0.123839	None
Q8BTM8	2327	Flna	S	0.85455	0.68371	None
Q8BTW9	476	Pak4	S	1.06765	0.923811	None
Q8BTM8	1010	Flna	S	0.797459	0.221125	None
Q8K019	207	Bclaf1	T	1.04531	0.835085	None
Q8K019	839	Bclaf1	T	0.650202	0.113586	None
Q8K019	471	Bclaf1	T	0.869218	0.481824	None
Q8BTW9	266	Pak4	S	0.630502	0.134497	None
Q8K019	400	Bclaf1	T	1.1217	0.682034	None
Q8K019	339	Bclaf1	T	0.607711	0.272517	None
Q8BTW9	257	Pak4	S	1.079	0.288705	None
Q8BTM8	2599	Flna	T	1.35115	0.169392	None
Q8BTQ0	136	PcgF3	T	0.438678	0.331522	None
Q8BTW9	104	Pak4	S	0.752821	0.071555	None
Q8K019	305	Bclaf1	T	1.0978	0.911787	None
Q8K019	387	Bclaf1	S	0.550323	0.0551239	None
Q8K019	381	Bclaf1	Y	0.61668	0.6578	None
Q8K021	2	Scamp1	S	0.783297	0.166018	None
Q8BTZ4	217	Anapc5	T	1.0285	0.98347	None
Q8BTZ4	342	Anapc5	S	0.727067	0.594997	None
Q8K019	395	Bclaf1	S	1.22405	0.0707878	None
Q8K019	448	Bclaf1	S	0.942767	0.982717	None
Q8K019	470	Bclaf1	S	0.978754	0.995211	None
Q8BTI8	2056	Srrm2	T	1.31209	0.0379217	None
Q8BTY2	981	Slc4a7	S	0.819929	0.408249	None
Q8BTI8	2362	Srrm2	T	0.967859	0.565555	None
Q8K019	500	Bclaf1	S	0.720356	0.228966	None
Q8BTM8	968	Flna	S	0.686194	0.100129	None
Q8BTI8	2421	Srrm2	T	1.05447	0.850499	None
Q8K019	510	Bclaf1	S	1.06196	0.470524	None
Q8BTI8	2689	Srrm2	T	1.10089	0.466951	None
Q8BTY2	324	Slc4a7	S	0.646676	0.234248	None
Q8K019	562	Bclaf1	S	1.01683	0.830336	None
Q8K019	571	Bclaf1	S	0.312529	0.259888	None
Q8BTJ4	73	Enpp4	T	0.558943	0.177978	None
Q8K019	576	Bclaf1	S	0.879149	0.565994	None
Q8K031	234	Stard8	S	1.13042	0.53042	None
Q8BTY2	89	Slc4a7	S	0.776078	0.362382	None
Q8BTI8	2553	Srrm2	T	0.62395	0.451543	None
Q8JZZ7	1423	Adgrl2	S	0.557611	0.24252	None
Q8BTI8	955	Srrm2	T	1.0079	0.899242	None
Q8BTI8	877	Srrm2	T	1.16821	0.0514864	None
Q8JZP9	306	Gas2l1	S	0.743627	0.0297541	None
Q8BTI8	2224	Srrm2	S	0.948325	0.771737	None
Q8BTI8	2335	Srrm2	S	1.11617	0.520156	None
Q8BWW4	579	Larp4	S	1.35916	0.364355	None
Q8BWW4	578	Larp4	S	0.83745	0.814758	None
Q8BWJ3	729	Phka2	S	1.32279	0.366122	None
Q8BWH0	28	Slc38a7	S	0.829845	0.049588	None
Q8BTI8	2347	Srrm2	S	1.28249	0.442241	None
Q8JZP9	493	Gas2l1	S	0.743702	0.0137297	None
Q8BTI8	2093	Srrm2	S	1.96414	0.106064	None
Q8BWG9	296	Orai1	S	0.708617	0.0700228	None
Q8BWA8	336	Arhgef19	S	1.46047	0.182558	None
Q8BTI8	2351	Srrm2	S	1.26299	0.023676	None
Q8JZQ9	79	Eif3b	S	1.30676	0.203599	None
Q8BVU0	15	Lrch3	Y	1.64016	0.082285	None
Q8BVU0	625	Lrch3	S	1.25871	0.132637	None
Q8BVU0	419	Lrch3	S	0.939302	0.234329	None
Q8BVU0	324	Lrch3	S	1.33796	0.0602069	None
Q8BVL3	421	Snx17	S	1.04947	0.863833	None
Q8BVL3	336	Snx17	S	0.791952	0.18108	None
Q8BWG8	412	Arrb1	S	1.3999	0.138721	None
Q8BVI5	116	Stx16	S	1.3237	0.540111	None
Q8BWW4	717	Larp4	S	1.25967	0.0112297	None
Q8BTI8	2075	Srrm2	S	1.15126	0.0498011	None
Q8CJF7	2202	Ahctf1	S	0.913309	0.568488	None
Q8BTI8	1984	Srrm2	S	0.999769	0.989947	None
Q8BX17	1414	Gemin5	S	1.10608	0.163423	None
Q8BTI8	1994	Srrm2	S	1.11389	0.33135	None
Q8BX17	1410	Gemin5	S	1.095	0.605084	None
Q8BX17	852	Gemin5	S	1.54988	0.302031	None
Q8BTI8	1996	Srrm2	S	1.18176	0.675323	None
Q8CJG0	388	Ago2	S	0.88577	0.711941	None
Q8JZK9	495	Hmgcs1	S	1.40533	0.0674496	None
Q8BTI8	2084	Srrm2	S	1.06321	0.590264	None
Q8BX09	497	Rbbp5	S	1.88055	0.152459	None
Q8BTI8	1998	Srrm2	S	0.972242	0.731307	None
Q8BTI8	2019	Srrm2	S	0.956708	0.598286	None
Q8JZL1	582	Il17rd	S	0.266522	0.138631	None
Q8BTI8	2023	Srrm2	S	0.897731	0.141113	None
Q8BWW9	582	Pkn2	S	1.03682	0.909259	None
Q8BWW4	644	Larp4	T	1.17385	0.9912	None
Q8BTI8	2052	Srrm2	S	1.20569	0.219414	None
Q8BTI8	2054	Srrm2	S	1.14987	0.471499	None
Q8BTI8	2073	Srrm2	S	1.64569	0.337663	None
Q8BWW9	957	Pkn2	T	1.31656	0.0883355	None
Q8K0L9	207	Zbtb20	S	0.700298	0.0850084	None
Q8K0L9	43	Zbtb20	S	0.780139	0.980425	None
Q8BVI5	115	Stx16	S	2.33709	0.225324	None
Q8JZU2	11	Slc25a1	S	0.924013	0.705709	None
Q8BUR4	1681	Dock1	S	1.76229	0.734646	None
Q8BUR3	223	Foxj3	S	0.774685	0.369164	None
Q8BTI8	2638	Srrm2	S	0.781255	0.391735	None
Q8JZX4	155	Rbm17	S	1.11043	0.0722847	None
Q8BTI8	2646	Srrm2	S	1.51406	0.372242	None
Q8JZX4	169	Rbm17	S	0.739975	0.088161	None
Q8JZX4	222	Rbm17	S	1.36165	0.0384249	None
Q8JZX4	71	Rbm17	T	1.08359	0.292645	None
Q8BUV3	194	Gphn	S	1.23128	0.21062	None
Q8JZX4	214	Rbm17	Y	0.789562	0.562333	None
Q8JZZ6	87	Ammecr1l	S	0.819071	0.802373	None
Q8BTI8	2648	Srrm2	S	1.05412	0.744256	None
Q8JZZ7	1144	Adgrl2	S	0.906638	0.660977	None
Q8K0D0	137	Cdk17	S	0.513078	0.172884	None
Q8JZZ7	1323	Adgrl2	S	0.406452	0.116617	None
Q8BTI8	2656	Srrm2	S	1.28972	0.0167987	None
Q8BTI8	2660	Srrm2	S	1.12806	0.187812	None
Q8BTI8	2691	Srrm2	S	1.12651	0.366399	None
Q8JZZ7	1415	Adgrl2	S	0.610518	0.270377	None
Q8BUN5	132	Smad3	T	0.977037	0.731405	None
Q8BTI8	2404	Srrm2	S	0.808172	0.0730826	None
Q8BUV6	15	Lsm11	S	0.308652	0.332966	None
Q8K0D0	164	Cdk17	S	0.84629	0.0513681	None
Q8K0H5	44	Taf10	S	1.0992	0.388659	None
Q8BVI5	34	Stx16	S	0.698305	0.892546	None
Q8JZQ9	88	Eif3b	S	0.678996	0.897189	None
Q8BVE8	115	Nsd2	T	0.728826	0.177178	None
Q8BVE8	110	Nsd2	T	0.935413	0.523904	None
Q8BVE8	437	Nsd2	S	0.800123	0.224938	None
Q8BVE8	408	Nsd2	S	1.14357	0.664257	None
Q8JZQ9	90	Eif3b	S	0.889007	0.737023	None
Q8JZQ9	120	Eif3b	S	1.39841	0.124302	None
Q8JZQ9	123	Eif3b	S	1.29522	0.833583	None
Q8JZQ9	141	Eif3b	S	0.997744	0.818218	None
Q8K0F1	300	Tbc1d23	S	0.953945	0.903639	None
Q8K0E1	38	Kctd15	S	1.39872	0.0320849	None
Q8BVE8	8	Nsd2	S	0.812356	0.374682	None
Q8BVA5	3	Ldah	S	0.543778	0.079982	None
Q8JZQ9	143	Eif3b	S	1.16694	0.453453	None
Q8BTI8	2360	Srrm2	S	0.904004	0.101514	None
Q8JZQ9	153	Eif3b	S	0.968269	0.783107	None
Q8JZQ9	74	Eif3b	T	1.93424	0.103647	None
Q8BTI8	2381	Srrm2	S	0.776828	0.038208	None
Q8JZR6	246	Slc4a8	S	1.04834	0.926941	None
Q8CJF7	2198	Ahctf1	S	1.16272	0.0666087	None
Q8BVY0	150	Rsl1d1	S	0.973095	0.979148	None
Q8CFC7	294	Clasrp	S	1.02159	0.791252	None
Q8CIW6	71	Slc26a6	S	1.74108	0.128439	None
Q8CGC4	233	Lsm14b	S	1.14982	0.652253	None
Q8C804	44	Spice1	T	1.40044	0.37552	None
Q8C804	769	Spice1	S	0.966086	0.965397	None
Q8C804	766	Spice1	S	0.768758	0.766284	None
Q8CGC6	252	Rbm28	S	0.700534	0.0532231	None
Q8C7W7	357	Dclre1b	S	1.60772	0.208014	None
Q8C7V3	517	Utp15	S	0.972505	0.815482	None
Q8C7V3	499	Utp15	S	1.09017	0.658918	None
Q8C7Q4	86	Rbm4	S	1.849	0.294526	None
Q8C796	63	Rcor2	S	1.86027	0.166514	None
Q8C761	682	Dync2i1	S	0.649257	0.10737	None
Q8C735	96	Lin9	T	1.05818	0.876424	None
Q8C729	306	Hycc2	T	0.843648	0.642255	None
Q8CGC6	336	Rbm28	S	0.174543	0.428815	None
Q8C729	430	Hycc2	S	1.1619	0.607246	None
Q8C6S9	1842	Cfap54	T	1.02053	0.99453	None
Q8C6M1	378	Usp20	T	1.28491	0.314816	None
Q8CGE9	661	Rgs12	S	0.667843	0.364442	None
Q8C6M1	374	Usp20	S	1.00921	0.843771	None
Q8CGE9	671	Rgs12	S	0.429097	0.0877278	None
Q8C6M1	334	Usp20	S	1.23041	0.156923	None
Q8C6M1	134	Usp20	S	0.923813	0.593523	None
Q8CGE9	1233	Rgs12	S	0.916637	0.642241	None
Q8CGF1	190	Arhgap29	S	0.618317	0.497543	None
Q8C6M1	132	Usp20	S	0.915104	0.434232	None
Q8CGF6	285	Wdr47	T	0.610475	0.378008	None
Q8CGI1	648	Fam193a	S	1.27356	0.394027	None
Q8CGB6	705	Tns2	Y	0.769636	0.480099	None
Q8CGI1	672	Fam193a	S	0.581333	0.0797419	None
Q8C804	836	Spice1	T	0.807316	0.42486	None
Q8C854	7	Myef2	S	0.924827	0.829703	None
Q8C9B9	149	Dido1	S	0.580083	0.0889899	None
Q8C8U0	595	Ppfibp1	S	1.15906	0.308788	None
Q8C8U0	560	Ppfibp1	S	1.02437	0.87685	None
Q8C8U0	538	Ppfibp1	S	1.6797	0.0760367	None
Q8C8U0	500	Ppfibp1	S	0.681433	0.0531389	None
Q8C8U0	435	Ppfibp1	S	0.621231	0.386718	None
Q8C8U0	357	Ppfibp1	S	1.43157	0.966925	None
Q8C8U0	37	Ppfibp1	S	1.29527	0.347221	None
Q8C8R3	3786	Ank2	S	2.74119	0.135094	None
Q8C8R3	3411	Ank2	S	0.511908	0.0782523	None
Q8C8R3	3379	Ank2	S	1.33008	0.0690889	None
Q8C8R3	2364	Ank2	S	2.02348	0.125432	None
Q8CGB6	941	Tns2	S	1.09474	0.489037	None
Q8C8R3	1851	Ank2	S	1.59159	0.0661802	None
Q8C8R3	1828	Ank2	S	1.69305	0.205228	None
Q8C8R3	1793	Ank2	S	1.5893	0.0539561	None
Q8C8R3	1428	Ank2	S	1.99636	0.294909	None
Q8C8R3	1426	Ank2	S	0.0660038	0.217269	None
Q8C8R3	907	Ank2	S	1.67749	0.534354	None
Q8C8R3	890	Ank2	S	0.914353	0.751271	None
Q8C8R3	846	Ank2	S	0.515984	0.109308	None
Q8C8R3	31	Ank2	S	1.93294	0.0606461	None
Q8C863	188	Itch	S	0.542411	0.0554692	None
Q8C854	27	Myef2	T	0.931881	0.850692	None
Q8C854	16	Myef2	S	0.797846	0.186252	None
Q8CGB6	1003	Tns2	S	1.16619	0.106013	None
Q8CGB6	1087	Tns2	S	0.92733	0.784519	None
Q8CGB6	103	Tns2	T	0.304705	0.0804034	None
Q8C6M1	112	Usp20	S	1.32101	0.136601	None
Q8C6G8	103	Wdr26	S	0.60529	0.223461	None
Q8C6G8	101	Wdr26	S	0.923711	0.80907	None
Q8C4V4	12	Fbxl3	S	0.736574	0.600863	None
Q8C4V4	8	Fbxl3	S	0.674281	0.431495	None
Q8C4S8	358	Dennd2a	S	0.884634	0.441097	None
Q8CH18	694	Ccar1	S	1.23001	0.535733	None
Q8CH18	624	Ccar1	T	1.14291	0.190512	None
Q8CH25	93	Sltm	S	0.927687	0.677199	None
Q8CH25	97	Sltm	S	1.15127	0.924196	None
Q8CH25	289	Sltm	S	0.800489	0.0355495	None
Q8C4S8	275	Dennd2a	S	1.40571	0.443259	None
Q8C4P0	291	--	S	1.49496	0.0316757	None
Q8CH25	311	Sltm	S	0.881552	0.189587	None
Q8CH25	542	Sltm	S	1.32078	0.28569	None
Q8C4M7	186	Cenpu	S	0.818589	0.624237	None
Q8C4M7	164	Cenpu	S	0.688361	0.191269	None
Q8C4M7	111	Cenpu	S	0.501756	0.0508429	None
Q8CH25	550	Sltm	S	0.933197	0.948179	None
Q8CH25	552	Sltm	S	1.19211	0.368338	None
Q8CH25	589	Sltm	S	1.35125	0.469177	None
Q8C3W1	130	--	S	0.391317	0.109324	None
Q8CH25	879	Sltm	S	2.62708	0.0780763	None
Q8CH25	906	Sltm	S	2.14156	0.28423	None
Q8CH25	999	Sltm	S	1.24788	0.23389	None
Q8CH25	1017	Sltm	S	0.812293	0.787937	None
Q8C3F2	436	Fam120c	S	1.37369	0.302735	None
Q8CH72	330	Trim32	S	1.12895	0.603166	None
Q8CH72	337	Trim32	S	0.861296	0.479538	None
Q8CH77	93	Nav1	S	0.767816	0.664834	None
Q8C4Y3	557	Nelfb	S	1.48714	0.577719	None
Q8C551	149	Rad51ap1	S	0.431567	0.19582	None
Q8C5K5	315	--	T	1.02024	0.791149	None
Q8CH02	483	Sugp1	S	0.958994	0.488407	None
Q8C6B9	31	Rps19bp1	T	0.974879	0.880016	None
Q8CGI1	1172	Fam193a	S	0.603535	0.444765	None
Q8CGI1	674	Fam193a	T	1.48203	0.476431	None
Q8C6B2	106	Rtkn	S	1.17829	0.114314	None
Q8CGK3	537	Lonp1	S	1.381	0.739009	None
Q8C5W0	724	Clmn	S	0.969045	0.817741	None
Q8C5W0	317	Clmn	S	0.457307	0.0792555	None
Q8C5N3	829	Cwc22	S	1.09355	0.692545	None
Q8C5N3	809	Cwc22	S	0.500984	0.0516049	None
Q8C5N3	106	Cwc22	S	1.29258	0.21829	None
Q8CGN4	423	Bcor	S	1.48475	0.0136235	None
Q8CGN4	571	Bcor	S	1.07351	0.780712	None
Q8CGN4	1443	Bcor	S	1.56855	0.170634	None
Q8C9B9	151	Dido1	S	0.580083	0.0889899	None
Q8C5N3	97	Cwc22	S	0.890948	0.274292	None
Q8C5N3	93	Cwc22	S	0.928919	0.519175	None
Q8CGY8	20	Ogt	S	1.24563	0.590672	None
Q8CGZ0	186	Cherp	S	2.32516	0.0536425	None
Q8C5N3	91	Cwc22	S	0.887195	0.290971	None
Q8CGZ0	714	Cherp	S	2.38893	0.057445	None
Q8CGZ0	824	Cherp	S	2.06126	0.163202	None
Q8CGZ0	826	Cherp	S	1.84698	0.184515	None
Q8C5N3	60	Cwc22	S	1.46343	0.253157	None
Q8C5N3	38	Cwc22	S	0.982888	0.776453	None
Q8C5L7	92	Rbm34	S	0.513162	0.261166	None
Q8CGZ0	828	Cherp	T	1.87457	0.181311	None
Q8CH02	134	Sugp1	S	0.61325	0.269	None
Q8CH02	407	Sugp1	S	0.608501	0.397003	None
Q8CGU1	563	Calcoco1	S	0.53463	0.0589291	None
Q8C9B9	522	Dido1	S	1.86137	0.118949	None
Q8C9B9	1035	Dido1	S	1.2941	0.03142	None
Q8C9B9	1199	Dido1	S	1.07379	0.90635	None
Q8CDD9	717	Lrif1	T	1.47181	0.010106	None
Q8CDC7	172	Zbtb9	S	1.06243	0.489958	None
Q8CDA1	888	Inpp5f	Y	0.946274	0.794641	None
Q8CDA1	943	Inpp5f	S	0.622861	0.233036	None
Q8CFH6	534	Sik2	S	0.846631	0.976289	None
Q8CD94	28	Lin52	S	1.0911	0.859255	None
Q8CCS6	46	Pabpn1	Y	1.00019	0.856924	None
Q8CFI0	357	Nedd4l	S	0.4416	0.312683	None
Q8CFI0	477	Nedd4l	S	0.915783	0.369635	None
Q8CCS6	86	Pabpn1	S	1.11078	0.317672	None
Q8CCN5	838	Bcas3	S	0.981197	0.874174	None
Q8CFI0	504	Nedd4l	S	0.875483	0.124454	None
Q8CCN5	518	Bcas3	S	1.25044	0.541377	None
Q8CCJ9	368	Phf20l1	S	1.52204	0.0988069	None
Q8CCJ3	753	Ufl1	S	0.706042	0.634735	None
Q8CFI0	512	Nedd4l	S	0.903062	0.928395	None
Q8CFI0	516	Nedd4l	S	1.02482	0.640972	None
Q8CCF0	451	Prpf31	S	0.545359	0.491131	None
Q8CCA0	71	Dcun1d4	S	0.820373	0.433012	None
Q8CC88	1175	Vwa8	S	0.933623	0.71555	None
Q8CFI0	514	Nedd4l	Y	0.669408	0.185835	None
Q8CC35	571	Synpo	Y	0.850472	0.793754	None
Q8CC35	552	Synpo	Y	1.2614	0.272293	None
Q8CC35	69	Synpo	T	1.08723	0.418694	None
Q8CC35	854	Synpo	S	0.728432	0.0121194	None
Q8CC35	839	Synpo	S	0.82	0.0391973	None
Q8CC35	833	Synpo	S	1.27722	0.0820143	None
Q8CDG3	746	Vcpip1	S	1.14742	0.43165	None
Q8CDG3	997	Vcpip1	S	1.28328	0.115429	None
Q8CFE6	39	Slc38a2	S	0.334751	0.150866	None
Q8CDM1	847	Atad2	S	0.94096	0.816328	None
Q8CF60	180	Znf263	S	1.2497	0.155085	None
Q8CEG5	46	Ccdc28b	S	1.3667	0.0410144	None
Q8CEE0	53	Cep57	S	1.46904	0.256033	None
Q8CEC0	526	Nup88	T	1.25653	0.0941047	None
Q8CFC7	335	Clasrp	S	0.869054	0.0504327	None
Q8CEC0	710	Nup88	S	0.919893	0.599167	None
Q8CFC7	541	Clasrp	S	1.01171	0.691973	None
Q8CEC0	170	Nup88	S	1.23241	0.375014	None
Q8CFC7	659	Clasrp	S	0.890999	0.795287	None
Q8CFC7	661	Clasrp	S	1.28563	0.262739	None
Q8CEC0	47	Nup88	S	0.790526	0.634227	None
Q8CE93	94	Calhm4	S	0.366778	0.237603	None
Q8CFC7	663	Clasrp	S	1.32056	0.326323	None
Q8CFK2	552	Brf1	S	1.31829	0.297512	None
Q8CE90	82	Map2k7	T	0.537105	0.101503	None
Q8CE46	103	Pus7l	S	0.208413	0.0715902	None
Q8CFD4	450	Snx8	S	1.21326	0.38312	None
Q8CDN6	113	Txnl1	S	1.47318	0.164629	None
Q8CDM1	807	Atad2	T	1.06969	0.9368	None
Q8CDM1	951	Atad2	S	0.35307	0.144178	None
Q8CFE3	454	Rcor1	S	0.862198	0.550564	None
Q8CDM1	894	Atad2	S	0.967053	0.715943	None
Q8CDM1	893	Atad2	S	0.803673	0.357371	None
Q8CFE4	658	Scyl2	S	0.864742	0.56847	None
Q8CFE5	722	Btbd7	S	0.728653	0.164338	None
Q8CFE5	994	Btbd7	S	0.858453	0.307191	None
Q8CDM1	892	Atad2	S	1.32136	0.324992	None
Q8CDM1	891	Atad2	S	0.905245	0.446628	None
Q8CE90	35	Map2k7	S	0.711371	0.0885913	None
Q8CH77	197	Nav1	S	0.523094	0.460656	None
Q8CFL8	446	Zswim3	T	0.479799	0.341139	None
Q8CC35	765	Synpo	S	0.804261	0.029824	None
Q8CGB6	102	Tns2	S	0.90091	0.666151	None
Q8CGB6	120	Tns2	S	0.97429	0.898297	None
Q8CBH5	646	Mfsd6	S	0.840262	0.509217	None
Q8CBC4	279	Cnst	S	0.906366	0.844205	None
Q8CB77	309	Eloa	S	0.900594	0.601177	None
Q8CGB6	455	Tns2	S	1.20658	0.289084	None
Q8CB77	195	Eloa	S	1.11828	0.0610924	None
Q8CGB6	481	Tns2	S	0.856132	0.151275	None
Q8CB77	125	Eloa	S	1.23323	0.110329	None
Q8CGB6	811	Tns2	S	0.590417	0.23199	None
Q8CB77	82	Eloa	S	0.693241	0.26405	None
Q8CB62	63	Cntrob	S	1.26876	0.795143	None
Q8CAQ8	457	Immt	S	1.0411	0.968599	None
Q8CAQ8	387	Immt	S	0.705749	0.606333	None
Q8CAQ8	192	Immt	S	1.04868	0.884323	None
Q8CGB6	825	Tns2	S	0.812734	0.111388	None
Q8CAQ8	182	Immt	S	1.60129	0.51374	None
Q8CAQ8	121	Immt	S	1.58435	0.333803	None
Q8CAQ8	92	Immt	S	1.61724	0.149849	None
Q8CAA7	175	Pgm2l1	S	1.50311	0.136792	None
Q8C9B9	1951	Dido1	T	0.259106	0.0512193	None
Q8C9B9	1252	Dido1	T	2.29797	0.127876	None
Q8CGB6	835	Tns2	S	0.999943	0.962959	None
Q8C9B9	1840	Dido1	S	1.10883	0.226936	None
[truncated: 10,425 more rows]
