# Supplementary material for: Quantitative phosphoproteomic profiling of CCL5/CCR5 signaling cascade in melanoma cells
Source: Front Oncol. 2026 Jun 22;16:1852022. doi: 10.3389/fonc.2026.1852022 (PMC13333406; doi:10.3389/fonc.2026.1852022)
Supplement: Supplementary Table 5 — List of 52 phosphoproteins up-regulated by CCL5 -CCR5 axis. [file Table5.xlsx]

## Sheet: Sheet1
Anln
Arhgef2
Atxn2l
Azi2
Brca1
Cdca3
Cep131
Cep97
Chd4
Clasp2
Cobll1
Dclk1
Dnmt1
Dpf2
Incenp
Iqsec1
Khdrbs1
Lima1
Map4k4
Mapk6
Marcks
Matr3
Mdc1
Melk
Mki67
Mvb12a
Ncapd2
Nckap5l
Nop56
Nup214
Pja1
Pom121
Ranbp2
Rbm19
Rif1
Ring1
Sh3pxd2a
Smarca4
Sorbs3
Sqstm1
Srrm2
Synpo
Tjp2
Tmem51
Tmem87b
Tp53bp1
Tsc22d4
Uhrf1
Ulk1
Zc3h11a
Zc3h18
Zfpl1
